# Supplementary material for: Genomic DNA methylation profile in peripheral blood of children with congenital biliary dilatation
Source: BMC Med Genomics. 2025 Oct 23;18:168. doi: 10.1186/s12920-025-02223-3 (PMC12548212; doi:10.1186/s12920-025-02223-3)
Supplement: Supplementary file 1 — Additional file 1: Table S1. Illumina Human Methylation 850 K Beadchip Raw Data. Table S2. Primers of this study. Table S3. CBD-associated site differences in DNA methylation. Table S4. Differentially methylated positions of DMR [file 12920_2025_2223_MOESM1_ESM.zip]

Archive with 5 entries (4 files):
- Additional file 1/
- Additional file 1/Table S1.xlsx
- Additional file 1/Table S2.xlsx
- Additional file 1/Table S3.xlsx
- Additional file 1/Table S4.xlsx
