# Supplementary material for: Genomic DNA methylation profile in peripheral blood of children with congenital biliary dilatation
Source: BMC Med Genomics. 2025 Oct 23;18:168. doi: 10.1186/s12920-025-02223-3 (PMC12548212; doi:10.1186/s12920-025-02223-3)
Supplement: Supplementary file 1 — Additional file 1: Table S1. Illumina Human Methylation 850 K Beadchip Raw Data. Table S2. Primers of this study. Table S3. CBD-associated site differences in DNA methylation. Table S4. Differentially methylated positions of DMR [file 12920_2025_2223_MOESM1_ESM.zip › Additional file 1/Table S1.xlsx]

## Sheet: Sheet1
Table S1：Illumina Human Methylation 850K Beadchip Raw Data
gene	Methylation site	deltaBeta	P.Value	adj.P.Val	CBD_AVG	Normal_AVG	CHR	BP	Strand	Type	Feature	CpG Island	Feat.cgi	UCSC_Islands_Name	SNP_ID	.SNP_DISTANCE
2022-03-01	cg25967384	-0.14526	0.000238835	0.00406862	0.277699	0.422959	1	220965460	F	II	Body	opensea	Body-opensea		rs4131748	14
2022-03-01	cg01017367	-0.100906	0.00289559	0.0250371	0.330912	0.431819	1	220964424	R	II	Body	shelf	Body-shelf	chr1:220960016-220960603	rs1874118	21
2022-09-02	cg00007809	0.115173	0.00164571	0.0164614	0.667911	0.552739	2	242275777	R	II	Body	opensea	Body-opensea		rs540560605	41
2022-09-06	cg08848711	0.49209	2.93e-50	1.75e-47	0.513191	0.0211005	X	118827659	R	I	TSS1500	island	TSS1500-island	chrX:118826452-118827731
2022-09-06	cg04653083	0.355572	9.61e-46	4.02e-43	0.364433	0.00886109	X	118827004	F	II	Body	island	Body-island	chrX:118826452-118827731
2022-09-06	cg16967668	0.368561	1.9e-42	6.09e-40	0.386665	0.0181049	X	118824969	F	II	Body	shore	Body-shore	chrX:118826452-118827731
2022-09-06	cg25553791	0.332015	1.82e-39	4.75e-37	0.35786	0.0258455	X	118827095	F	I	5'UTR	island	5'UTR-island	chrX:118826452-118827731
2022-09-06	cg10000142	-0.296388	2.27e-38	5.5e-36	0.673449	0.969837	X	118767424	R	II	Body	opensea	Body-opensea
2022-09-06	cg15845873	0.278874	3.27e-38	7.86e-36	0.297948	0.0190737	X	118826802	R	II	Body	island	Body-island	chrX:118826452-118827731
2022-09-06	cg13444812	0.351986	1.94e-37	4.43e-35	0.406387	0.0544009	X	118825020	R	II	Body	shore	Body-shore	chrX:118826452-118827731
2022-09-06	cg12393253	0.232305	9.14e-37	2.01e-34	0.257656	0.0253509	X	118826918	R	II	Body	island	Body-island	chrX:118826452-118827731
2022-09-06	cg18641697	0.227255	3.65e-35	7.39e-33	0.25211	0.0248554	X	118827359	R	II	TSS200	island	TSS200-island	chrX:118826452-118827731	rs17261138	44
2022-09-06	cg07681512	0.244024	8.61e-35	1.71e-32	0.273577	0.0295537	X	118827369	R	I	TSS200	island	TSS200-island	chrX:118826452-118827731
2022-09-06	cg21501064	0.273951	1.82e-34	3.56e-32	0.289581	0.0156299	X	118827889	R	II	TSS1500	shore	TSS1500-shore	chrX:118828038-118828257
2022-09-06	cg09581098	0.278944	2.15e-34	4.2e-32	0.291241	0.0122967	X	118827110	F	II	5'UTR	island	5'UTR-island	chrX:118826452-118827731
2022-09-06	cg07449205	0.333584	7.42e-34	1.41e-31	0.371932	0.0383481	X	118825305	F	II	Body	shore	Body-shore	chrX:118826452-118827731
2022-09-06	cg05640369	-0.289321	3.57e-30	5.62e-28	0.629801	0.919121	X	118771721	F	II	Body	opensea	Body-opensea
2022-09-06	cg20844861	0.241143	1.39e-29	2.12e-27	0.256259	0.0151158	X	118827407	F	II	TSS200	island	TSS200-island	chrX:118826452-118827731
2022-09-06	cg22878368	0.155426	7.15e-28	1.02e-25	0.269069	0.113643	X	118798999	R	II	Body	opensea	Body-opensea
2022-09-06	cg10508927	0.163724	1.09e-24	1.34e-22	0.176161	0.0124373	X	118812551	R	II	Body	opensea	Body-opensea
2022-09-06	cg19521783	-0.174642	1.48e-23	1.75e-21	0.780076	0.954717	X	118786871	R	II	Body	opensea	Body-opensea		rs145877420	1
2022-09-06	cg06703847	-0.195803	4.15e-21	4.45e-19	0.651833	0.847636	X	118750865	F	II	3'UTR	opensea	3'UTR-opensea
2022-09-06	cg04555566	0.152318	2.88e-17	2.66e-15	0.454184	0.301866	X	118809456	R	II	Body	opensea	Body-opensea
2022-09-06	cg16672500	0.217101	4.28e-14	3.49e-12	0.675696	0.458595	X	118815088	F	II	Body	opensea	Body-opensea
2022-09-06	cg09016664	0.212735	2.47e-12	1.88e-10	0.742321	0.529585	X	118823186	F	II	Body	shelf	Body-shelf	chrX:118826452-118827731
2022-09-06	cg09012264	0.101271	5.27e-09	3.49e-07	0.474015	0.372743	X	118828143	R	II	TSS1500	island	TSS1500-island	chrX:118828038-118828257
2022-09-06	cg17404560	0.107382	4.22e-08	2.63e-06	0.570934	0.463552	X	118809520	F	II	ExonBnd	opensea	ExonBnd-opensea
2022-09-06	cg01488688	0.108386	2.16e-07	1.26e-05	0.480747	0.372362	X	118753983	F	II	Body	opensea	Body-opensea
2022-09-06	cg01556112	0.150292	8.15e-07	4.32e-05	0.677064	0.526772	X	118824554	R	II	Body	shore	Body-shore	chrX:118826452-118827731
2022-09-06	cg08119631	0.103989	0.000785306	0.00955712	0.66751	0.563521	X	118822815	F	II	Body	shelf	Body-shelf	chrX:118826452-118827731	rs1556617	34
2022-09-09	cg11253820	-0.132018	3.53e-09	2.35e-07	0.663153	0.795171	17	75475231	R	II	Body	opensea	Body-opensea		rs553694969;rs142980742;rs536037181;rs555964254	50;14;13;2
2022-09-09	cg08772789	-0.126464	1.54e-06	7.69e-05	0.248068	0.374532	17	75318655	R	II	5'UTR	opensea	5'UTR-opensea		rs186081884	48
2022-09-09	cg00030296	-0.122509	2.28e-06	0.000109893	0.247649	0.370158	17	75318732	R	II	5'UTR	opensea	5'UTR-opensea
2022-09-09	cg19654743	0.118111	1.39e-05	0.000501878	0.730176	0.612064	17	75446592	F	II	TSS200	shore	TSS200-shore	chr17:75447477-75447821	rs150147858	37
2022-09-09	cg03221483	-0.114133	0.000182214	0.00335373	0.253307	0.36744	17	75315081	R	II	5'UTR	opensea	5'UTR-opensea		rs571442493;rs527658574	8;2
2022-09-09	cg15401418	-0.124608	0.000218942	0.00382477	0.387367	0.511974	17	75316383	F	I	5'UTR	opensea	5'UTR-opensea		rs547962505;rs370646966;rs200814561	4;38;39
2022-09-09	cg20305489	-0.12063	0.000312724	0.00492011	0.484765	0.605394	17	75316480	F	II	5'UTR	opensea	5'UTR-opensea		rs572965032;rs542039627;rs3760143;rs574921962;rs543800795;rs377270823;rs149439565	0;1;17;33;41;42;51
2022-09-09	cg07863022	-0.122893	0.000326134	0.00506472	0.288307	0.4112	17	75315108	R	I	5'UTR	opensea	5'UTR-opensea		rs571442493;rs527658574;rs547519623	35;29;8
2022-09-09	cg20772590	0.10412	0.000394711	0.00580067	0.619363	0.515243	17	75446431	F	II	TSS200	shore	TSS200-shore	chr17:75447477-75447821	rs540134366;rs553289438	3;20
2022-09-09	cg03330678	-0.107882	0.000513691	0.00701551	0.257626	0.365508	17	75316233	F	II	5'UTR	opensea	5'UTR-opensea		rs563964076;rs532866865	0;10
2022-09-09	cg14885762	0.104921	0.000531083	0.00718348	0.647942	0.543022	17	75446450	F	II	TSS200	shore	TSS200-shore	chr17:75447477-75447821	rs553289438	1
2022-09-11	cg05313922	0.124788	1.33e-06	6.75e-05	0.783754	0.658966	4	77949762	F	II	ExonBnd	opensea	ExonBnd-opensea		rs181228744	9
2022-09-11	cg09372007	0.133955	4.03e-05	0.00113403	0.753646	0.619691	4	77881312	R	II	5'UTR	opensea	5'UTR-opensea		rs571452484;rs146761715;rs557090360	38;4;2
2022-09-11	cg16286874	-0.107399	0.000150372	0.00292566	0.246444	0.353843	4	77923247	R	II	Body	opensea	Body-opensea
2022-09-11	cg27392990	-0.149988	0.000187822	0.00342945	0.282944	0.432931	4	77943181	F	II	Body	opensea	Body-opensea		rs72860203	1
A4GNT	cg09866565	-0.109503	3.41e-05	0.00100277	0.267703	0.377206	3	137844436	F	II	Body	opensea	Body-opensea
AADACL2-AS1	cg06301412	-0.144026	0.000145595	0.00285917	0.427314	0.571339	3	151618403	R	II	Body	opensea	Body-opensea
AADACL3	cg19620994	-0.143227	7.64e-05	0.00180595	0.27916	0.422386	1	12774904	R	II	TSS1500	opensea	TSS1500-opensea		rs78453302;rs562665814;rs531659428	48;34;25
AADACL3	cg04505750	-0.112849	0.000568113	0.00754525	0.22561	0.338459	1	12774815	F	II	TSS1500	opensea	TSS1500-opensea		rs559986450;rs528934489;rs78453302	0;23;43
AADACP1	cg01030411	-0.125503	0.000769511	0.00941459	0.38436	0.509864	3	151488070	R	II	TSS200	opensea	TSS200-opensea		rs150304696	1
AAGAB	cg21047465	-0.102746	0.000160812	0.00306984	0.518014	0.62076	15	67548593	R	II	TSS1500	shore	TSS1500-shore	chr15:67546789-67547410	rs142750425;rs112050984;rs145078192	39;26;8
AAK1	cg17101703	0.118393	1.99e-09	1.34e-07	0.526598	0.408205	2	69793701	F	II	Body	opensea	Body-opensea		rs559953796	0
AAK1	cg17479424	-0.163266	5.79e-06	0.000246001	0.310182	0.473448	2	69861533	R	II	Body	opensea	Body-opensea		rs145617976	1
AAK1	cg24171555	-0.106456	0.000297177	0.00474481	0.231651	0.338107	2	69852693	F	II	Body	opensea	Body-opensea		rs151007982;rs571482671	0;19
AAK1	cg18445680	-0.125632	0.000395573	0.00580942	0.511849	0.637481	2	69811847	F	II	Body	opensea	Body-opensea		rs142130997	0
AAK1	cg02062018	-0.105807	0.000560966	0.00747512	0.367498	0.473305	2	69736468	R	II	Body	opensea	Body-opensea		rs202041910;rs199760958	24;15
AAK1	cg27237019	-0.141948	0.00057358	0.00759873	0.302816	0.444764	2	69811774	F	II	Body	opensea	Body-opensea		rs557810913;rs577363915	21;23
AARSD1	cg22396850	-0.100286	0.000292619	0.00469202	0.249269	0.349554	17	41121153	R	II	3'UTR	opensea	3'UTR-opensea		rs146057589;rs186565863	3;2
AASDHPPT	cg06083887	0.103318	1.88e-05	0.000634601	0.854516	0.751198	11	105962468	F	II	Body	opensea	Body-opensea
AATK	cg26783127	-0.161433	0.000128046	0.00260652	0.290543	0.451976	17	79128918	F	II	Body	shelf	Body-shelf	chr17:79131879-79132084	rs562079877;rs115697474	0;51
AATK	cg20749424	-0.146236	0.000130206	0.0026386	0.376128	0.522365	17	79124325	F	II	Body	opensea	Body-opensea		rs140795317;rs543157598;rs113656351	0;1;40
AATK	cg23334433	-0.157244	0.00035596	0.00538529	0.299029	0.456273	17	79129051	F	II	Body	shelf	Body-shelf	chr17:79131879-79132084
AATK	cg16732654	-0.123363	0.000364343	0.00547611	0.272893	0.396256	17	79129022	R	II	Body	shelf	Body-shelf	chr17:79131879-79132084	rs547523786	2
AATK	cg13618516	-0.142333	0.000381444	0.00566166	0.323414	0.465746	17	79129078	R	II	Body	shelf	Body-shelf	chr17:79131879-79132084
AATK	cg14819436	-0.1052	0.00211601	0.0198405	0.253795	0.358995	17	79125029	F	II	Body	opensea	Body-opensea		rs113717511;rs59399845	7;49
AATK	cg20814202	-0.120208	0.00452727	0.0349058	0.315585	0.435792	17	79128885	R	II	Body	shelf	Body-shelf	chr17:79131879-79132084	rs567527668;rs541872501;rs553723078;rs186019388;rs190882884;rs564525835;rs76744164	42;31;17;16;15;2;1
ABCA13	cg08218512	-0.165255	0.000625983	0.00809383	0.432529	0.597785	7	48284271	F	II	Body	opensea	Body-opensea		rs543146825;rs562734187	27;43
ABCA13	cg08329397	-0.102098	0.00314541	0.0266242	0.29321	0.395309	7	48290511	R	II	Body	opensea	Body-opensea		rs548704857;rs191626028;rs538185096	50;44;22
ABCA17P	cg22303192	0.10281	2.2e-06	0.000106346	0.683397	0.580587	16	2439129	R	II	Body	opensea	Body-opensea		rs561837087;rs9746565;rs114096757;rs9746566;rs532787916	42;40;13;8;1
ABCA4	cg11123045	-0.103342	0.000120407	0.00249627	0.293868	0.39721	1	94476939	F	II	ExonBnd	opensea	ExonBnd-opensea		rs1800728;rs148721172;rs543301802;rs199755710;rs181367879	12;33;46;46;47
ABCA6	cg22557012	-0.166581	0.000196573	0.00354291	0.314488	0.48107	17	67138792	F	II	TSS1500	opensea	TSS1500-opensea		rs564684591;rs150340748;rs548003174	1;9;43
ABCA7	cg23455677	0.101999	1.88e-05	0.000634416	0.725876	0.623877	19	1057339	R	II	Body	opensea	Body-opensea		rs200446651;rs538930513;rs141385605	20;6;2
ABCA9	cg19438764	-0.134958	0.000830609	0.00995921	0.316354	0.451311	17	67047254	R	II	Body	opensea	Body-opensea		rs138481031;rs534765015;rs192958871;rs565520939;rs536079418	51;28;8;6;1
ABCB7	cg01717812	0.35054	4.34e-50	2.55e-47	0.360228	0.00968803	X	74376285	R	II	TSS200	opensea	TSS200-opensea		rs72559421	6
ABCB7	cg20972834	0.353244	9.81e-46	4.1e-43	0.364257	0.0110126	X	74375795	R	II	Body	opensea	Body-opensea
ABCB7	cg11337462	-0.355916	3.09e-45	1.24e-42	0.611237	0.967153	X	74377604	F	II	TSS1500	opensea	TSS1500-opensea
ABCB7	cg27419400	0.230767	5.63e-41	1.62e-38	0.248435	0.0176686	X	74376313	R	II	TSS200	opensea	TSS200-opensea		rs72559421	34
ABCB7	cg16227775	0.275078	2.01e-40	5.59e-38	0.296833	0.0217547	X	74376251	R	II	TSS200	opensea	TSS200-opensea
ABCB7	cg23279136	0.207208	2.86e-40	7.89e-38	0.215327	0.00811872	X	74375966	R	II	1stExon	opensea	1stExon-opensea
ABCB7	cg11340371	0.267105	6.85e-40	1.84e-37	0.285284	0.0181789	X	74376241	R	II	TSS200	opensea	TSS200-opensea		rs5981781	47
ABCB7	cg19855812	0.271363	2.53e-35	5.15e-33	0.280089	0.008726	X	74376046	R	I	1stExon	opensea	1stExon-opensea		rs151334745	42
ABCB7	cg02718579	0.258988	4.72e-31	7.78e-29	0.36952	0.110532	X	74376722	R	II	TSS1500	opensea	TSS1500-opensea
ABCB7	cg17998375	-0.210621	3.41e-27	4.71e-25	0.67255	0.88317	X	74327608	R	II	Body	opensea	Body-opensea
ABCB8	cg08257147	-0.121503	4.92e-05	0.00131529	0.61611	0.737613	7	150728338	R	II	ExonBnd	shelf	ExonBnd-shelf	chr7:150725173-150726018	rs199866661;rs529351904;rs549085279;rs559074093	41;36;35;1
ABCC1	cg03664605	-0.125017	1.18e-06	6.04e-05	0.595572	0.720589	16	16170435	R	II	Body	opensea	Body-opensea		rs28364005;rs559150953	43;31
ABCC1	cg23726525	-0.143634	2.51e-06	0.00011927	0.274123	0.417758	16	16169888	F	II	Body	opensea	Body-opensea		rs559743746	46
ABCC1	cg08363067	-0.120678	7.69e-06	0.000311485	0.255585	0.376264	16	16170085	F	II	Body	opensea	Body-opensea		rs147418825;rs571352644;rs45616138	28;29;37
ABCC1	cg21785712	-0.124352	2.42e-05	0.000772332	0.161471	0.285823	16	16048745	R	II	Body	opensea	Body-opensea		rs540423794;rs561702719	44;38
ABCC1	cg17407893	0.115201	2.73e-05	0.000848008	0.788312	0.673111	16	16119200	R	II	Body	opensea	Body-opensea
ABCC1	cg10111352	-0.111675	8.29e-05	0.00191381	0.223712	0.335387	16	16082095	R	II	Body	opensea	Body-opensea
ABCC1	cg22607451	-0.121465	0.000740334	0.00915087	0.248553	0.370018	16	16214419	R	I	Body	opensea	Body-opensea		rs181587263;rs528196515;rs539923702;rs143495146;rs185820807	48;38;36;10;7
ABCC1	cg04885396	-0.11644	0.00100019	0.0114141	0.557829	0.674269	16	16067359	R	II	Body	opensea	Body-opensea		rs75460896;rs150595561;rs113475391	23;20;2
ABCC1	cg01332683	-0.105333	0.00146035	0.0150715	0.363164	0.468497	16	16190393	R	II	Body	opensea	Body-opensea		rs572567878;rs574307107	43;1
ABCC2	cg01614760	-0.134765	0.000193092	0.00349861	0.280688	0.415453	10	101610732	F	II	Body	opensea	Body-opensea		rs548804293;rs567311454;rs186427463;rs546585217	11;14;25;42
ABCC2	cg00242394	-0.11682	0.00055206	0.0073913	0.341964	0.458784	10	101609948	R	II	Body	opensea	Body-opensea		rs574304832	47
ABCC4	cg08237761	-0.108403	1.89e-05	0.000638431	0.176645	0.285048	13	95938293	F	II	Body	opensea	Body-opensea		rs527657331	1
ABCC4	cg18117288	-0.100981	0.000219271	0.00382915	0.213189	0.31417	13	95736266	F	II	Body	opensea	Body-opensea		rs116530488	1
ABCC6	cg10920722	-0.136848	7.12e-05	0.00171916	0.269535	0.406383	16	16307946	F	II	Body	opensea	Body-opensea		rs537855513	14
ABCC6P1	cg05676915	-0.11956	0.000282648	0.00457826	0.270752	0.390312	16	18591891	R	II	Body	opensea	Body-opensea		rs545844647;rs564282774;rs573087010	29;2;1
ABCD1	cg15537065	-0.146133	1.34e-22	1.52e-20	0.804513	0.950646	X	153005291	R	II	Body	opensea	Body-opensea
ABCD1	cg06786307	-0.154017	1.53e-20	1.6e-18	0.776498	0.930515	X	153003773	R	II	Body	opensea	Body-opensea
ABCD1	cg24668255	0.111354	3.4e-08	2.14e-06	0.879021	0.767667	X	152997085	R	II	Body	opensea	Body-opensea
ABCD2	cg17122425	0.122109	1.25e-06	6.37e-05	0.8423	0.720191	12	40015170	F	II	TSS1500	opensea	TSS1500-opensea
ABCD2	cg14673233	0.11308	1.68e-06	8.37e-05	0.875519	0.76244	12	40015182	F	II	TSS1500	opensea	TSS1500-opensea
ABCG1	cg17279138	0.121831	2.71e-05	0.000842033	0.774551	0.65272	21	43657930	R	II	Body	shelf	Body-shelf	chr21:43654846-43655465	rs565414422	50
ABCG1	cg20973598	0.11008	4.18e-05	0.00116507	0.808434	0.698354	21	43658613	R	II	Body	shelf	Body-shelf	chr21:43654846-43655465	rs372413488	39
ABHD12	cg01239044	-0.135261	2.99e-06	0.000139697	0.190517	0.325778	20	25341751	F	II	Body	opensea	Body-opensea		rs576428542;rs541738180	21;38
ABHD12B	cg11233967	-0.140923	5.53e-05	0.00143078	0.432373	0.573297	14	51354874	F	II	Body	opensea	Body-opensea		rs150006664	41
ABHD12B	cg23024467	-0.113657	0.000111549	0.00236406	0.491331	0.604988	14	51354898	R	II	Body	opensea	Body-opensea
ABHD12B	cg22253960	-0.132544	0.00016213	0.00308727	0.57729	0.709834	14	51359178	R	II	Body	opensea	Body-opensea		rs190305184	1
ABHD12B	cg13046688	0.102898	0.000857308	0.0101956	0.90686	0.803963	14	51340344	F	II	5'UTR	shore	5'UTR-shore	chr14:51338712-51339146	rs75332612;rs372690582	1;21
ABHD2	cg12682589	-0.136645	7.19e-14	5.81e-12	0.549307	0.685952	15	89663810	R	I	Body	opensea	Body-opensea		rs59574932	47
ABHD2	cg17046415	-0.114573	3.83e-05	0.00109336	0.195756	0.31033	15	89743073	F	II	3'UTR	opensea	3'UTR-opensea		rs6496565;rs558934994;rs577209575;rs184118580	7;23;45;50
ABHD2	cg18320790	-0.127466	4.4e-05	0.00121128	0.277306	0.404772	15	89638573	F	II	5'UTR	opensea	5'UTR-opensea
ABHD2	cg04916587	-0.108122	0.000329621	0.00510165	0.282366	0.390488	15	89672243	F	II	Body	opensea	Body-opensea		rs529695015;rs113838278;rs77972530	12;26;36
ABHD2	cg13460556	-0.116232	0.000633482	0.00816475	0.371298	0.487531	15	89709638	F	II	Body	opensea	Body-opensea		rs566135506;rs540165078	7;24
ABHD5	cg23854042	-0.179711	3.34e-05	0.00098626	0.277429	0.45714	3	43737088	R	II	Body	shelf	Body-shelf	chr3:43731998-43733108	rs544412629;rs367998406	48;1
ABHD5	cg24595152	-0.116099	5.34e-05	0.00139569	0.273438	0.389537	3	43733831	F	II	Body	shore	Body-shore	chr3:43731998-43733108	rs148339398	38
ABI3	cg06810730	0.106282	8.56e-05	0.00195691	0.69087	0.584589	17	47290952	F	II	Body	opensea	Body-opensea		rs185220931;rs564186590;rs567886448;rs189693749	0;27;31;40
ABI3BP	cg00320876	-0.167732	0.000427829	0.00615122	0.370903	0.538635	3	100581781	F	II	Body	opensea	Body-opensea		rs146669295;rs558600608;rs80150739	1;8;22
ABL1	cg02915920	-0.108165	8.6e-06	0.000341871	0.543429	0.651594	9	133736469	R	II	Body	shore	Body-shore	chr9:133738154-133738408	rs563003658;rs184473982	38;1
ABL1	cg21298032	-0.179503	1.31e-05	0.000478468	0.380319	0.559822	9	133736626	R	II	Body	shore	Body-shore	chr9:133738154-133738408	rs200904624;rs536447366	16;1
ABL1	cg10083122	-0.15686	4.52e-05	0.0012369	0.486778	0.643638	9	133670074	F	II	Body	opensea	Body-opensea		rs116009039;rs11244143;rs558892108;rs572263175	16;37;41;42
ABL1	cg04085984	-0.13391	0.000464617	0.00652438	0.269184	0.403094	9	133723126	F	II	Body	opensea	Body-opensea		rs546385901	42
ABL2	cg03647700	-0.150068	6.8e-05	0.00166171	0.321173	0.471242	1	179144716	F	II	Body	opensea	Body-opensea		rs535171524	1
ABLIM1	cg03668323	0.12544	6.87e-05	0.00167561	0.715904	0.590464	10	116256984	F	II	5'UTR	opensea	5'UTR-opensea		rs574490751	31
ABLIM1	cg05634779	0.105639	0.00078005	0.00950839	0.734066	0.628427	10	116257037	R	II	5'UTR	opensea	5'UTR-opensea		rs574490751	24
ABLIM3	cg09068998	-0.123543	0.000186054	0.00340652	0.224845	0.348389	5	148533723	F	II	5'UTR	opensea	5'UTR-opensea		rs114464628;rs566154272;rs6580598;rs558135173	1;28;29;32
ABLIM3	cg07599952	-0.100158	0.000887794	0.0104504	0.283231	0.383389	5	148533711	R	II	5'UTR	opensea	5'UTR-opensea		rs112854928	20
ABR	cg04478251	-0.125448	2.78e-05	0.000858551	0.335668	0.461116	17	998432	F	I	Body	opensea	Body-opensea		rs149422637;rs73975623;rs544043661;rs376149791	6;8;26;27
ABR	cg06794642	-0.165308	3.08e-05	0.000928385	0.291505	0.456813	17	1001605	F	II	Body	opensea	Body-opensea		rs181068383;rs116898709	4;8
ABR	cg23407655	-0.166416	4.28e-05	0.00118619	0.294698	0.461114	17	1001612	F	II	Body	opensea	Body-opensea		rs116898709;rs186495426	1;45
ABR	cg20497635	-0.128299	5.81e-05	0.00148288	0.277778	0.406078	17	998504	F	II	Body	opensea	Body-opensea		rs112176901	44
ABR	cg24924295	-0.114528	7.15e-05	0.00172422	0.281978	0.396506	17	999104	F	II	Body	opensea	Body-opensea
ABR	cg06370837	-0.116236	8.8e-05	0.00199722	0.257312	0.373548	17	943041	R	II	Body	opensea	Body-opensea
ABR	cg07659375	-0.120195	0.000225104	0.00389893	0.306943	0.427139	17	1007516	R	II	Body	opensea	Body-opensea		rs566200722;rs540140571;rs28583687	43;33;16
ABR	cg12668854	-0.128832	0.000463881	0.00651691	0.276326	0.405158	17	944076	F	II	Body	opensea	Body-opensea		rs182748216	25
ABR	cg20513239	-0.106566	0.000600835	0.00785558	0.320042	0.426607	17	993384	F	II	Body	opensea	Body-opensea		rs183246603	45
ABTB1	cg16839691	-0.113999	9.39e-06	0.000366581	0.217179	0.331178	3	127396255	R	II	Body	shelf	Body-shelf	chr3:127391011-127392434	rs1658037;rs529484867	37;5
ABTB2	cg11285421	-0.134384	6.94e-06	0.000285879	0.175717	0.310101	11	34355467	F	II	Body	opensea	Body-opensea		rs182550639;rs186229779;rs138449749;rs148861121;rs143503534;rs1270184;rs80318837	5;15;16;21;37;40;41
ABTB2	cg26458306	-0.140877	6.84e-05	0.00167004	0.255792	0.396669	11	34361072	F	II	Body	opensea	Body-opensea		rs547685491;rs567993083	1;6
ABTB2	cg22772546	-0.118421	7.8e-05	0.00183294	0.26552	0.38394	11	34363570	F	II	Body	opensea	Body-opensea		rs191354461;rs565876155;rs74841780	1;43;44
ABTB2	cg21876760	-0.122112	0.000112023	0.00237194	0.237458	0.35957	11	34230092	R	II	Body	opensea	Body-opensea
ABTB2	cg05743750	-0.105924	0.00332204	0.0277383	0.421748	0.527672	11	34331548	F	II	Body	opensea	Body-opensea		rs577507822;rs546177537	1;7
ACAA2	cg17264064	-0.118585	5.39e-09	3.56e-07	0.691658	0.810243	18	47322166	R	II	Body	opensea	Body-opensea		rs557926783	8
ACACA	cg24914818	-0.179547	8.23e-05	0.00190387	0.307949	0.487497	17	35722751	F	II	5'UTR	opensea	5'UTR-opensea
ACACA	cg07375836	-0.141525	0.000159847	0.00305656	0.222093	0.363618	17	35717813	F	II	5'UTR	shore	5'UTR-shore	chr17:35715796-35716627	rs570012765;rs529192764	30;40
ACACA	cg13358061	-0.101512	0.000210749	0.0037225	0.656923	0.758435	17	35640254	F	II	Body	opensea	Body-opensea
ACACA	cg22642898	-0.122503	0.000282628	0.00457802	0.234271	0.356774	17	35725699	R	II	5'UTR	opensea	5'UTR-opensea		rs548701013	2
ACACA	cg15192009	-0.109968	0.000795691	0.00964528	0.408961	0.518928	17	35467087	F	II	Body	opensea	Body-opensea		rs537791672;rs548471626	0;1
ACAD10	cg05254327	-0.111979	0.000442444	0.00629743	0.23822	0.350199	12	112186379	F	II	Body	opensea	Body-opensea		rs565326979;rs532874431	1;8
ACAD11	cg05279761	-0.129768	0.00032103	0.00501216	0.243484	0.373252	3	132312243	F	II	Body	opensea	Body-opensea		rs182476542	50
ACAD8	cg19037107	-0.172101	9.38e-05	0.00208884	0.341367	0.513468	11	134126323	R	II	Body	shelf	Body-shelf	chr11:134122762-134122981
ACAD8	cg20203469	-0.126223	9.89e-05	0.00216959	0.453288	0.579512	11	134126284	F	II	Body	shelf	Body-shelf	chr11:134122762-134122981
ACAD8	cg01692842	-0.142512	0.000663062	0.00844228	0.288947	0.431459	11	134126364	R	II	Body	shelf	Body-shelf	chr11:134122762-134122981	rs559270596;rs529658383	6;2
ACADL	cg20741644	-0.121902	0.000192789	0.00349466	0.233421	0.355324	2	211059971	R	II	Body	opensea	Body-opensea		rs73984347;rs140400345;rs147975645;rs149888279;rs149023402;rs566985824;rs200737130	43;30;29;13;12;8;1
ACAP1	cg08324090	-0.11258	0.000808387	0.0097564	0.416034	0.528614	17	7253189	F	II	Body	shore	Body-shore	chr17:7253298-7253764	rs148196938	43
ACAP2	cg16032884	-0.144064	0.000177115	0.00328527	0.280968	0.425032	3	195106547	F	II	Body	opensea	Body-opensea		rs147080770;rs549683573;rs567976472;rs183914176	19;33;38;47
ACAP2	cg22677379	-0.136638	0.000341649	0.00523281	0.278375	0.415013	3	195106412	F	II	Body	opensea	Body-opensea		rs113913335;rs112631536	1;45
ACAT1	cg04180462	-0.106725	0.000105211	0.0022677	0.373559	0.480284	11	107993298	F	II	Body	shore	Body-shore	chr11:107992004-107992731	rs57663127	10
ACBD6	cg01874968	-0.112835	8.02e-05	0.00186899	0.541109	0.653944	1	180472686	R	II	TSS1500	shore	TSS1500-shore	chr1:180471325-180472277	rs548377293	34
ACE2	cg22422976	-0.341611	7.91e-38	1.85e-35	0.528824	0.870435	X	15584867	F	II	Body	opensea	Body-opensea
ACE2	cg04013915	-0.331654	1.9e-33	3.54e-31	0.479012	0.810666	X	15586143	R	II	Body	opensea	Body-opensea
ACE2	cg21598868	-0.233345	6.14e-29	9.11e-27	0.723191	0.956536	X	15621167	F	II	TSS1500	opensea	TSS1500-opensea
ACE2	cg16716680	-0.279551	2.11e-24	2.57e-22	0.556721	0.836272	X	15585368	R	II	Body	opensea	Body-opensea		rs111691073	48
ACE2	cg20119767	-0.229591	3.06e-20	3.17e-18	0.63724	0.866831	X	15612969	R	II	ExonBnd	opensea	ExonBnd-opensea
ACE2	cg23232263	-0.128084	4.7e-17	4.31e-15	0.833077	0.961161	X	15579482	R	II	3'UTR	opensea	3'UTR-opensea
ACE2	cg16734967	-0.199516	3.35e-16	2.97e-14	0.624682	0.824198	X	15620103	F	II	1stExon	opensea	1stExon-opensea
ACE2	cg25176872	-0.15014	5.73e-15	4.83e-13	0.784304	0.934445	X	15584988	F	II	Body	opensea	Body-opensea
ACE2	cg03536816	-0.150509	1.45e-12	1.11e-10	0.537264	0.687773	X	15621042	F	II	TSS1500	opensea	TSS1500-opensea
ACER3	cg23595413	-0.105621	3.26e-05	0.000968641	0.183494	0.289116	11	76574308	F	II	Body	shelf	Body-shelf	chr11:76571963-76572291	rs7927658	18
ACO1	cg07276867	-0.100902	0.000656732	0.00838197	0.440987	0.541889	9	32426364	R	II	Body	opensea	Body-opensea		rs75981550	20
ACOT13	cg19084488	-0.141896	7.65e-05	0.00180753	0.268266	0.410162	6	24687380	R	II	5'UTR	opensea	5'UTR-opensea		rs576226817	23
ACOT13	cg05093638	-0.121889	9.4e-05	0.00209143	0.294815	0.416704	6	24687282	R	II	5'UTR	opensea	5'UTR-opensea		rs539400427;rs375862741	2;1
ACOT2	cg16156639	-0.132217	0.00215586	0.0201189	0.304477	0.436694	14	74040934	R	II	Body	opensea	Body-opensea		rs558547922;rs578209149;rs192770953	13;4;1
ACOT7	cg18148314	0.118566	0.00315247	0.0266686	0.660333	0.541767	1	6425319	F	II	Body	opensea	Body-opensea		rs574096704;rs544683155;rs75126985;rs150188460	0;6;30;42
ACOT9	cg16680922	0.387077	1.15e-59	1.92e-56	0.398813	0.0117359	X	23761492	F	I	TSS200	island	TSS200-island	chrX:23761070-23761610	rs3764881	45
ACOT9	cg04292836	0.452882	3.66e-53	2.92e-50	0.473595	0.0207132	X	23761484	F	I	TSS200	island	TSS200-island	chrX:23761070-23761610
ACOT9	cg13984511	0.410238	2.84e-52	2.07e-49	0.450778	0.0405396	X	23760918	R	II	Body	shore	Body-shore	chrX:23761070-23761610
ACOT9	cg24123780	0.291222	2.13e-49	1.18e-46	0.34502	0.0537978	X	23761651	R	II	TSS1500	shore	TSS1500-shore	chrX:23761070-23761610
ACOT9	cg17396400	0.469791	3.88e-48	1.95e-45	0.500149	0.0303582	X	23761459	F	I	TSS200	island	TSS200-island	chrX:23761070-23761610
ACOT9	cg26207017	0.299421	5.2e-48	2.59e-45	0.314111	0.0146908	X	23761589	F	II	TSS200	island	TSS200-island	chrX:23761070-23761610
ACOT9	cg12543132	0.32805	3.39e-45	1.36e-42	0.397743	0.0696934	X	23761732	R	II	TSS1500	shore	TSS1500-shore	chrX:23761070-23761610
ACOT9	cg12166502	0.418597	9.19e-45	3.57e-42	0.424418	0.0058208	X	23761331	F	I	5'UTR	island	5'UTR-island	chrX:23761070-23761610
ACOT9	cg24547622	0.24662	3.34e-44	1.24e-41	0.26365	0.0170299	X	23761653	R	I	TSS1500	shore	TSS1500-shore	chrX:23761070-23761610
ACOT9	cg10293293	0.338509	1.38e-39	3.65e-37	0.352441	0.0139325	X	23761105	F	II	Body	island	Body-island	chrX:23761070-23761610	rs3764883	17
ACOT9	cg14196261	0.306389	9.35e-38	2.17e-35	0.328961	0.0225717	X	23761469	F	II	TSS200	island	TSS200-island	chrX:23761070-23761610
ACOT9	cg08289016	0.222631	3.2e-27	4.43e-25	0.332513	0.109882	X	23761736	R	II	TSS1500	shore	TSS1500-shore	chrX:23761070-23761610
ACOT9	cg23921120	-0.196879	6.06e-24	7.22e-22	0.754092	0.950971	X	23762289	F	II	TSS1500	shore	TSS1500-shore	chrX:23761070-23761610
ACOX1	cg04393540	-0.108106	0.000966926	0.0111332	0.578157	0.686263	17	73966572	R	II	Body	opensea	Body-opensea		rs55738776;rs138716862	20;11
ACOX3	cg08722675	-0.106284	7.93e-08	4.83e-06	0.225758	0.332042	4	8412549	F	II	Body	opensea	Body-opensea		rs569379179	32
ACOXL	cg12966876	0.106132	2.51e-06	0.00011943	0.790213	0.684081	2	111873850	F	II	Body	shore	Body-shore	chr2:111875206-111880965	rs577113400	6
ACOXL	cg14552672	-0.160577	9.92e-05	0.00217429	0.294714	0.455291	2	111752564	R	II	Body	opensea	Body-opensea		rs550737397;rs143907716;rs370782307	49;12;1
ACOXL	cg12149081	-0.126218	0.000155861	0.00300314	0.274916	0.401134	2	111790599	R	II	Body	opensea	Body-opensea		rs572188382;rs541204351	41;2
ACOXL	cg21033653	0.107957	0.000190156	0.00346007	0.675174	0.567216	2	111808598	F	II	Body	opensea	Body-opensea		rs527556471	0
ACOXL	cg24212696	0.121895	0.000206292	0.00366645	0.637187	0.515291	2	111812810	F	II	Body	opensea	Body-opensea		rs191006528	1
ACPP	cg15958424	-0.136797	0.000154052	0.00297848	0.301011	0.437808	3	132036067	R	II	TSS200	opensea	TSS200-opensea		rs148762343	1
ACRBP	cg14973445	-0.142455	2.93e-07	1.67e-05	0.172015	0.31447	12	6753429	R	II	Body	shelf	Body-shelf	chr12:6756001-6756679	rs192361841;rs141591366	16;1
ACRBP	cg07579234	-0.125366	3.57e-07	2.02e-05	0.167242	0.292609	12	6752985	R	II	Body	shelf	Body-shelf	chr12:6756001-6756679	rs558099847;rs578107271;rs79806562	39;29;1
ACRBP	cg18706710	-0.12343	5.47e-07	3e-05	0.182516	0.305946	12	6753522	R	II	Body	shelf	Body-shelf	chr12:6756001-6756679	rs146183012;rs368867411;rs137907685	20;12;2
ACRBP	cg16002891	-0.135012	6.34e-07	3.43e-05	0.182312	0.317324	12	6753017	F	II	Body	shelf	Body-shelf	chr12:6756001-6756679	rs553821136;rs370490182	26;31
ACRC	cg04463549	-0.317147	3.62e-40	9.92e-38	0.591576	0.908724	X	70828492	F	II	Body	opensea	Body-opensea
ACRC	cg09655938	0.138937	1.01e-28	1.49e-26	0.157084	0.0181471	X	70826776	R	II	Body	shelf	Body-shelf	chrX:70823513-70824103
ACRC	cg03429096	0.206718	1.93e-18	1.87e-16	0.696636	0.489919	X	70826706	R	II	Body	shelf	Body-shelf	chrX:70823513-70824103
ACRC	cg15017230	-0.102138	1.92e-15	1.66e-13	0.429749	0.531887	X	70813352	R	II	Body	opensea	Body-opensea
ACSF2	cg18038894	-0.115871	0.000446629	0.0063407	0.32037	0.436241	17	48506385	R	II	Body	shelf	Body-shelf	chr17:48503056-48503887	rs563353035;rs77838835;rs186013502	29;19;17
ACSL1	cg09144083	-0.153914	6e-05	0.00151851	0.265115	0.419029	4	185734732	F	II	TSS1500	opensea	TSS1500-opensea		rs181081264;rs73014111	0;1
ACSL1	cg17373859	-0.136955	6.82e-05	0.00166556	0.290329	0.427284	4	185733358	R	II	1stExon	opensea	1stExon-opensea		rs114939955	24
ACSL1	cg04468621	-0.127444	9.89e-05	0.00217057	0.171225	0.298669	4	185734598	F	II	TSS1500	opensea	TSS1500-opensea		rs566577150	29
ACSL1	cg04212786	-0.13111	0.000119441	0.00248151	0.338609	0.469718	4	185741172	R	II	5'UTR	opensea	5'UTR-opensea		rs146786122	51
ACSL3	cg22175006	-0.195359	8.47e-06	0.000337315	0.255602	0.450961	2	223757281	R	II	5'UTR	opensea	5'UTR-opensea		rs78230197;rs557400073	2;1
ACSL3	cg11249728	-0.118075	0.000923147	0.0107612	0.511416	0.629491	2	223800611	R	II	Body	opensea	Body-opensea		rs77611375	18
ACSL4	cg13688687	0.509074	9.25e-75	1.28e-70	0.51523	0.00615565	X	108976742	F	I	TSS200	island	TSS200-island	chrX:108976162-108976894
ACSL4	cg11602758	0.570565	1.08e-67	5.16e-64	0.584671	0.0141062	X	108976614	R	I	1stExon	island	1stExon-island	chrX:108976162-108976894
ACSL4	cg23113041	0.470659	1.41e-61	3.04e-58	0.490327	0.0196682	X	108976754	F	I	TSS200	island	TSS200-island	chrX:108976162-108976894
ACSL4	cg19635884	0.488779	7.17e-59	1.07e-55	0.511521	0.0227418	X	108976825	R	I	TSS1500	island	TSS1500-island	chrX:108976162-108976894
ACSL4	cg05383895	0.536043	3.89e-58	5.42e-55	0.548921	0.0128784	X	108976632	R	I	TSS200	island	TSS200-island	chrX:108976162-108976894
ACSL4	cg20767561	0.440491	1.61e-57	2.08e-54	0.455389	0.0148974	X	108976811	R	I	TSS200	island	TSS200-island	chrX:108976162-108976894
ACSL4	cg10721440	0.467628	7.56e-56	8.03e-53	0.475387	0.00775884	X	108976619	R	I	1stExon	island	1stExon-island	chrX:108976162-108976894
ACSL4	cg09091181	0.489545	5.99e-55	5.84e-52	0.503027	0.013482	X	108976749	F	I	TSS200	island	TSS200-island	chrX:108976162-108976894
ACSL4	cg26119746	0.480032	1.55e-54	1.46e-51	0.489395	0.00936316	X	108976838	F	II	TSS1500	island	TSS1500-island	chrX:108976162-108976894
ACSL4	cg08855111	0.57606	1.87e-54	1.73e-51	0.599188	0.0231278	X	108976340	R	II	5'UTR	island	5'UTR-island	chrX:108976162-108976894
ACSL4	cg15536552	0.489902	1.1e-51	7.54e-49	0.495711	0.00580882	X	108976035	R	II	5'UTR	shore	5'UTR-shore	chrX:108976162-108976894
ACSL4	cg00209850	0.373767	1.84e-50	1.11e-47	0.418163	0.044396	X	108976723	R	I	TSS200	island	TSS200-island	chrX:108976162-108976894
ACSL4	cg11072201	0.457002	1.52e-47	7.27e-45	0.477583	0.0205803	X	108976163	R	II	5'UTR	island	5'UTR-island	chrX:108976162-108976894
ACSL4	cg05441864	0.408556	2.05e-46	9.08e-44	0.425674	0.0171174	X	108976893	F	II	TSS1500	island	TSS1500-island	chrX:108976162-108976894
ACSL4	cg07119807	0.263188	5.71e-38	1.35e-35	0.277605	0.0144166	X	108975785	F	II	5'UTR	shore	5'UTR-shore	chrX:108976162-108976894
ACSL4	cg18772322	-0.296425	2.18e-37	4.95e-35	0.633466	0.929891	X	108957077	R	II	5'UTR	opensea	5'UTR-opensea
ACSL4	cg09422883	0.141492	3.89e-20	4.01e-18	0.248431	0.106939	X	108956515	R	II	5'UTR	opensea	5'UTR-opensea
ACSL4	cg15456921	0.12232	2.8e-07	1.61e-05	0.465359	0.343038	X	108964310	R	II	5'UTR	opensea	5'UTR-opensea
ACSL5	cg01925508	-0.102178	0.00070638	0.00884367	0.574709	0.676887	10	114133677	R	II	TSS1500	opensea	TSS1500-opensea		rs188215878;rs532778338;rs551120563	16;11;1
ACSM1	cg17319598	-0.113991	0.00059235	0.00777671	0.37498	0.488971	16	20685898	R	II	Body	opensea	Body-opensea		rs530772934	49
ACSM4	cg06338479	-0.115958	0.000177859	0.00329489	0.191801	0.307759	12	7470934	R	II	Body	opensea	Body-opensea
ACSM5	cg16736889	0.100035	4.17e-07	2.33e-05	0.851894	0.751859	16	20421627	F	II	5'UTR	opensea	5'UTR-opensea		rs553021593	29
ACSM6	cg21800396	-0.116229	0.000463741	0.00651572	0.484554	0.600783	10	96968197	R	II	Body	opensea	Body-opensea		rs536345346	41
ACSS1	cg10995590	-0.113166	6.66e-06	0.000276213	0.216362	0.329528	20	25026187	F	II	Body	opensea	Body-opensea		rs113506528	1
ACSS1	cg03519012	-0.138103	0.000173498	0.00323517	0.267304	0.405407	20	25029330	F	II	Body	opensea	Body-opensea		rs377664327;rs11908037;rs73906055;rs186798183;rs544200290	0;10;32;43;46
ACSS2	cg00995797	-0.107441	4.95e-05	0.00132169	0.186585	0.294026	20	33463466	F	II	5'UTR	shore	5'UTR-shore	chr20:33464156-33464645	rs577070215;rs570462279;rs541355726	1;3;37
ACTN1	cg27371320	-0.114521	0.000113502	0.00239384	0.285024	0.399545	14	69417926	R	II	Body	opensea	Body-opensea		rs569548158;rs534967766;rs538253492	44;2;1
ACTN1	cg01607346	-0.129864	0.000278124	0.0045266	0.3016	0.431465	14	69417107	R	II	Body	opensea	Body-opensea		rs73290660;rs192968963;rs113591217;rs75316294	39;8;2;1
ACTN4	cg02871846	-0.103159	1.31e-05	0.000477724	0.142607	0.245766	19	39158776	F	II	Body	opensea	Body-opensea		rs542814137;rs561149643;rs531690746	24;30;44
ACTN4	cg02558361	-0.119669	0.000161957	0.00308525	0.24281	0.362479	19	39143287	R	II	Body	opensea	Body-opensea		rs534408824	2
ACTN4	cg26831416	-0.116505	0.000188702	0.0034412	0.259265	0.37577	19	39142011	F	II	Body	shelf	Body-shelf	chr19:39138062-39138570	rs570777110;rs191633663;rs547681159	4;15;40
ACTR1A	cg15219811	-0.139299	0.000243444	0.00412271	0.425331	0.56463	10	104259328	F	II	Body	shelf	Body-shelf	chr10:104262224-104262524
ACTR2	cg07104583	-0.101551	0.000301755	0.00479411	0.183217	0.284768	2	65459346	F	II	Body	shelf	Body-shelf	chr2:65454553-65455444	rs544864763;rs563360164;rs28377971	1;16;39
ACTR3C	cg10577375	-0.108128	5.51e-06	0.000236182	0.375422	0.483549	7	149980362	R	II	Body	opensea	Body-opensea
ACTR5	cg13184651	-0.155918	3.73e-05	0.00107176	0.302173	0.458091	20	37390401	F	II	Body	opensea	Body-opensea
ACTRT1	cg08284207	-0.208779	4.8e-27	6.59e-25	0.691355	0.900134	X	127185519	F	II	1stExon	opensea	1stExon-opensea		rs148603135	0
ACTRT1	cg07940804	-0.187284	1.23e-20	1.3e-18	0.672737	0.860021	X	127185902	R	II	1stExon	opensea	1stExon-opensea		rs146482240	46
ACVR1	cg07068664	0.12462	0.00012585	0.00257544	0.781564	0.656945	2	158638872	F	II	Body	opensea	Body-opensea		rs539997459;rs558384358	1;20
ACVR1B	cg03765062	-0.161768	2.65e-05	0.000826927	0.251211	0.412979	12	52370512	R	II	Body	opensea	Body-opensea		rs542325470	32
ADAD2	cg00225858	-0.122264	5.34e-05	0.00139536	0.359012	0.481276	16	84223841	R	II	TSS1500	shore	TSS1500-shore	chr16:84224731-84225085	rs555558093;rs146755697	2;1
ADAM10	cg20574018	-0.160483	0.000101378	0.00220886	0.340434	0.500917	15	58971062	R	II	Body	opensea	Body-opensea		rs558306939;rs578088474;rs540735182	42;17;1
ADAM19	cg00764772	-0.119135	0.000117071	0.00244627	0.245662	0.364797	5	156921552	F	II	Body	opensea	Body-opensea		rs530284739;rs183836194	6;27
ADAM19	cg03671465	-0.114335	0.000201593	0.00360639	0.250653	0.364989	5	156994254	R	II	Body	opensea	Body-opensea		rs72811356;rs185408608	14;2
ADAM19	cg11474175	-0.111333	0.000237923	0.00405744	0.270852	0.382185	5	156912109	R	II	Body	opensea	Body-opensea
ADAM19	cg25077558	-0.145459	0.000315666	0.00495355	0.45345	0.598909	5	156991510	F	II	Body	opensea	Body-opensea		rs549952619;rs191058400	21;25
ADAM19	cg23214435	-0.130574	0.000798771	0.00967077	0.384907	0.515481	5	157003983	R	II	TSS1500	shore	TSS1500-shore	chr5:157002174-157003182	rs78740021	1
ADAM19	cg24333795	-0.124417	0.000987221	0.0113058	0.349205	0.473622	5	156986478	F	II	Body	opensea	Body-opensea		rs372467211;rs537705227;rs74715453	27;47;51
ADAM23	cg04371413	0.1225	8.49e-05	0.00194571	0.759557	0.637058	2	207395846	F	II	Body	opensea	Body-opensea		rs185552411;rs559173220;rs17211709	7;26;46
ADAM30	cg07814932	-0.139938	0.000149949	0.00291994	0.46016	0.600098	1	120437090	R	II	1stExon	shore	1stExon-shore	chr1:120439013-120439220	rs200823597	1
ADAMTS1	cg14124415	0.121252	2.75e-06	0.000129458	0.832136	0.710884	21	28212803	R	II	Body	shelf	Body-shelf	chr21:28216558-28218117	rs436525;rs200516742;rs200034485;rs142258039	45;17;4;3
ADAMTS1	cg16396718	0.114754	2.04e-05	0.000677009	0.807346	0.692592	21	28212813	R	II	Body	shelf	Body-shelf	chr21:28216558-28218117	rs200516742;rs200034485;rs142258039;rs114895659	27;14;13;5
ADAMTS14	cg23169883	-0.147533	0.000444043	0.00631405	0.404067	0.551601	10	72435301	R	I	Body	shelf	Body-shelf	chr10:72432242-72432738	rs149903556;rs562314238;rs111828074;rs73276159	43;34;13;5
ADAMTS3	cg07974833	-0.107915	8.88e-06	0.000350776	0.518134	0.62605	4	73430160	R	II	Body	shelf	Body-shelf	chr4:73433783-73434289	rs576176179	1
ADAMTS6	cg00625298	0.134757	0.000180704	0.0033339	0.690756	0.556	5	64468549	R	II	Body	opensea	Body-opensea		rs531836816;rs199768051;rs551628431	51;37;14
ADAP1	cg21842920	-0.149334	8.48e-06	0.000337879	0.229034	0.378367	7	968493	F	II	Body	shelf	Body-shelf	chr7:965987-966266	rs116578274;rs552266764;rs565801465;rs117344976	0;6;44;45
ADAP1	cg05904016	-0.137419	2.87e-05	0.000881927	0.122273	0.259692	7	968552	F	II	Body	shelf	Body-shelf	chr7:965987-966266	rs548177591;rs10240265;rs537395946;rs556853749;rs73254055;rs539273427	1;2;3;7;20;26
ADAP1	cg00904258	-0.138377	8.6e-05	0.00196339	0.421095	0.559472	7	968194	F	II	Body	shore	Body-shore	chr7:965987-966266	rs146511636;rs555970335	0;1
ADAP1	cg18332229	-0.155544	0.000189056	0.00344562	0.406795	0.562339	7	971130	F	II	Body	shelf	Body-shelf	chr7:973189-973888	rs532712478;rs112039414;rs115743495;rs545422093	6;7;21;49
ADAP1	cg02763933	-0.166478	0.000391579	0.00576631	0.376487	0.542965	7	971351	F	II	Body	shore	Body-shore	chr7:973189-973888	rs558910238;rs185227170;rs544797205	2;21;31
ADAP1	cg27572072	-0.121784	0.000500884	0.00688804	0.315979	0.437763	7	958244	F	II	Body	shore	Body-shore	chr7:959724-959959	rs550975981;rs571165821;rs1534410;rs192140014	1;27;41;49
ADAP2	cg13923848	-0.132367	0.000157429	0.00302528	0.461136	0.593503	17	29281544	F	II	Body	opensea	Body-opensea		rs201617793	34
ADAR	cg12226946	-0.13304	0.000108726	0.00232154	0.322659	0.455699	1	154584087	R	II	5'UTR	shelf	5'UTR-shelf	chr1:154580380-154580797
ADARB1	cg12608445	-0.125888	0.000577647	0.00763854	0.34576	0.471648	21	46571362	F	II	5'UTR	opensea	5'UTR-opensea		rs376537885	17
ADARB1	cg10537253	0.106184	0.00224212	0.0207137	0.683848	0.577664	21	46542848	R	II	5'UTR	opensea	5'UTR-opensea		rs577655262;rs150853670;rs187609246	49;41;2
ADAT1	cg07861456	-0.136526	0.000119875	0.00248817	0.335373	0.471899	16	75654252	F	I	Body	shelf	Body-shelf	chr16:75656905-75657360	rs199971121;rs142028067	7;31
ADCY10	cg15886450	-0.185044	9.01e-06	0.000354702	0.308544	0.493587	1	167874526	F	II	5'UTR	opensea	5'UTR-opensea		rs181143584;rs545505976;rs111287254	2;29;32
ADCY2	cg26465402	-0.131118	0.000501998	0.0068989	0.312387	0.443505	5	7803274	F	II	Body	opensea	Body-opensea		rs545459496;rs545689837;rs565479104;rs527284749;rs540651985	9;10;16;26;44
ADCY2	cg04795186	-0.105842	0.000958649	0.0110636	0.222377	0.32822	5	7803175	F	II	Body	opensea	Body-opensea		rs543230810	32
ADCY3	cg15020926	-0.110955	0.000652442	0.00834453	0.404135	0.51509	2	25097091	F	II	Body	opensea	Body-opensea		rs576862550;rs373131200;rs148051017;rs529845848	0;10;29;51
ADCY3	cg11023668	-0.100042	0.00229155	0.0210561	0.53256	0.632602	2	25095040	F	II	Body	opensea	Body-opensea		rs527254684;rs548745103	9;15
ADCY9	cg16361373	-0.146661	0.000191692	0.00348023	0.2979	0.444561	16	4102941	F	II	Body	opensea	Body-opensea		rs116963675	1
ADCY9	cg24378952	-0.147143	0.000268053	0.00441213	0.272869	0.420012	16	4102852	R	II	Body	opensea	Body-opensea		rs114839787	28
ADCY9	cg03027174	-0.100326	0.000315791	0.00495485	0.39426	0.494586	16	4105170	F	II	Body	opensea	Body-opensea		rs556659384;rs577044644;rs545903087	1;8;36
ADCY9	cg25693439	-0.135334	0.000374977	0.00559054	0.270823	0.406156	16	4104417	R	II	Body	opensea	Body-opensea		rs11076804;rs184355384	30;2
ADCY9	cg09565754	-0.149118	0.000543488	0.00730678	0.291211	0.440329	16	4104522	F	II	Body	opensea	Body-opensea		rs143695978;rs148108610;rs553423641	2;24;47
ADD1	cg08128245	-0.127813	1.18e-05	0.000439114	0.236932	0.364745	4	2916196	F	II	Body	opensea	Body-opensea		rs574758183;rs540450116;rs560425261	0;13;39
ADD1	cg13926377	-0.130327	0.00163789	0.0164074	0.465686	0.596014	4	2899954	R	II	Body	opensea	Body-opensea		rs371614186;rs199940053	7;3
ADD2	cg14295401	-0.107241	0.000634298	0.00817121	0.358628	0.465869	2	70914139	F	II	Body	opensea	Body-opensea		rs543979172;rs564208772;rs573980776	0;4;17
ADD3	cg12601633	-0.117369	2.1e-08	1.34e-06	0.120608	0.237977	10	111834259	R	II	5'UTR	opensea	5'UTR-opensea		rs77435117;rs540570832	27;23
ADD3	cg03962527	0.107734	6.23e-07	3.38e-05	0.695787	0.588053	10	111766879	R	II	5'UTR	shore	5'UTR-shore	chr10:111767087-111768355
ADD3	cg13237000	-0.113508	2.43e-06	0.000115887	0.148719	0.262228	10	111841782	F	II	5'UTR	opensea	5'UTR-opensea		rs546007523;rs564304773	0;19
ADGB	cg09860323	-0.157136	5.34e-05	0.00139506	0.380681	0.537816	6	147091591	R	II	Body	opensea	Body-opensea
ADGB	cg08324725	-0.159429	0.000108793	0.00232195	0.41686	0.576289	6	147091567	R	II	Body	opensea	Body-opensea		rs118169916;rs535236282	32;31
ADGB	cg15080495	-0.132996	0.00020622	0.00366549	0.271678	0.404674	6	147091655	R	II	Body	opensea	Body-opensea		rs151332685	5
ADGRA2	cg08305085	-0.155584	1.32e-05	0.000481569	0.236013	0.391597	8	37662390	F	II	Body	opensea	Body-opensea		rs188866600;rs140340487;rs374822003;rs527672850	0;1;7;42
ADGRA3	cg14157151	0.131324	3.97e-05	0.00112257	0.631096	0.499772	4	22446238	R	II	Body	opensea	Body-opensea		rs375309716	25
ADGRE1	cg07059846	-0.128796	0.000581189	0.00767238	0.286939	0.415735	19	6886467	R	II	TSS1500	opensea	TSS1500-opensea		rs75145365;rs537104585	2;1
ADGRE3	cg16431791	-0.121838	0.000163002	0.00309918	0.376644	0.498482	19	14783092	F	II	Body	opensea	Body-opensea		rs540275963	1
ADGRG1	cg11754880	-0.125104	0.000119321	0.00247976	0.501632	0.626736	16	57671153	R	II	5'UTR	opensea	5'UTR-opensea		rs142217866;rs547219626;rs541632792	35;2;1
ADGRG2	cg09504231	-0.271205	2.28e-32	4.01e-30	0.28512	0.556325	X	19035611	R	II	Body	opensea	Body-opensea
ADGRG2	cg02345541	-0.275906	2.98e-31	4.96e-29	0.63262	0.908527	X	19024101	R	II	ExonBnd	opensea	ExonBnd-opensea
ADGRG2	cg10425944	0.138266	7.59e-25	9.42e-23	0.153288	0.0150228	X	19140990	F	II	TSS1500	island	TSS1500-island	chrX:19140869-19141094
ADGRG2	cg04097262	-0.178933	7.57e-21	8.05e-19	0.720327	0.89926	X	19090878	F	II	5'UTR	opensea	5'UTR-opensea
ADGRG2	cg02181651	-0.113126	4.1e-09	2.73e-07	0.416539	0.529665	X	19141771	F	II	TSS1500	shore	TSS1500-shore	chrX:19140869-19141094
ADGRG3	cg00858060	-0.124621	7.07e-05	0.00170934	0.430268	0.554889	16	57703400	R	II	5'UTR	opensea	5'UTR-opensea		rs16958708;rs183826995;rs141413336;rs542748894;rs150906277;rs531746972;rs550086095	50;48;47;39;28;18;1
ADGRG4	cg07152070	-0.463745	3.25e-50	1.94e-47	0.454113	0.917857	X	135386840	F	II	5'UTR	opensea	5'UTR-opensea
ADGRG4	cg05383271	-0.371105	3.25e-42	1.03e-39	0.407521	0.778626	X	135387028	R	II	5'UTR	opensea	5'UTR-opensea
ADGRG4	cg19379710	-0.175487	1.37e-27	1.92e-25	0.810349	0.985837	X	135386865	F	II	5'UTR	opensea	5'UTR-opensea
ADGRG4	cg09601904	-0.179442	9.08e-20	9.23e-18	0.691051	0.870493	X	135402568	R	II	Body	opensea	Body-opensea
ADGRG4	cg15308129	-0.129557	2.55e-14	2.1e-12	0.789646	0.919203	X	135450273	F	II	Body	opensea	Body-opensea
ADGRG4	cg12674420	-0.111389	3.39e-10	2.37e-08	0.689786	0.801175	X	135436674	R	II	Body	opensea	Body-opensea
ADGRG6	cg18537456	0.120026	0.000135269	0.00271064	0.741648	0.621622	6	142652618	F	II	Body	opensea	Body-opensea		rs527295488;rs542646072	1;18
ADGRG7	cg25719685	0.14741	0.00252217	0.0225944	0.676836	0.529426	3	100353892	F	II	TSS1500	opensea	TSS1500-opensea		rs561005834;rs111528085;rs111599339	23;41;43
ADGRV1	cg21296632	0.114242	0.000121313	0.00250947	0.687211	0.572969	5	90355362	F	II	Body	opensea	Body-opensea		rs539331600;rs552953277	1;31
ADGRV1	cg10355022	-0.152088	0.000231892	0.00398144	0.313023	0.465112	5	90442217	F	II	Body	opensea	Body-opensea		rs532091800;rs551876874	0;23
ADGRV1	cg01680588	0.103712	0.000406687	0.00593175	0.262688	0.158976	5	90169086	R	II	Body	opensea	Body-opensea		rs140494193;rs58729412;rs56978823	50;18;2
ADH4	cg12011299	-0.112099	0.00655649	0.0460749	0.620831	0.73293	4	100065546	R	II	TSS200	opensea	TSS200-opensea		rs1800759;rs141576367	39;1
ADHFE1	cg20794855	-0.11916	0.00030233	0.00480115	0.324636	0.443796	8	67365340	R	II	Body	opensea	Body-opensea		rs575845839	20
ADIPOR2	cg19060760	-0.150589	5.68e-06	0.000241969	0.566837	0.717426	12	1887038	F	II	ExonBnd	opensea	ExonBnd-opensea		rs201082470	20
ADIPOR2	cg12632785	-0.150294	1.79e-05	0.000611185	0.224644	0.374938	12	1825796	F	II	5'UTR	opensea	5'UTR-opensea		rs529133500	0
ADIPOR2	cg01924292	-0.172904	4.16e-05	0.00116196	0.303092	0.475996	12	1815334	F	II	5'UTR	opensea	5'UTR-opensea		rs533239935;rs551318681	0;1
ADIPOR2	cg03865101	-0.161859	9.64e-05	0.00213092	0.308119	0.469978	12	1883663	F	II	Body	opensea	Body-opensea		rs187195432;rs537007259;rs558518729;rs11614639	3;14;17;26
ADK	cg19905351	-0.123852	5.89e-06	0.000249455	0.27254	0.396392	10	76144671	F	II	Body	opensea	Body-opensea
ADK	cg06032386	-0.149744	6.05e-05	0.00152823	0.232669	0.382413	10	75926796	F	II	Body	opensea	Body-opensea
ADK	cg17030588	-0.128422	8.7e-05	0.00198211	0.430522	0.558944	10	76287629	F	II	Body	opensea	Body-opensea
ADNP	cg05299718	0.103251	6.65e-06	0.000275924	0.855813	0.752562	20	49528511	R	II	5'UTR	opensea	5'UTR-opensea		rs557918591;rs576205048	37;17
ADO	cg21524602	-0.184837	6.79e-05	0.00166077	0.354066	0.538903	10	64563627	F	II	TSS1500	shore	TSS1500-shore	chr10:64564435-64565818	rs556054243	0
ADORA2A	cg05962517	0.103004	0.0006118	0.00795868	0.771169	0.668165	22	24828150	R	II	5'UTR	opensea	5'UTR-opensea		rs62234045	1
ADORA2A-AS1	cg15430871	-0.128133	4.13e-05	0.00115629	0.458779	0.586912	22	24878451	R	II	Body	opensea	Body-opensea		rs1547358;rs541804962;rs181361309	23;10;4
ADORA2A-AS1	cg19558654	-0.103343	0.000744287	0.00918756	0.144674	0.248017	22	24878813	R	II	Body	opensea	Body-opensea		rs60652403;rs5760446;rs556033685	30;11;10
ADORA3	cg10376161	-0.131235	6.64e-06	0.000275659	0.232488	0.363724	1	112057879	R	II	Body	shore	Body-shore	chr1:112058184-112058590	rs377631371;rs12038000	48;42
ADPGK	cg14597545	-0.109171	0.00034106	0.005226	0.489447	0.598618	15	73074210	F	II	Body	shore	Body-shore	chr15:73075586-73076663	rs113372909;rs573081898;rs117764789	8;29;30
ADPGK-AS1	cg14216745	-0.171614	3.34e-05	0.000987576	0.289481	0.461095	15	73074167	R	II	TSS1500	shore	TSS1500-shore	chr15:73075586-73076663	rs59686861;rs532497786;rs556950945;rs143159679	47;36;29;2
ADRA1A	cg19519355	-0.124809	0.00421631	0.0331035	0.4598	0.584609	8	26697488	F	II	Body	opensea	Body-opensea
ADRBK1	cg20397849	-0.156861	2.32e-05	0.000747778	0.357379	0.514239	11	67051709	R	II	Body	shore	Body-shore	chr11:67052394-67053110
ADRBK1	cg25853005	-0.137541	2.4e-05	0.000766437	0.437974	0.575515	11	67050713	R	II	ExonBnd	shore	ExonBnd-shore	chr11:67052394-67053110	rs144705095;rs542501875;rs561062604;rs148084953	49;41;28;22
ADRBK1	cg04407063	-0.140398	6.15e-05	0.00154696	0.29582	0.436217	11	67051977	R	II	Body	shore	Body-shore	chr11:67052394-67053110	rs577287986;rs544591713	31;13
ADRBK1	cg08670658	-0.118009	0.000732176	0.00907854	0.30952	0.42753	11	67052992	F	II	3'UTR	island	3'UTR-island	chr11:67052394-67053110
ADRBK2	cg26002686	0.102843	8.23e-05	0.00190317	0.769756	0.666913	22	26019477	R	II	Body	opensea	Body-opensea		rs567918437	2
ADRBK2	cg23265082	-0.123678	0.00177299	0.0173936	0.382353	0.506031	22	25978900	F	II	Body	opensea	Body-opensea
ADSS	cg01012879	-0.155317	2.55e-06	0.000121073	0.408416	0.563733	1	244613363	R	II	Body	shore	Body-shore	chr1:244614522-244615601	rs200015252;rs532190120	43;32
ADSS	cg17909977	-0.153378	0.000251545	0.0042211	0.304562	0.45794	1	244572643	F	II	3'UTR	opensea	3'UTR-opensea		rs556782598	0
ADSS	cg10335074	-0.120097	0.00112126	0.012403	0.567073	0.687169	1	244582581	F	II	Body	opensea	Body-opensea		rs553178438	35
ADTRP	cg17433553	-0.115151	0.00157369	0.0159212	0.314889	0.43004	6	11735236	F	II	Body	opensea	Body-opensea		rs568610025;rs3215483;rs537692381	1;21;21
AFAP1L1	cg15378328	0.120797	0.00053914	0.0072635	0.714868	0.59407	5	148674615	F	II	Body	opensea	Body-opensea		rs535091189	40
AFF1	cg02405301	-0.113013	5.34e-07	2.93e-05	0.180998	0.294011	4	87888466	F	II	Body	opensea	Body-opensea		rs530288651;rs548911239	0;29
AFF1	cg03714884	-0.142879	4.48e-06	0.000197211	0.250869	0.393748	4	87882342	F	II	Body	opensea	Body-opensea		rs542368679	1
AFF1	cg05206789	-0.109134	1.18e-05	0.000438918	0.168176	0.27731	4	87894298	R	II	Body	opensea	Body-opensea
AFF1	cg21195638	0.113125	5.39e-05	0.00140593	0.585525	0.4724	4	87941162	F	II	Body	opensea	Body-opensea		rs35378081	8
AFF1	cg10338518	-0.154804	5.56e-05	0.00143597	0.275707	0.430511	4	87895137	F	II	Body	opensea	Body-opensea		rs559180661;rs17012226	29;49
AFF1	cg19320820	-0.127162	5.98e-05	0.00151444	0.20991	0.337072	4	87966326	F	I	Body	opensea	Body-opensea		rs80021868;rs79002023;rs564611636	9;14;27
AFF1	cg23210971	-0.180717	7.71e-05	0.0018183	0.346192	0.526909	4	88049275	R	II	Body	opensea	Body-opensea		rs147874007;rs567137913	24;2
AFF2	cg05806018	0.623038	3.37e-73	3.63e-69	0.663739	0.0407009	X	147582520	R	I	1stExon	island	1stExon-island	chrX:147582276-147583283
AFF2	cg16357225	0.615286	3.55e-64	1.07e-60	0.647685	0.0323987	X	147582127	R	II	TSS200	shore	TSS200-shore	chrX:147582276-147583283
AFF2	cg17238522	0.496831	5.22e-63	1.36e-59	0.514152	0.0173205	X	147583279	F	II	Body	island	Body-island	chrX:147582276-147583283
AFF2	cg08980509	0.49834	3.04e-61	6.28e-58	0.555658	0.0573184	X	147582041	F	I	TSS200	island	TSS200-island	chrX:147581861-147582072
AFF2	cg01398912	0.421764	2.82e-58	3.98e-55	0.43379	0.012026	X	147583273	R	II	Body	island	Body-island	chrX:147582276-147583283
AFF2	cg27198824	0.436014	3.2e-54	2.89e-51	0.442757	0.00674247	X	147582727	R	II	Body	island	Body-island	chrX:147582276-147583283
AFF2	cg01462040	0.328679	1.13e-53	9.5e-51	0.337757	0.00907786	X	147582071	F	II	TSS200	island	TSS200-island	chrX:147581861-147582072
AFF2	cg06174815	0.441749	2.31e-51	1.55e-48	0.462488	0.0207388	X	147582133	R	I	TSS200	shore	TSS200-shore	chrX:147582276-147583283
AFF2	cg15831456	0.365626	1.22e-44	4.69e-42	0.387052	0.0214258	X	147583309	R	I	Body	shore	Body-shore	chrX:147581861-147582072
AFF2	cg01353788	0.380697	1.74e-44	6.58e-42	0.40788	0.027183	X	147582069	F	I	TSS200	island	TSS200-island	chrX:147581861-147582072
AFF2	cg13928116	0.326143	3.5e-44	1.3e-41	0.341118	0.014975	X	147582053	F	II	TSS200	island	TSS200-island	chrX:147581861-147582072
AFF2	cg00958651	-0.383162	5.87e-44	2.13e-41	0.554461	0.937623	X	147581562	R	II	TSS1500	shore	TSS1500-shore	chrX:147581861-147582072
AFF2	cg20321768	0.335976	2.05e-42	6.56e-40	0.545892	0.209917	X	147581936	F	II	TSS1500	island	TSS1500-island	chrX:147581861-147582072
AFF2	cg16482217	-0.361773	3.78e-39	9.64e-37	0.556203	0.917976	X	147800435	F	II	TSS200	opensea	TSS200-opensea
AFF2	cg18557414	-0.2998	3.86e-36	8.16e-34	0.642467	0.942268	X	147799944	F	II	TSS1500	opensea	TSS1500-opensea
AFF2	cg10127367	-0.301973	1.07e-34	2.12e-32	0.465545	0.767518	X	147966972	R	II	Body	opensea	Body-opensea
AFF2	cg12622039	0.284946	4.83e-34	9.28e-32	0.40688	0.121934	X	147583550	R	II	Body	shore	Body-shore	chrX:147581861-147582072
AFF2	cg12785025	0.457545	1.56e-33	2.92e-31	0.480093	0.0225486	X	147582422	F	I	5'UTR	island	5'UTR-island	chrX:147582276-147583283
AFF2	cg25587058	0.285072	1.14e-32	2.04e-30	0.591047	0.305976	X	147581919	F	I	TSS1500	island	TSS1500-island	chrX:147581861-147582072
AFF2	cg14938272	0.296008	2.93e-30	4.63e-28	0.50508	0.209071	X	147691819	F	II	Body	opensea	Body-opensea
AFF2	cg02502174	-0.296513	1.41e-29	2.16e-27	0.541814	0.838327	X	147803094	R	II	Body	opensea	Body-opensea
AFF2	cg10622126	-0.217355	2.34e-29	3.53e-27	0.70427	0.921625	X	147598391	R	II	Body	opensea	Body-opensea
AFF2	cg04141767	-0.223819	1.14e-28	1.68e-26	0.697592	0.921411	X	147800037	R	II	Body	opensea	Body-opensea
AFF2	cg07724298	-0.176144	9.6e-28	1.36e-25	0.747581	0.923725	X	147628038	R	II	Body	opensea	Body-opensea
AFF2	cg06220488	-0.29874	2.68e-27	3.72e-25	0.556536	0.855276	X	147997214	F	II	Body	opensea	Body-opensea
AFF2	cg11702092	-0.179323	5.9e-21	6.3e-19	0.784751	0.964074	X	147904512	R	II	Body	opensea	Body-opensea		rs5936445	33
AFF2	cg14797097	-0.115794	1.59e-20	1.66e-18	0.832698	0.948492	X	147935960	F	II	Body	opensea	Body-opensea
AFF2	cg20290568	-0.118738	3.71e-20	3.83e-18	0.855478	0.974216	X	147627382	F	II	Body	opensea	Body-opensea
AFF2	cg09645243	-0.158853	8.29e-19	8.14e-17	0.729337	0.888191	X	147997139	F	II	Body	opensea	Body-opensea
AFF2	cg19759972	-0.158912	4.12e-18	3.94e-16	0.810372	0.969283	X	147800071	R	II	TSS1500	opensea	TSS1500-opensea
AFF2	cg02167456	-0.127726	3.89e-17	3.58e-15	0.822221	0.949946	X	147800736	R	II	Body	opensea	Body-opensea
AFF2	cg03536299	-0.158045	3.34e-15	2.84e-13	0.613875	0.77192	X	147624661	F	II	Body	opensea	Body-opensea
AFF2	cg03962474	-0.156921	1.25e-13	1e-11	0.13032	0.287241	X	148022327	R	II	Body	opensea	Body-opensea
AFF2	cg21560977	-0.144419	3.11e-13	2.45e-11	0.730725	0.875144	X	147946839	F	II	Body	opensea	Body-opensea
AFF2	cg16500087	0.136595	1.83e-06	9.01e-05	0.538265	0.40167	X	147616470	R	II	Body	opensea	Body-opensea
AFF3	cg26213131	-0.141706	2.25e-05	0.000729327	0.25855	0.400256	2	100494615	F	II	Body	opensea	Body-opensea		rs569058452;rs150065517	0;1
AFF3	cg07710874	-0.135694	8.52e-05	0.00195081	0.248803	0.384497	2	100388227	F	II	Body	opensea	Body-opensea		rs529344192;rs543025529;rs559911959;rs528603893	2;20;30;31
AFF3	cg27315109	0.110894	0.0001519	0.00294835	0.806255	0.695361	2	100677411	F	II	Body	opensea	Body-opensea		rs182507702;rs369080686;rs559571891	19;32;50
AFF4	cg10803594	-0.106463	0.000365061	0.00548391	0.296474	0.402936	5	132241858	F	II	Body	opensea	Body-opensea		rs573227599;rs575196923	1;11
AFF4	cg02313207	-0.108486	0.00219923	0.0204171	0.560187	0.668673	5	132279578	F	II	5'UTR	opensea	5'UTR-opensea		rs75864007;rs576011791	1;4
AFG3L1P	cg20822254	-0.11365	0.00023081	0.0039677	0.345858	0.459509	16	90048020	R	II	Body	opensea	Body-opensea		rs144937986	27
AFMID	cg16870623	-0.102349	0.000159268	0.00304912	0.191734	0.294083	17	76195223	F	II	Body	opensea	Body-opensea		rs543275801;rs556895682	1;39
AGAP1	cg09309282	0.10161	3.66e-07	2.06e-05	0.609983	0.508373	2	236523347	F	II	Body	opensea	Body-opensea		rs571781544;rs183036884;rs557707868;rs185857670;rs139713951	0;1;28;41;48
AGAP1	cg19853999	-0.11311	0.00361104	0.0295231	0.378976	0.492087	2	236430603	R	II	Body	opensea	Body-opensea		rs539843925	21
AGAP1	cg00004073	0.133086	0.00600464	0.043125	0.460084	0.326998	2	237027592	R	II	Body	shore	Body-shore	chr2:237028848-237029121	rs75985841;rs3768921	33;1
AGAP3	cg22169990	-0.108487	4.37e-07	2.43e-05	0.0978701	0.206358	7	150786051	F	I	Body	shore	Body-shore	chr7:150783480-150785040	rs553439560;rs566502760;rs11769922;rs528699857;rs575177665;rs182876423	0;1;10;32;46;47
AGAP3	cg11789906	-0.118003	3.09e-06	0.00014352	0.189396	0.307399	7	150786635	R	II	5'UTR	shore	5'UTR-shore	chr7:150783480-150785040	rs545964600;rs74854821	30;1
AGBL2	cg20064370	-0.135418	3.9e-05	0.00110865	0.364502	0.49992	11	47733615	R	II	Body	shelf	Body-shelf	chr11:47736739-47737106
AGBL4	cg04976987	-0.104696	0.00480477	0.0364766	0.307047	0.411742	1	49317683	R	II	Body	opensea	Body-opensea		rs145308699;rs7530277;rs536559353	44;27;2
AGFG1	cg20722452	-0.118692	7.22e-05	0.00173433	0.254559	0.373251	2	228373968	R	II	Body	opensea	Body-opensea		rs189352283	1
AGFG2	cg03431524	0.114536	2.44e-05	0.000777442	0.718752	0.604216	7	100142441	F	II	Body	opensea	Body-opensea
AGO4	cg06223856	-0.160943	7.37e-05	0.00176037	0.293648	0.454591	1	36272405	F	II	TSS1500	shore	TSS1500-shore	chr1:36273499-36274461	rs142236452	11
AGPAT3	cg05257483	-0.109739	0.0010941	0.0121833	0.222679	0.332418	21	45304754	R	II	5'UTR	opensea	5'UTR-opensea		rs190789053;rs543264014;rs561956777;rs547739962	43;22;4;1
AGPAT4	cg02627227	-0.106453	5.59e-05	0.0014429	0.171805	0.278259	6	161664638	F	II	5'UTR	opensea	5'UTR-opensea		rs564962591;rs575267307	0;27
AGPAT5	cg26814335	-0.100736	0.000378023	0.00562364	0.292657	0.393393	8	6584320	F	II	Body	opensea	Body-opensea		rs555801721;rs147853755	17;31
AGPAT6	cg15258682	-0.157664	3.36e-06	0.000154387	0.271109	0.428773	8	41448141	F	II	5'UTR	opensea	5'UTR-opensea		rs532822211;rs186326090;rs559890661;rs191631133;rs140355950	9;11;42;44;48
AGPAT9	cg04858581	-0.129223	5.27e-05	0.00138166	0.236285	0.365508	4	84491217	F	II	Body	opensea	Body-opensea		rs540340834;rs143127816	18;28
AGPS	cg16574405	-0.161687	0.000200707	0.00359473	0.318795	0.480482	2	178256731	F	II	TSS1500	shore	TSS1500-shore	chr2:178257227-178257892	rs57736688;rs545979830	6;12
AGR2	cg00995577	-0.132364	4.06e-06	0.000181937	0.339993	0.472357	7	16845220	F	II	TSS1500	opensea	TSS1500-opensea		rs114169799;rs188154394	1;19
AGRP	cg05382012	-0.112753	0.000752258	0.00925996	0.327883	0.440636	16	67517841	R	II	TSS200	shelf	TSS200-shelf	chr16:67514398-67515345	rs532143386	2
AGTR2	cg17403974	-0.156519	3.88e-17	3.56e-15	0.569361	0.725881	X	115304403	R	II	Body	opensea	Body-opensea
AGTRAP	cg22501942	-0.102345	0.000515376	0.007031	0.224322	0.326667	1	11798278	F	II	Body	shelf	Body-shelf	chr1:11795975-11796263	rs59949138;rs189895518;rs138811253;rs554711833	4;14;21;42
AGTRAP	cg08425760	-0.100613	0.00139198	0.0145406	0.299801	0.400413	1	11795897	R	II	TSS1500	shore	TSS1500-shore	chr1:11795975-11796263	rs182671352;rs557554330	45;19
AGXT	cg24371033	-0.103778	0.000696897	0.00875806	0.286551	0.390329	2	241807924	R	II	TSS1500	opensea	TSS1500-opensea
AHCY	cg02138331	-0.13531	0.000143959	0.00283554	0.539205	0.674515	20	32893975	R	II	5'UTR	shelf	5'UTR-shelf	chr20:32890559-32891378	rs559121006	18
AHCYL1	cg19074903	-0.142459	6.24e-05	0.00156331	0.270443	0.412902	1	110542075	R	II	5'UTR	opensea	5'UTR-opensea		rs557285678;rs191477869	47;2
AHCYL1	cg08091439	-0.110909	0.000144062	0.00283703	0.211461	0.322371	1	110546703	R	II	Body	opensea	Body-opensea		rs567678634;rs72976664	18;4
AHCYL1	cg05957717	-0.143409	0.000161727	0.00308228	0.295743	0.439152	1	110539271	F	II	5'UTR	opensea	5'UTR-opensea		rs547240987;rs182104853;rs573014829;rs532779558	0;1;12;28
AHCYL1	cg24681307	-0.125169	0.000373906	0.00557878	0.289848	0.415016	1	110526191	F	II	TSS1500	shore	TSS1500-shore	chr1:110527248-110528026	rs540329767;rs529208039	3;10
AHCYL1	cg19595244	-0.110976	0.00111945	0.0123874	0.365839	0.476814	1	110526158	F	II	TSS1500	shore	TSS1500-shore	chr1:110527248-110528026	rs532998010;rs543195305;rs540329767;rs529208039	0;9;36;43
AHCYL2	cg24597457	-0.157126	1.3e-05	0.000474435	0.519344	0.67647	7	129028641	F	II	Body	opensea	Body-opensea		rs553287213;rs116608374	1;45
AHCYL2	cg02530059	-0.123065	0.00055033	0.00737455	0.33372	0.456785	7	128994387	F	II	Body	opensea	Body-opensea		rs113820285;rs553931297;rs572582872;rs543305664;rs78676283;rs116352707	0;7;21;29;44;45
AHDC1	cg27424995	-0.101949	3.71e-06	0.000168086	0.149223	0.251172	1	27902555	R	I	5'UTR	island	5'UTR-island	chr1:27901660-27902688
AHDC1	cg24534743	-0.125784	3.19e-05	0.000952818	0.322456	0.44824	1	27884345	R	II	5'UTR	opensea	5'UTR-opensea		rs556869778;rs138276105	18;17
AHI1	cg26773549	-0.168312	5.15e-05	0.00136035	0.291128	0.459439	6	135647046	R	II	Body	opensea	Body-opensea		rs75124116;rs148521781	38;1
AHI1	cg01773168	-0.10879	9.97e-05	0.0021832	0.629484	0.738275	6	135814578	R	II	5'UTR	shelf	5'UTR-shelf	chr6:135818501-135819160
AHI1	cg20412744	-0.104254	0.00405574	0.032169	0.457408	0.561662	6	135647365	F	II	Body	opensea	Body-opensea
AHRR	cg01097768	0.102754	2.83e-06	0.000132668	0.764672	0.661918	5	378854	R	II	Body	opensea	Body-opensea		rs549221627;rs567434850	21;1
AHRR	cg24256039	0.104716	0.00169737	0.0168376	0.648625	0.543909	5	379740	R	II	Body	opensea	Body-opensea		rs537284197;rs558705447	40;2
AIF1	cg01674119	-0.104579	1.35e-09	9.18e-08	0.105423	0.210003	6	31583231	R	II	TSS1500	opensea	TSS1500-opensea		rs530308937;rs28732150;rs180964007	10;9;1
AIF1	cg24211388	-0.150738	1.9e-05	0.000641329	0.281105	0.431843	6	31582837	F	II	TSS1500	opensea	TSS1500-opensea		rs531742356	29
AIF1	cg00210470	-0.131507	2.45e-05	0.000780415	0.307104	0.438612	6	31581498	F	II	TSS1500	opensea	TSS1500-opensea		rs139488702;rs567673334;rs142881117	1;8;47
AIFM1	cg07393670	0.498873	3.5e-60	6.34e-57	0.551078	0.0522056	X	129299802	R	I	5'UTR	island	5'UTR-island	chrX:129299432-129300105
AIFM1	cg27519679	0.428339	2.98e-56	3.3e-53	0.432974	0.0046352	X	129299533	R	II	1stExon	island	1stExon-island	chrX:129299432-129300105	rs61730896	7
AIFM1	cg21046413	0.416136	2.38e-54	2.18e-51	0.428416	0.0122802	X	129299367	R	II	Body	shore	Body-shore	chrX:129299432-129300105
AIFM1	cg25317260	0.353196	5.13e-50	2.99e-47	0.370576	0.0173801	X	129300090	R	II	TSS1500	island	TSS1500-island	chrX:129299432-129300105
AIFM1	cg05045028	0.309099	6.98e-50	4.02e-47	0.321719	0.0126199	X	129299924	R	I	TSS200	island	TSS200-island	chrX:129299432-129300105
AIFM1	cg15769969	0.339333	3.68e-47	1.71e-44	0.369402	0.0300688	X	129299941	R	I	TSS200	island	TSS200-island	chrX:129299432-129300105
AIFM1	cg01913024	0.30227	2.75e-45	1.11e-42	0.323567	0.0212965	X	129300230	R	I	TSS1500	shore	TSS1500-shore	chrX:129299432-129300105
AIFM1	cg06252876	0.29194	4.83e-41	1.4e-38	0.301014	0.00907438	X	129299948	R	I	TSS200	island	TSS200-island	chrX:129299432-129300105
AIFM1	cg23859208	-0.227409	9.72e-37	2.13e-34	0.728876	0.956285	X	129297005	F	II	Body	shelf	Body-shelf	chrX:129299432-129300105
AIFM1	cg03392764	0.232123	2.91e-36	6.19e-34	0.238558	0.00643448	X	129300204	R	II	TSS1500	shore	TSS1500-shore	chrX:129299432-129300105
AIFM1	cg09636905	0.40927	3.75e-34	7.24e-32	0.424633	0.0153637	X	129299675	F	I	1stExon	island	1stExon-island	chrX:129299432-129300105
AIFM1	cg11633086	0.216838	4.19e-33	7.65e-31	0.226641	0.00980314	X	129299950	F	II	TSS200	island	TSS200-island	chrX:129299432-129300105
AIFM1	cg17846761	0.261325	4.19e-30	6.57e-28	0.563176	0.301852	X	129300822	F	II	TSS1500	shore	TSS1500-shore	chrX:129299432-129300105
AIFM1	cg18259604	-0.139283	2.83e-20	2.94e-18	0.828571	0.967854	X	129278932	R	II	Body	opensea	Body-opensea
AIG1	cg00034338	-0.187486	4.69e-06	0.000205376	0.436636	0.624122	6	143386398	F	II	Body	opensea	Body-opensea		rs577162066	1
AIG1	cg25625432	-0.116826	3.13e-05	0.000940357	0.163448	0.280274	6	143645421	R	II	Body	opensea	Body-opensea		rs181959873	37
AIM1	cg02331198	-0.104174	1.02e-05	0.000393107	0.272995	0.377169	6	106988121	F	II	Body	opensea	Body-opensea		rs552583499;rs189459892;rs538358855	1;19;32
AIM1	cg13427760	-0.169733	5.62e-05	0.0014485	0.401833	0.571566	6	107003758	R	II	ExonBnd	opensea	ExonBnd-opensea		rs374909027;rs149457255	36;10
AIM1	cg18766600	-0.130938	0.000139731	0.00277601	0.334646	0.465584	6	106981405	F	II	Body	opensea	Body-opensea		rs544474038;rs148728741;rs559431542;rs13194254	9;16;17;34
AIM1	cg16952026	0.121194	0.000229487	0.00395183	0.632018	0.510824	6	106968674	R	II	Body	opensea	Body-opensea		rs61739377;rs574757027;rs139814213;rs61739383;rs1417354	24;22;18;5;2
AIM1	cg01276321	-0.155667	0.000461238	0.00648966	0.298415	0.454082	6	106989020	R	II	Body	opensea	Body-opensea		rs532877088	2
AIP	cg19528654	0.118536	5.46e-06	0.000233913	0.788029	0.669493	11	67251154	R	II	Body	shore	Body-shore	chr11:67250344-67250864	rs35392564;rs567346854	48;9
AK2	cg11254053	-0.175646	1.98e-05	0.000661511	0.292802	0.468448	1	33497125	F	II	Body	opensea	Body-opensea		rs577784575;rs115480196	0;33
AK4	cg04023465	-0.111813	0.00260382	0.0231356	0.294925	0.406738	1	65636328	R	II	Body	opensea	Body-opensea		rs566229168	23
AK5	cg11788604	-0.164188	0.000197745	0.00355809	0.33001	0.494198	1	78009755	F	II	Body	opensea	Body-opensea		rs142647059	0
AK5	cg09855037	-0.142319	0.000724796	0.00901194	0.330235	0.472555	1	77999814	R	II	Body	opensea	Body-opensea		rs183432304;rs186576735;rs150309555;rs560953620	18;4;2;1
AK8	cg11534817	0.102269	0.00265578	0.0234798	0.668336	0.566066	9	135726970	F	II	Body	opensea	Body-opensea		rs536152549	0
AKAP12	cg17540105	-0.141682	4.16e-05	0.00116071	0.342906	0.484588	6	151634287	R	II	Body	opensea	Body-opensea		rs563510559	20
AKAP13	cg10231400	0.148478	2.65e-07	1.52e-05	0.546443	0.397965	15	86247495	R	II	Body	opensea	Body-opensea		rs112397341	1
AKAP13	cg09024685	-0.142063	1.49e-05	0.000530866	0.285548	0.427611	15	86088266	F	II	Body	opensea	Body-opensea		rs79528487;rs189480736;rs113237975;rs527966887	10;35;36;37
AKAP13	cg14566868	0.100633	2.1e-05	0.000692491	0.770371	0.669738	15	86248134	R	II	Body	opensea	Body-opensea		rs565598977;rs113368297;rs115748082	29;24;1
AKAP13	cg07099481	-0.13132	6.92e-05	0.00168404	0.391962	0.523282	15	86237653	R	II	Body	opensea	Body-opensea		rs550529470;rs563987519;rs74608524;rs552697676;rs548776218;rs150718938;rs181604362	47;43;37;13;13;2;1
AKAP13	cg13912714	-0.112159	0.00030384	0.00481856	0.282126	0.394285	15	86071384	F	II	Body	opensea	Body-opensea		rs549833709;rs140667431	0;1
AKAP13	cg12761046	0.120802	0.000317938	0.00497839	0.560941	0.440139	15	86234715	R	II	Body	opensea	Body-opensea		rs575524752;rs338554	37;17
AKAP13	cg16441262	-0.124579	0.000359003	0.0054185	0.513329	0.637907	15	86171721	F	II	Body	opensea	Body-opensea		rs138768257;rs77182755;rs74025645	1;34;45
AKAP13	cg10300540	-0.10862	0.000893648	0.0105013	0.413438	0.522057	15	86171055	F	II	Body	opensea	Body-opensea		rs553381661;rs143758393	0;10
AKAP14	cg06340828	-0.270713	6.39e-35	1.28e-32	0.471427	0.742141	X	119052636	F	II	Body	opensea	Body-opensea
AKAP14	cg15664701	-0.163218	1.52e-14	1.26e-12	0.543069	0.706287	X	119030658	R	II	5'UTR	opensea	5'UTR-opensea
AKAP14	cg22725940	0.131041	1.16e-13	9.33e-12	0.532412	0.401371	X	119028450	R	II	TSS1500	opensea	TSS1500-opensea
AKAP2	cg02861298	-0.121432	4.73e-05	0.00127937	0.286553	0.407985	9	112889844	F	II	5'UTR	opensea	5'UTR-opensea		rs112773200	38
AKAP2	cg01622992	0.136823	5.69e-05	0.00146002	0.699743	0.562919	9	112911321	F	II	Body	opensea	Body-opensea		rs77648437;rs533475859;rs551547680;rs569932656	1;5;33;34
AKAP2	cg09340693	-0.116555	7.37e-05	0.00175919	0.317976	0.434531	9	112890072	F	II	5'UTR	opensea	5'UTR-opensea		rs548904482;rs567497140;rs534404760	7;34;40
AKAP4	cg23607813	-0.329114	7e-39	1.75e-36	0.466432	0.795545	X	49964918	F	II	5'UTR	opensea	5'UTR-opensea
AKAP4	cg07069660	-0.177409	1.12e-27	1.58e-25	0.748667	0.926076	X	49957476	F	II	Body	opensea	Body-opensea		rs138583730;rs142687955	0;47
AKAP4	cg15383797	-0.148978	1.61e-26	2.16e-24	0.756222	0.9052	X	49965284	R	II	TSS1500	opensea	TSS1500-opensea
AKAP4	cg00941549	-0.113461	7.24e-17	6.59e-15	0.811235	0.924696	X	49966273	F	II	TSS1500	opensea	TSS1500-opensea
AKAP5	cg18148870	-0.170545	5.45e-05	0.00141748	0.277198	0.447743	14	64933964	R	II	5'UTR	shore	5'UTR-shore	chr14:64931879-64932542
AKAP6	cg02363012	-0.169772	2.42e-07	1.4e-05	0.38541	0.555181	14	33194105	R	II	Body	opensea	Body-opensea
AKAP8L	cg10225149	-0.134647	0.000171796	0.00321242	0.343305	0.477952	19	15491808	F	II	Body	shore	Body-shore	chr19:15489856-15491258	rs74980047;rs553148615;rs573027122	11;13;48
AKAP9	cg26351453	-0.159113	0.000106393	0.00228569	0.309433	0.468545	7	91685854	F	II	Body	opensea	Body-opensea
AKNA	cg02526792	0.101262	3.02e-05	0.000915584	0.621508	0.520246	9	117126057	F	II	Body	opensea	Body-opensea		rs138294862;rs546484410;rs2787350;rs534666982	0;11;17;37
AKNA	cg18363129	0.112295	4.21e-05	0.0011721	0.47284	0.360545	9	117130097	F	II	Body	opensea	Body-opensea		rs558079930;rs115112205	24;38
AKNA	cg13999433	-0.140468	0.000371466	0.00555359	0.309618	0.450087	9	117156883	F	II	TSS200	shelf	TSS200-shelf	chr9:117160139-117161064	rs113947204	3
AKNAD1	cg08935101	-0.164399	0.000130625	0.00264451	0.445835	0.610234	1	109388750	R	II	Body	opensea	Body-opensea		rs573211134;rs545495456;rs150186451;rs368708824;rs74115624	51;26;13;8;2
AKNAD1	cg14625947	-0.114404	0.000142939	0.00282134	0.30861	0.423015	1	109373498	F	II	Body	opensea	Body-opensea		rs529055050;rs12120812	17;36
AKR1D1	cg27250318	-0.134536	1.77e-05	0.000605435	0.241082	0.375619	7	137775797	R	II	Body	opensea	Body-opensea		rs574753375;rs543574121;rs557450796	43;24;18
AKR1D1	cg05082563	-0.109363	7.48e-05	0.00177906	0.2438	0.353163	7	137775882	F	II	Body	opensea	Body-opensea		rs112502513	1
AKR1D1	cg09373725	-0.123969	0.000277951	0.00452512	0.644729	0.768698	7	137774429	F	II	Body	opensea	Body-opensea		rs75183676;rs59174706;rs545283348	1;23;44
AKT3	cg07115878	-0.171879	5.54e-05	0.00143401	0.280486	0.452365	1	243894772	R	II	Body	opensea	Body-opensea		rs115967540;rs145685744;rs74366611	37;34;1
AKT3	cg21379113	-0.168297	0.00016363	0.0031076	0.286415	0.454713	1	243878751	F	II	Body	opensea	Body-opensea		rs574714310	44
ALAS1	cg13241645	-0.130529	5.81e-05	0.00148352	0.408318	0.538847	3	52235959	F	II	Body	shelf	Body-shelf	chr3:52231942-52232541	rs190033525;rs538944262;rs142841088	15;28;31
ALAS1	cg03937508	-0.145141	8.8e-05	0.00199738	0.291964	0.437105	3	52238530	R	II	Body	opensea	Body-opensea		rs202046650;rs528292587	34;2
ALAS1	cg09509305	-0.116584	0.000311828	0.00490908	0.224731	0.341315	3	52235276	F	II	Body	shelf	Body-shelf	chr3:52231942-52232541	rs111428372	1
ALAS2	cg21045917	-0.263716	1.14e-33	2.15e-31	0.657364	0.92108	X	55057395	F	II	5'UTR	opensea	5'UTR-opensea
ALAS2	cg14168975	-0.234625	4.76e-29	7.09e-27	0.710046	0.944671	X	55057838	R	II	TSS1500	opensea	TSS1500-opensea
ALAS2	cg13810915	-0.202555	7.5e-29	1.11e-26	0.715598	0.918152	X	55050253	R	II	Body	opensea	Body-opensea		rs143995220	23
ALAS2	cg11132659	-0.222934	7.86e-27	1.07e-24	0.718476	0.941409	X	55055707	R	II	5'UTR	opensea	5'UTR-opensea
ALAS2	cg16141290	-0.259359	3.42e-26	4.52e-24	0.653869	0.913228	X	55058095	R	II	TSS1500	opensea	TSS1500-opensea
ALAS2	cg05120488	-0.195529	3.19e-15	2.72e-13	0.712354	0.907883	X	55057877	F	II	TSS1500	opensea	TSS1500-opensea
ALCAM	cg10859424	-0.107769	0.000332719	0.00513392	0.22618	0.333949	3	105157823	F	II	Body	opensea	Body-opensea		rs576834313;rs540784699	1;43
ALDH1A1	cg16199877	-0.129108	0.00107825	0.0120533	0.248502	0.37761	9	75540698	F	II	Body	opensea	Body-opensea		rs183999437;rs561859585;rs530527162	0;28;48
ALDH1A1	cg23061704	-0.145018	0.00111496	0.0123507	0.298229	0.443248	9	75569703	R	II	TSS1500	opensea	TSS1500-opensea		rs150136476;rs549695216	31;2
ALDH1L2	cg01930541	0.11192	0.00277173	0.0242321	0.594342	0.482422	12	105428098	R	II	Body	opensea	Body-opensea
ALDH2	cg24823912	-0.151406	0.000587688	0.00773273	0.364183	0.515588	12	112215782	F	II	Body	opensea	Body-opensea		rs374137756	23
ALDH2	cg17741362	-0.114564	0.000717172	0.0089424	0.217808	0.332372	12	112211680	F	II	Body	opensea	Body-opensea
ALDH4A1	cg21471199	-0.133695	0.00163168	0.0163636	0.380171	0.513866	1	19218212	R	II	TSS1500	opensea	TSS1500-opensea		rs564410452	46
ALG10	cg21821488	-0.10294	0.000451649	0.00639068	0.507399	0.610339	12	34179045	F	II	Body	shelf	Body-shelf	chr12:34175230-34175455	rs200842600	1
ALG13	cg19963797	0.31732	2.33e-29	3.52e-27	0.32992	0.0125996	X	110924467	R	I	TSS1500	island	TSS1500-island	chrX:110924384-110925275
ALG13	cg14590681	0.292731	3.79e-28	5.46e-26	0.312914	0.020183	X	110925197	F	II	Body	island	Body-island	chrX:110924384-110925275	rs10674188	12
ALG13	cg11152528	0.308159	6.77e-27	9.24e-25	0.359731	0.0515728	X	110925015	F	II	Body	island	Body-island	chrX:110924384-110925275
ALG13	cg16200513	0.222357	7.55e-27	1.03e-24	0.290185	0.0678279	X	110925018	F	I	Body	island	Body-island	chrX:110924384-110925275
ALG13	cg12128683	0.246987	6.6e-26	8.62e-24	0.270397	0.0234098	X	110924412	R	I	TSS1500	island	TSS1500-island	chrX:110924384-110925275
ALG13	cg21073410	0.266719	3.72e-24	4.48e-22	0.338145	0.0714266	X	110924849	F	I	5'UTR	island	5'UTR-island	chrX:110924384-110925275
ALG13	cg11085499	-0.183196	2.68e-22	3.01e-20	0.772538	0.955734	X	110961350	F	II	ExonBnd	opensea	ExonBnd-opensea
ALG13	cg14233872	0.147954	1.08e-20	1.14e-18	0.154399	0.00644512	X	110925365	R	II	Body	shore	Body-shore	chrX:110924384-110925275
ALG13	cg08788611	-0.163447	2.41e-19	2.42e-17	0.772508	0.935955	X	110954820	F	II	Body	opensea	Body-opensea
ALG13	cg15612444	0.148399	4.82e-19	4.78e-17	0.173288	0.0248895	X	110924389	F	I	TSS1500	island	TSS1500-island	chrX:110924384-110925275
ALG14	cg15527175	-0.180416	1.17e-05	0.000437909	0.347843	0.528259	1	95532966	R	II	Body	opensea	Body-opensea		rs541903329;rs555502349;rs150777815;rs139741408	40;19;3;1
ALG9	cg15072057	-0.163581	8.15e-05	0.00188984	0.319364	0.482945	11	111716149	R	II	Body	opensea	Body-opensea		rs555336650;rs181599703;rs111376829	6;2;1
ALK	cg16612625	-0.10254	0.000788142	0.00958067	0.491249	0.593789	2	29415669	R	II	3'UTR	opensea	3'UTR-opensea		rs562398297;rs577676450;rs149003733;rs559762215;rs564085137	43;14;11;2;1
ALMS1	cg12867024	-0.126778	0.000264202	0.0043702	0.529426	0.656204	2	73645579	R	II	Body	opensea	Body-opensea		rs561408030;rs529106701;rs544380690	29;8;4
ALOX12	cg19536664	-0.100094	0.00092306	0.0107605	0.511065	0.611159	17	6899085	R	II	TSS1500	island	TSS1500-island	chr17:6898820-6900427	rs11571327;rs187520784	44;26
ALOX12P2	cg05568737	-0.181112	6.82e-05	0.00166501	0.329365	0.510477	17	6771131	R	II	Body	opensea	Body-opensea		rs140132606;rs538188133	24;10
ALOX5	cg23054840	-0.103076	5.22e-05	0.00137335	0.240744	0.34382	10	45920485	R	II	Body	shelf	Body-shelf	chr10:45922831-45923375	rs531029717;rs146711717;rs140758891	43;2;1
ALOX5AP	cg01844798	-0.130463	2.18e-06	0.000105368	0.50828	0.638743	13	31317247	F	II	Body	opensea	Body-opensea
ALOX5AP	cg24209015	-0.131435	0.000135811	0.00271875	0.228037	0.359472	13	31289017	R	II	Body	opensea	Body-opensea		rs576199143;rs138665430	29;2
ALOX5AP	cg25025727	-0.103461	0.000462768	0.00650473	0.332954	0.436415	13	31338135	R	II	Body	opensea	Body-opensea		rs141412081	28
ALPK1	cg10786691	-0.129109	0.000333612	0.00514222	0.284967	0.414076	4	113239537	F	II	5'UTR	opensea	5'UTR-opensea		rs180694406;rs527826797	12;33
ALPK3	cg22854795	-0.120172	0.00028315	0.00458413	0.253534	0.373706	15	85358533	F	II	TSS1500	shore	TSS1500-shore	chr15:85360192-85360574	rs574597244;rs543166279	0;1
ALPL	cg25104558	-0.147029	0.00133715	0.0141274	0.297855	0.444883	1	21872684	R	II	5'UTR	opensea	5'UTR-opensea		rs536539727;rs554791006	33;2
AMACR	cg16649792	-0.185383	2.35e-05	0.000755717	0.332927	0.518311	5	34001680	F	II	Body	opensea	Body-opensea		rs42440;rs528412640;rs79976342;rs567592208	24;38;39;41
AMACR	cg05424126	-0.172808	6.74e-05	0.00165195	0.454405	0.627213	5	34001718	F	II	Body	opensea	Body-opensea		rs528412640;rs79976342;rs567592208	0;1;3
AMBRA1	cg20090290	-0.160732	5.84e-06	0.000247493	0.227017	0.387748	11	46543695	F	II	Body	opensea	Body-opensea		rs544539785	1
AMBRA1	cg19259111	-0.139846	0.000212273	0.00374109	0.513084	0.652929	11	46478214	R	II	Body	opensea	Body-opensea		rs571246807;rs537346926	32;15
AMBRA1	cg03081597	-0.132564	0.000519517	0.00707009	0.340984	0.473548	11	46615847	F	II	TSS1500	shore	TSS1500-shore	chr11:46615197-46615664	rs188101538	22
AMELX	cg11579445	-0.241042	6.12e-18	5.82e-16	0.54683	0.787873	X	11311208	R	II	TSS1500	opensea	TSS1500-opensea
AMER1	cg22494297	0.268723	7.39e-34	1.41e-31	0.35781	0.0890876	X	63424679	F	II	5'UTR	island	5'UTR-island	chrX:63424198-63426190
AMER1	cg26853589	-0.213788	1.05e-28	1.54e-26	0.73802	0.951808	X	63413344	R	II	5'UTR	opensea	5'UTR-opensea		rs58157735	11
AMER1	cg02937331	-0.13073	2.27e-22	2.56e-20	0.826008	0.956738	X	63413189	F	II	5'UTR	opensea	5'UTR-opensea
AMFR	cg11290346	-0.159295	4.38e-05	0.00120801	0.374745	0.53404	16	56442494	R	II	Body	opensea	Body-opensea		rs549365162;rs185632233;rs80049466;rs8049318;rs566229731	47;41;40;2;1
AMFR	cg04973736	-0.111883	0.000646978	0.00829085	0.253977	0.36586	16	56443295	R	II	Body	opensea	Body-opensea		rs530470209	22
AMFR	cg04415958	-0.155137	0.000750098	0.00924049	0.388625	0.543762	16	56412905	F	II	Body	opensea	Body-opensea		rs567612069;rs538337849;rs556283158	1;26;33
AMICA1	cg17983957	-0.103164	1.75e-05	0.000601379	0.578147	0.681311	11	118083938	R	II	1stExon	opensea	1stExon-opensea		rs550358885	42
AMMECR1	cg02794321	0.579922	1.72e-74	2.24e-70	0.60182	0.0218979	X	109561119	F	I	1stExon	island	1stExon-island	chrX:109560703-109561534
AMMECR1	cg08479532	0.534032	3.15e-68	1.62e-64	0.593931	0.0598985	X	109560744	F	I	Body	island	Body-island	chrX:109560703-109561534
AMMECR1	cg20208613	0.513812	2.51e-64	7.68e-61	0.522338	0.00852641	X	109561147	F	I	5'UTR	island	5'UTR-island	chrX:109560703-109561534
AMMECR1	cg25529585	0.48859	1.3e-62	3.2e-59	0.506868	0.0182783	X	109561101	F	I	1stExon	island	1stExon-island	chrX:109560703-109561534
AMMECR1	cg15802548	0.421939	1.12e-60	2.17e-57	0.439366	0.0174267	X	109561793	F	II	5'UTR	shore	5'UTR-shore	chrX:109560703-109561534
AMMECR1	cg13680016	0.435478	1.99e-55	2.04e-52	0.469622	0.0341446	X	109561549	F	I	5'UTR	shore	5'UTR-shore	chrX:109560703-109561534
AMMECR1	cg10568097	-0.374936	1.2e-45	4.98e-43	0.544454	0.91939	X	109641461	R	II	5'UTR	opensea	5'UTR-opensea
AMMECR1	cg21294096	-0.363859	1.45e-42	4.71e-40	0.611271	0.97513	X	109564207	R	II	5'UTR	shelf	5'UTR-shelf	chrX:109560703-109561534
AMMECR1	cg17959735	0.317866	6.75e-42	2.09e-39	0.336862	0.0189955	X	109561515	F	I	5'UTR	island	5'UTR-island	chrX:109560703-109561534
AMMECR1	cg05782651	0.262276	6.43e-37	1.42e-34	0.27582	0.0135442	X	109561747	F	II	5'UTR	shore	5'UTR-shore	chrX:109560703-109561534
AMMECR1	cg17833022	-0.357087	1.78e-35	3.65e-33	0.539454	0.89654	X	109452788	F	II	Body	opensea	Body-opensea
AMMECR1	cg10978884	0.320297	2.21e-34	4.31e-32	0.362913	0.042616	X	109561384	R	I	5'UTR	island	5'UTR-island	chrX:109560703-109561534
AMMECR1	cg00279797	0.198073	1.65e-33	3.08e-31	0.255869	0.0577953	X	109561918	R	II	5'UTR	shore	5'UTR-shore	chrX:109560703-109561534
AMMECR1	cg12503867	-0.253603	1.04e-32	1.86e-30	0.701769	0.955372	X	109590195	F	II	5'UTR	opensea	5'UTR-opensea
AMMECR1	cg07579618	0.287402	1.46e-31	2.46e-29	0.299637	0.0122349	X	109561369	R	I	1stExon	island	1stExon-island	chrX:109560703-109561534
AMMECR1	cg09136286	0.173475	3.31e-31	5.49e-29	0.198275	0.0247993	X	109561960	R	II	TSS1500	shore	TSS1500-shore	chrX:109560703-109561534
AMMECR1	cg13208429	0.302827	3.41e-30	5.37e-28	0.322436	0.0196097	X	109561508	F	I	5'UTR	island	5'UTR-island	chrX:109560703-109561534
AMMECR1	cg04424654	0.296839	4.12e-27	5.68e-25	0.316872	0.0200329	X	109561524	F	I	5'UTR	island	5'UTR-island	chrX:109560703-109561534
AMMECR1	cg00402910	0.169209	2.2e-26	2.94e-24	0.19439	0.0251812	X	109561221	F	II	5'UTR	island	5'UTR-island	chrX:109560703-109561534
AMMECR1	cg10507259	-0.333931	1.18e-25	1.52e-23	0.609582	0.943513	X	109652587	R	II	5'UTR	opensea	5'UTR-opensea
AMMECR1	cg20370497	-0.180482	7.2e-25	8.95e-23	0.780776	0.961258	X	109570093	F	II	5'UTR	opensea	5'UTR-opensea
AMMECR1	cg21808407	-0.197096	1.42e-24	1.74e-22	0.749969	0.947065	X	109557508	R	II	Body	shelf	Body-shelf	chrX:109560703-109561534
AMMECR1	cg06338119	-0.206803	1.06e-23	1.25e-21	0.683749	0.890552	X	109661862	F	II	5'UTR	opensea	5'UTR-opensea
AMMECR1	cg16841389	-0.1399	1.69e-23	1.98e-21	0.752311	0.892211	X	109662275	F	II	5'UTR	opensea	5'UTR-opensea		rs12396245	10
AMMECR1	cg11649713	-0.151639	5.42e-23	6.27e-21	0.668683	0.820322	X	109683484	F	II	TSS200	opensea	TSS200-opensea
AMMECR1	cg09810818	-0.207752	7.97e-23	9.16e-21	0.631332	0.839084	X	109683490	F	II	TSS200	opensea	TSS200-opensea
AMMECR1	cg08394018	-0.145288	1.1e-22	1.25e-20	0.710657	0.855946	X	109662115	R	II	5'UTR	opensea	5'UTR-opensea
AMMECR1	cg17839368	-0.170735	1.26e-22	1.43e-20	0.748507	0.919242	X	109662303	F	II	5'UTR	opensea	5'UTR-opensea
AMMECR1	cg26534283	-0.208131	2.36e-22	2.66e-20	0.70498	0.913111	X	109466825	R	II	Body	opensea	Body-opensea
AMMECR1	cg23007994	-0.19358	4.52e-21	4.84e-19	0.477232	0.670812	X	109471869	F	II	Body	opensea	Body-opensea
AMMECR1	cg07780544	-0.16014	1.23e-20	1.29e-18	0.323417	0.483557	X	109662214	F	II	5'UTR	opensea	5'UTR-opensea
AMMECR1	cg21597797	0.238863	5.74e-19	5.68e-17	0.264145	0.0252817	X	109561513	F	I	5'UTR	island	5'UTR-island	chrX:109560703-109561534
AMMECR1	cg06240774	-0.157237	4.38e-18	4.19e-16	0.772671	0.929909	X	109644309	R	II	5'UTR	opensea	5'UTR-opensea
AMMECR1	cg15671946	-0.116399	1.44e-12	1.11e-10	0.797087	0.913485	X	109652292	R	II	5'UTR	opensea	5'UTR-opensea
AMMECR1	cg23959613	-0.118911	5.68e-11	4.11e-09	0.54195	0.660861	X	109637852	R	II	5'UTR	opensea	5'UTR-opensea
AMOT	cg23272095	-0.41084	8.96e-55	8.54e-52	0.5506	0.96144	X	112066305	R	II	1stExon	opensea	1stExon-opensea
AMOT	cg01816615	-0.32865	5.89e-43	1.98e-40	0.582166	0.910817	X	112066190	R	II	5'UTR	opensea	5'UTR-opensea
AMOT	cg13912400	-0.289725	1.58e-37	3.62e-35	0.591187	0.880912	X	112059412	R	II	Body	opensea	Body-opensea
AMOT	cg09912589	-0.296393	1.44e-35	2.97e-33	0.635628	0.932021	X	112067795	F	II	5'UTR	opensea	5'UTR-opensea
AMOT	cg10028049	-0.32284	3.37e-35	6.82e-33	0.48287	0.80571	X	112067706	R	II	5'UTR	opensea	5'UTR-opensea
AMOT	cg14605748	-0.21956	5.02e-35	1.01e-32	0.641961	0.861521	X	112066508	F	II	TSS200	opensea	TSS200-opensea
AMOT	cg15670241	0.312678	6.05e-33	1.09e-30	0.324961	0.012283	X	112084007	R	II	1stExon	island	1stExon-island	chrX:112083564-112084815
AMOT	cg02583883	0.298977	3.67e-30	5.77e-28	0.32898	0.0300025	X	112083504	F	II	5'UTR	shore	5'UTR-shore	chrX:112083564-112084815
AMOT	cg13866977	-0.198305	5.93e-30	9.23e-28	0.759293	0.957598	X	112051826	R	II	Body	opensea	Body-opensea
AMOT	cg16263715	-0.272329	4.87e-29	7.25e-27	0.540401	0.81273	X	112059388	R	II	Body	opensea	Body-opensea
AMOT	cg06848990	-0.244283	4.53e-27	6.23e-25	0.711723	0.956006	X	112082290	R	II	5'UTR	shore	5'UTR-shore	chrX:112083564-112084815
AMOT	cg24507210	0.107813	2.24e-22	2.53e-20	0.115112	0.00729912	X	112084814	F	II	TSS1500	island	TSS1500-island	chrX:112083564-112084815
AMOT	cg17380767	0.142259	2.14e-21	2.32e-19	0.150486	0.00822687	X	112084913	F	II	TSS1500	shore	TSS1500-shore	chrX:112083564-112084815
AMOT	cg23955970	-0.149267	3.66e-21	3.93e-19	0.817727	0.966994	X	112067833	R	II	5'UTR	opensea	5'UTR-opensea
AMOT	cg05793807	-0.18312	5.57e-20	5.71e-18	0.656412	0.839532	X	112060414	F	II	Body	opensea	Body-opensea
AMOT	cg23932180	0.129537	9.51e-20	9.66e-18	0.148055	0.0185181	X	112083746	F	I	1stExon	island	1stExon-island	chrX:112083564-112084815
AMOT	cg05177782	-0.134164	1.2e-17	1.13e-15	0.631088	0.765252	X	112062591	F	II	Body	opensea	Body-opensea
AMOT	cg05288740	-0.151926	2.88e-15	2.46e-13	0.746737	0.898663	X	112020662	F	II	3'UTR	opensea	3'UTR-opensea		rs583430	30
AMOT	cg21088646	0.137612	5.9e-15	4.96e-13	0.228958	0.0913456	X	112084117	R	I	TSS200	island	TSS200-island	chrX:112083564-112084815
AMOT	cg06168496	-0.146727	1.76e-14	1.46e-12	0.43663	0.583357	X	112085264	F	II	TSS1500	shore	TSS1500-shore	chrX:112083564-112084815
AMOTL1	cg04215883	-0.134629	0.000476257	0.00664182	0.281725	0.416354	11	94505206	F	II	Body	shelf	Body-shelf	chr11:94501366-94502696	rs117136057	1
AMPD3	cg09580798	-0.143888	3.5e-06	0.000160092	0.234621	0.378509	11	10482235	F	II	5'UTR	opensea	5'UTR-opensea		rs138847656;rs575348533;rs537818603	12;13;49
AMPD3	cg24571428	-0.178315	1.63e-05	0.000568871	0.290866	0.469181	11	10482247	F	II	5'UTR	opensea	5'UTR-opensea		rs138847656;rs575348533;rs537818603	0;1;37
AMPD3	cg01116568	-0.119538	3.21e-05	0.000958127	0.241451	0.360989	11	10476529	R	II	TSS200	shelf	TSS200-shelf	chr11:10472000-10472857	rs563084772;rs10709823	19;4
AMPD3	cg26489413	-0.113581	3.25e-05	0.000966583	0.298774	0.412355	11	10476976	R	I	1stExon	opensea	1stExon-opensea		rs556801153;rs576679601	17;2
AMPD3	cg24285391	-0.135981	4.65e-05	0.00126259	0.270141	0.406122	11	10482612	F	II	5'UTR	opensea	5'UTR-opensea		rs564863119	0
AMPD3	cg11199798	-0.139683	9.38e-05	0.00208881	0.226703	0.366386	11	10525508	F	II	Body	opensea	Body-opensea		rs535359900	49
AMPD3	cg05161346	-0.148388	0.000182769	0.00336104	0.27514	0.423527	11	10524272	R	II	ExonBnd	opensea	ExonBnd-opensea		rs199907307	26
AMPD3	cg18010131	-0.109512	0.000233388	0.004002	0.432953	0.542465	11	10476620	F	II	TSS200	shelf	TSS200-shelf	chr11:10472000-10472857	rs146105172	1
AMPD3	cg19132462	-0.114927	0.000372011	0.0055583	0.267772	0.382699	11	10476608	R	II	TSS200	shelf	TSS200-shelf	chr11:10472000-10472857	rs545306742	2
AMPD3	cg07268332	-0.107751	0.000466576	0.00654405	0.298592	0.406343	11	10476494	F	II	TSS200	shelf	TSS200-shelf	chr11:10472000-10472857	rs563084772;rs10709823	18;33
AMPD3	cg24435741	-0.103347	0.0031194	0.0264628	0.441204	0.544551	11	10471371	R	II	TSS1500	shore	TSS1500-shore	chr11:10472000-10472857	rs117982407	17
AMPH	cg26805407	0.119049	0.000422473	0.00609461	0.714833	0.595784	7	38473480	F	II	Body	opensea	Body-opensea		rs536018686;rs554570263	0;1
AMY2B	cg20548986	-0.140729	9.92e-05	0.00217502	0.287241	0.42797	1	104104336	F	II	5'UTR	opensea	5'UTR-opensea		rs578139009;rs193213698;rs557516470;rs79500591;rs543066376	0;1;21;49;51
ANAPC10	cg01400750	-0.124956	9.71e-05	0.00214188	0.206606	0.331562	4	145956168	F	II	Body	opensea	Body-opensea		rs374682029;rs188760710	5;37
ANAPC10	cg03590545	-0.100793	0.000147943	0.00289228	0.191442	0.292235	4	145955982	F	II	Body	opensea	Body-opensea		rs7695561;rs185483745	0;2
ANAPC16	cg26006714	-0.170675	0.000112685	0.00238175	0.32018	0.490855	10	73989551	R	II	Body	opensea	Body-opensea
ANAPC7	cg11181843	-0.211903	4.65e-05	0.00126264	0.379133	0.591036	12	110816408	F	II	Body	opensea	Body-opensea		rs572090386;rs141563182;rs369958598	0;11;47
ANAPC7	cg11424260	-0.163938	8.57e-05	0.00195893	0.491706	0.655644	12	110815731	F	II	Body	opensea	Body-opensea
ANG	cg21882356	-0.110374	0.0006069	0.00791136	0.331267	0.441641	14	21153451	R	II	5'UTR	shore	5'UTR-shore	chr14:21152483-21152740	rs57864476	14
ANGEL2	cg17768741	-0.101645	0.000430639	0.00617862	0.399201	0.500847	1	213189716	F	II	TSS1500	shore	TSS1500-shore	chr1:213188519-213189261
ANGPT1	cg15449594	-0.141684	4.59e-05	0.00125083	0.250256	0.39194	8	108343968	F	II	Body	opensea	Body-opensea		rs112937285;rs548899374	0;26
ANGPT1	cg13276306	-0.101416	9.03e-05	0.00203421	0.52941	0.630826	8	108344200	R	II	Body	opensea	Body-opensea		rs375128138;rs80058562	12;1
ANGPT2	cg24519108	-0.137393	1.02e-05	0.000390669	0.267011	0.404405	8	6421063	F	II	TSS1500	shelf	TSS1500-shelf	chr8:6424215-6424888	rs559294268;rs116228334;rs538070668	7;41;51
ANGPT2	cg22904994	-0.142729	7.89e-05	0.00184742	0.440289	0.583018	8	6409835	F	II	Body	opensea	Body-opensea		rs570784621;rs540108656;rs191434929;rs145427890	0;1;25;47
ANK1	cg18688299	-0.111176	0.000193081	0.00349848	0.377549	0.488724	8	41670383	R	II	Body	opensea	Body-opensea
ANK1	cg03785432	-0.108324	0.000305346	0.00483581	0.303081	0.411406	8	41656940	R	II	Body	shore	Body-shore	chr8:41654875-41655984
ANK2	cg25293430	-0.14058	1.04e-06	5.41e-05	0.46803	0.60861	4	113810918	F	II	5'UTR	opensea	5'UTR-opensea		rs543459101;rs73840923	20;28
ANK3	cg10305928	-0.14533	0.000124447	0.00255517	0.253524	0.398854	10	62426219	F	II	Body	opensea	Body-opensea		rs113186068;rs190679672	0;1
ANK3	cg16205534	-0.103468	0.00112347	0.0124203	0.23537	0.338839	10	62366669	R	II	Body	opensea	Body-opensea		rs80284429;rs117179246;rs142356197	50;28;1
ANKFN1	cg13796781	-0.107099	0.000355437	0.00538023	0.243429	0.350528	17	54367642	R	II	Body	opensea	Body-opensea		rs571950340;rs138664538;rs558183752	17;2;1
ANKFN1	cg00475235	-0.122128	0.00128412	0.0137083	0.522655	0.644783	17	54236118	R	II	Body	opensea	Body-opensea		rs189416256	2
ANKFY1	cg13468144	-0.193211	1.86e-05	0.0006294	0.327468	0.520679	17	4081428	F	II	Body	opensea	Body-opensea		rs552417257;rs187005525	7;16
ANKFY1	cg17331920	-0.190221	2.66e-05	0.00083081	0.378653	0.568875	17	4081325	F	II	Body	opensea	Body-opensea		rs17176393	47
ANKFY1	cg02052762	-0.151716	0.000152673	0.00295934	0.306872	0.458588	17	4090525	F	II	Body	opensea	Body-opensea		rs115736596;rs139120581;rs375727184	24;32;38
ANKFY1	cg16506592	-0.115405	0.000366555	0.0055011	0.321772	0.437176	17	4110319	F	II	Body	opensea	Body-opensea		rs528557827;rs551787061	1;42
ANKFY1	cg07737929	-0.118882	0.000554887	0.00741863	0.411091	0.529974	17	4093344	F	II	Body	opensea	Body-opensea		rs562973989;rs531799185;rs368966334;rs548604899	0;1;22;22
ANKFY1	cg05511978	-0.103598	0.00117882	0.0128661	0.454263	0.557861	17	4092306	F	II	Body	opensea	Body-opensea
ANKH	cg14882828	-0.202209	1.3e-07	7.76e-06	0.266903	0.469113	5	14758150	F	II	Body	opensea	Body-opensea		rs60927035	0
ANKH	cg07573020	0.110476	0.000599146	0.00784005	0.69831	0.587835	5	14707001	F	II	3'UTR	opensea	3'UTR-opensea		rs533540462;rs150706862	22;37
ANKLE2	cg23606722	-0.125348	7.81e-06	0.000315628	0.621517	0.746864	12	133319848	F	II	ExonBnd	opensea	ExonBnd-opensea
ANKLE2	cg26577667	-0.138079	0.000531863	0.00719076	0.437963	0.576042	12	133339953	F	II	TSS1500	shore	TSS1500-shore	chr12:133337981-133338989	rs567616554;rs185775048	1;44
ANKMY1	cg25810938	-0.103311	5.14e-05	0.0013581	0.267736	0.371047	2	241497060	F	I	5'UTR	island	5'UTR-island	chr2:241496576-241497600	rs568210278	49
ANKRD1	cg22534097	-0.126418	0.00265963	0.023503	0.305438	0.431856	10	92681082	F	II	TSS200	opensea	TSS200-opensea
ANKRD10	cg12397118	-0.172546	4.63e-05	0.00125927	0.353867	0.526413	13	111543042	R	II	Body	opensea	Body-opensea		rs563921041;rs9515307	37;1
ANKRD11	cg08721324	-0.136663	2.58e-06	0.000122474	0.302531	0.439194	16	89384602	F	II	5'UTR	opensea	5'UTR-opensea		rs190539509;rs118042009	41;49
ANKRD11	cg02226192	-0.114669	0.000243827	0.00412735	0.307505	0.422174	16	89461734	R	II	5'UTR	opensea	5'UTR-opensea		rs186533016;rs145781703;rs553942246;rs138610195	22;21;3;2
ANKRD11	cg00623000	-0.110915	0.0007934	0.0096265	0.505238	0.616154	16	89535217	F	II	Body	opensea	Body-opensea		rs66461358	40
ANKRD12	cg24262206	0.131513	1.57e-05	0.000551505	0.738892	0.607379	18	9140610	F	II	5'UTR	shelf	5'UTR-shelf	chr18:9136088-9137594	rs535745377;rs544481452;rs562890314	26;26;48
ANKRD12	cg07431832	-0.149981	0.000175827	0.00326774	0.377287	0.527268	18	9215818	F	II	Body	opensea	Body-opensea		rs181032194	25
ANKRD12	cg10418276	-0.175752	0.00026934	0.00442629	0.372475	0.548227	18	9215747	F	II	Body	opensea	Body-opensea		rs138360865	13
ANKRD12	cg08918523	-0.11462	0.000301524	0.0047919	0.23976	0.35438	18	9153443	F	II	5'UTR	opensea	5'UTR-opensea		rs528138092	1
ANKRD13A	cg21975684	-0.103837	2.38e-05	0.000761316	0.668039	0.771876	12	110465110	F	II	Body	opensea	Body-opensea		rs113522015	1
ANKRD13A	cg27079614	0.146177	0.000140451	0.00278559	0.763881	0.617704	12	110442647	R	II	Body	opensea	Body-opensea		rs192667323	2
ANKRD13A	cg26770947	-0.137943	0.000865501	0.0102605	0.303703	0.441646	12	110464779	R	II	Body	opensea	Body-opensea		rs189288875	26
ANKRD17	cg13654097	-0.143829	0.000140666	0.0027885	0.252493	0.396322	4	74047195	F	II	Body	opensea	Body-opensea		rs377465425;rs183020435	0;20
ANKRD22	cg24065504	-0.105976	4e-07	2.24e-05	0.111515	0.217492	10	90613015	R	II	TSS1500	opensea	TSS1500-opensea		rs535743544;rs557607433;rs146424267;rs545975845;rs140861871;rs150178321	51;46;44;38;2;1
ANKRD22	cg21674901	-0.132644	0.000101352	0.00220851	0.205227	0.337871	10	90611748	F	II	TSS200	opensea	TSS200-opensea
ANKRD22	cg03249630	-0.14641	0.0003762	0.00560435	0.27468	0.42109	10	90611782	R	II	TSS200	opensea	TSS200-opensea
ANKRD22	cg01561719	-0.12782	0.000429761	0.00616963	0.244274	0.372094	10	90611855	R	II	TSS200	opensea	TSS200-opensea		rs552265982;rs564108762;rs148781295	46;37;36
ANKRD22	cg02538681	-0.134889	0.00052515	0.00712609	0.349205	0.484094	10	90611911	R	II	TSS200	opensea	TSS200-opensea		rs142112176	31
ANKRD27	cg12806313	-0.102759	6.71e-05	0.00164623	0.272693	0.375452	19	33142994	F	II	Body	opensea	Body-opensea		rs551380410;rs565210579;rs533142221	0;1;48
ANKRD28	cg14999035	-0.119269	0.000515755	0.00703397	0.250737	0.370005	3	15840275	R	II	TSS1500	opensea	TSS1500-opensea		rs531501061;rs548499182;rs567300122	46;44;11
ANKRD32	cg24786875	-0.137816	0.000180276	0.003328	0.340663	0.478479	5	94027853	F	II	Body	opensea	Body-opensea		rs150223456	29
ANKRD33B	cg16023546	-0.161838	5.8e-05	0.0014821	0.316684	0.478522	5	10582428	R	II	Body	opensea	Body-opensea		rs183626624	26
ANKRD33B	cg08944026	-0.120732	0.000165513	0.00313216	0.250227	0.370959	5	10626811	F	II	Body	opensea	Body-opensea		rs111861933;rs578045278;rs534001869	12;39;49
ANKRD33B	cg21665024	-0.125802	0.000415265	0.00602236	0.355987	0.481789	5	10626937	F	II	Body	opensea	Body-opensea		rs573732671	1
ANKRD33B	cg24894783	-0.123321	0.000553575	0.00740538	0.466093	0.589414	5	10577031	R	II	Body	opensea	Body-opensea		rs187319945	1
ANKRD44	cg11563064	0.121713	3.23e-08	2.03e-06	0.639205	0.517492	2	198169819	R	II	Body	opensea	Body-opensea		rs4850428;rs558263973;rs578017362	49;46;3
ANKRD44	cg16015594	0.108333	0.00181022	0.0176637	0.673684	0.565351	2	198011843	F	II	ExonBnd	opensea	ExonBnd-opensea		rs113567013;rs2272407	10;35
ANKRD44-IT1	cg03956212	0.108074	2.2e-05	0.000717161	0.790054	0.681981	2	198129232	R	II	Body	opensea	Body-opensea		rs563814020;rs2564394;rs111335596	34;32;2
ANKRD44-IT1	cg10261241	-0.10436	0.00069562	0.00874639	0.220671	0.325031	2	198167340	R	II	TSS200	opensea	TSS200-opensea		rs575131634;rs544020248	24;1
ANKRD46	cg15486224	-0.13632	1.7e-05	0.000586772	0.230438	0.366758	8	101527561	F	II	Body	opensea	Body-opensea		rs534508657	30
ANKRD53	cg15165122	-0.101388	5.02e-05	0.00133545	0.318625	0.420013	2	71206291	F	I	Body	island	Body-island	chr2:71205563-71206529	rs576505049;rs143122611;rs543984210;rs113778540	0;25;30;38
ANKRD55	cg10051228	-0.121284	1.57e-05	0.000551165	0.192343	0.313627	5	55458099	R	II	Body	opensea	Body-opensea		rs141756860;rs528238373;rs546470806;rs568220765	36;33;3;1
ANKRD55	cg06750410	-0.11021	6.95e-05	0.00168982	0.521713	0.631923	5	55412925	R	II	TSS200	opensea	TSS200-opensea		rs114452801;rs578212655;rs145013106;rs76518949	41;32;25;6
ANKRD55	cg14095963	-0.148259	0.000182882	0.00336245	0.328296	0.476555	5	55443389	R	II	Body	opensea	Body-opensea		rs566362634	2
ANKRD55	cg15288366	-0.11152	0.000608685	0.00792909	0.240951	0.352471	5	55471405	F	II	Body	opensea	Body-opensea
ANKRD58	cg06945800	0.522423	6.41e-66	2.43e-62	0.534273	0.0118496	X	118892610	R	I	1stExon	island	1stExon-island	chrX:118891923-118893527
ANKRD58	cg19860695	0.529324	4.78e-58	6.55e-55	0.567556	0.038232	X	118892924	R	I	1stExon	island	1stExon-island	chrX:118891923-118893527	rs2782222	38
ANKRD58	cg01342901	0.535534	9.03e-54	7.7e-51	0.549844	0.0143094	X	118892768	R	II	1stExon	island	1stExon-island	chrX:118891923-118893527
ANKRD58	cg27296089	0.357578	2.63e-36	5.6e-34	0.430067	0.0724892	X	118892038	R	I	TSS1500	island	TSS1500-island	chrX:118891923-118893527
ANKRD58	cg27248583	0.218547	2.11e-31	3.53e-29	0.239281	0.0207336	X	118892422	R	II	TSS200	island	TSS200-island	chrX:118891923-118893527
ANKRD58	cg15529344	0.149257	2.62e-13	2.07e-11	0.469107	0.319849	X	118891924	R	II	TSS1500	island	TSS1500-island	chrX:118891923-118893527
ANKRD58	cg13217333	0.111718	3.16e-10	2.22e-08	0.325746	0.214029	X	118892019	R	II	TSS1500	island	TSS1500-island	chrX:118891923-118893527
ANKRD58	cg02341380	-0.117893	7.31e-08	4.47e-06	0.771591	0.889483	X	118891682	R	II	TSS1500	shore	TSS1500-shore	chrX:118891923-118893527
ANKRD6	cg07001925	-0.137542	0.000644938	0.00827249	0.345168	0.48271	6	90271152	R	II	TSS1500	opensea	TSS1500-opensea		rs189674032;rs182339112	31;2
ANKS1A	cg04291149	0.133745	2.13e-05	0.000699561	0.512518	0.378774	6	34880563	F	II	Body	opensea	Body-opensea		rs144713839	41
ANKS1A	cg06902099	-0.108754	2.63e-05	0.000823405	0.194568	0.303322	6	35002597	F	II	Body	opensea	Body-opensea		rs114603428	1
ANKS1A	cg09224040	-0.101193	3.54e-05	0.00103148	0.16945	0.270643	6	35014879	R	II	Body	opensea	Body-opensea		rs190936757;rs183205708	46;1
ANKS1A	cg23175406	-0.11886	0.000579772	0.0076589	0.499678	0.618538	6	34992755	R	II	Body	opensea	Body-opensea		rs528764314	1
ANKS6	cg08701832	-0.102279	0.000431533	0.00618673	0.197816	0.300095	9	101544642	F	II	Body	opensea	Body-opensea
ANO10	cg05261452	-0.170651	0.000607276	0.00791503	0.370042	0.540693	3	43567899	F	II	Body	opensea	Body-opensea		rs182416491;rs549768339	1;37
ANO3	cg04068676	-0.151159	5.02e-05	0.00133668	0.576742	0.727901	11	26605224	R	II	Body	opensea	Body-opensea		rs560459921;rs527505761	32;25
ANO3	cg11827912	-0.113385	7.38e-05	0.00176085	0.458518	0.571903	11	26370576	F	II	Body	opensea	Body-opensea
ANO6	cg18532548	-0.109099	0.000113085	0.00238772	0.21658	0.325679	12	45613561	F	II	Body	shelf	Body-shelf	chr12:45609713-45610752
ANO6	cg09223486	0.10792	0.000300244	0.00477745	0.816449	0.708529	12	45763187	R	II	Body	opensea	Body-opensea		rs535405031	27
ANO6	cg27393431	-0.130061	0.00132128	0.014004	0.527407	0.657468	12	45663460	R	II	Body	opensea	Body-opensea		rs115504106	12
ANOS1	cg07390522	-0.236948	1.12e-29	1.72e-27	0.595417	0.832365	X	8701393	R	II	TSS1500	shore	TSS1500-shore	chrX:8698857-8700500
ANOS1	cg04674736	-0.468043	3.12e-18	3e-16	0.307637	0.77568	X	8656963	F	II	Body	opensea	Body-opensea
ANOS1	cg15956456	-0.202779	5.81e-13	4.54e-11	0.514643	0.717422	X	8693988	F	II	Body	opensea	Body-opensea
ANTXR1	cg13944494	-0.101828	0.000313242	0.00492556	0.205801	0.307629	2	69376877	R	II	Body	opensea	Body-opensea		rs538092365	1
ANTXR1	cg04834204	-0.122704	0.00102813	0.0116424	0.333594	0.456298	2	69423553	F	II	Body	opensea	Body-opensea		rs561322385;rs530271869	20;27
ANTXR1	cg16381477	-0.104725	0.00111177	0.0123246	0.206446	0.31117	2	69430731	R	II	Body	opensea	Body-opensea		rs73934800;rs4491753;rs146017767	46;37;1
ANTXR2	cg25980930	-0.1148	1.24e-05	0.000457698	0.163585	0.278385	4	80844655	R	II	Body	opensea	Body-opensea
ANTXR2	cg11123060	-0.127449	0.000401469	0.00587573	0.256762	0.384211	4	80928405	F	II	Body	opensea	Body-opensea		rs560371940;rs190762478;rs140164736;rs150317494;rs6811382	1;4;21;42;47
ANXA1	cg10822986	-0.10146	0.00432179	0.0337204	0.598588	0.700048	9	75765398	R	II	TSS1500	opensea	TSS1500-opensea		rs117038162;rs148626053;rs533045213	49;41;28
ANXA11	cg23258615	-0.113878	3.49e-05	0.00102123	0.219231	0.333109	10	81961468	R	II	5'UTR	shelf	5'UTR-shelf	chr10:81964681-81965558	rs532200643	1
ANXA13	cg14140478	0.111016	1.75e-05	0.00060223	0.780338	0.669322	8	124740321	R	II	Body	opensea	Body-opensea		rs117469177;rs555009947;rs139233678;rs182667469;rs543190868;rs576169795	34;18;17;13;12;2
ANXA13	cg14245034	-0.101361	0.000657546	0.00838952	0.247387	0.348748	8	124720335	R	II	Body	opensea	Body-opensea		rs182393514	2
ANXA2	cg06738887	-0.111744	0.000574014	0.00760363	0.235572	0.347316	15	60688010	R	II	5'UTR	shore	5'UTR-shore	chr15:60689749-60690430
ANXA4	cg05670158	-0.169579	4.21e-05	0.00117125	0.2811	0.450679	2	69981407	F	II	5'UTR	opensea	5'UTR-opensea		rs573743648;rs143647656	13;14
ANXA5	cg17938212	-0.133475	0.000109319	0.00232945	0.31761	0.451084	4	122606617	F	II	Body	opensea	Body-opensea		rs192117959	41
ANXA6	cg25408093	-0.120685	0.00154265	0.0156893	0.410536	0.531222	5	150536132	F	II	5'UTR	shore	5'UTR-shore	chr5:150537019-150537418	rs529105766;rs368978496	8;10
AOAH	cg18416362	-0.123037	0.000146555	0.00287239	0.251846	0.374883	7	36631464	F	II	Body	opensea	Body-opensea		rs187424955;rs192998965;rs9690643;rs76573881;rs199993138	1;11;12;24;43
AOAH	cg13137259	-0.128794	0.00015303	0.00296418	0.545414	0.674208	7	36698863	R	II	ExonBnd	opensea	ExonBnd-opensea		rs542375083	14
AOAH	cg04278296	-0.107098	0.000271777	0.00445559	0.166875	0.273973	7	36696838	F	II	Body	opensea	Body-opensea		rs557179789;rs567430942;rs192459197	23;34;35
AOAH	cg26767916	-0.117228	0.00100148	0.0114244	0.500229	0.617457	7	36634249	R	II	Body	opensea	Body-opensea		rs117846450	2
AOAH-IT1	cg21592454	-0.181688	4.67e-05	0.0012671	0.313112	0.4948	7	36639726	F	II	TSS200	opensea	TSS200-opensea
AOAH-IT1	cg01135584	-0.136812	0.000188039	0.00343236	0.370701	0.507513	7	36640146	F	II	TSS1500	opensea	TSS1500-opensea		rs147432266;rs563031605	0;15
AOC1	cg01935582	-0.112667	2.9e-05	0.000888246	0.449813	0.56248	7	150549132	R	II	TSS1500	opensea	TSS1500-opensea		rs566322710;rs182155431;rs552205733	24;12;9
AOX1	cg25535666	-0.129803	0.0024856	0.0223538	0.375526	0.505329	2	201480219	R	II	Body	opensea	Body-opensea
AOX2P	cg02372677	-0.104207	9.36e-07	4.91e-05	0.192357	0.296564	2	201560854	R	II	Body	opensea	Body-opensea		rs568373522;rs535413342;rs186953958;rs535835363	35;32;9;1
AOX2P	cg12240297	-0.100643	1.56e-05	0.000549838	0.144707	0.24535	2	201560347	F	II	TSS200	opensea	TSS200-opensea
AOX2P	cg21368996	-0.103128	0.00176956	0.0173676	0.24103	0.344158	2	201593511	R	II	Body	opensea	Body-opensea		rs544257707;rs182035546	42;2
AP1B1	cg27391674	-0.103438	0.000702552	0.00880999	0.530784	0.634222	22	29740368	F	II	Body	opensea	Body-opensea		rs78348440;rs572617956	0;25
AP1B1	cg06104132	-0.133194	0.00346411	0.0286187	0.455653	0.588846	22	29765675	F	II	5'UTR	opensea	5'UTR-opensea		rs5763168;rs550410235;rs568897174;rs537264558	0;29;30;39
AP1G1	cg16422316	-0.191097	7.48e-06	0.000304432	0.360243	0.55134	16	71844250	R	II	TSS1500	shore	TSS1500-shore	chr16:71841923-71843101	rs539245070	1
AP1G1	cg09043230	-0.153165	0.000180696	0.00333384	0.303004	0.456169	16	71844102	F	II	TSS1500	shore	TSS1500-shore	chr16:71841923-71843101	rs115710854;rs138651905;rs547274735	13;34;50
AP1M1	cg08248297	-0.108877	0.00107616	0.0120365	0.454016	0.562894	19	16311377	F	II	Body	shelf	Body-shelf	chr19:16308557-16309313	rs550664002;rs570844698	28;34
AP1S2	cg02167358	-0.284927	4.57e-29	6.82e-27	0.473055	0.757982	X	15871902	F	II	5'UTR	shore	5'UTR-shore	chrX:15872215-15873762
AP2A1	cg07377519	-0.114804	0.00036788	0.00551431	0.23112	0.345924	19	50269083	R	II	TSS1500	shore	TSS1500-shore	chr19:50269632-50270505	rs58026265;rs137986638	34;22
AP2A2	cg17366166	-0.142303	4.25e-05	0.00117936	0.313199	0.455502	11	943077	F	II	Body	shore	Body-shore	chr11:943737-944142	rs576620600	29
AP3B1	cg00274937	-0.120885	3.01e-05	0.000914482	0.213385	0.33427	5	77564457	R	II	5'UTR	opensea	5'UTR-opensea		rs569279977	9
AP3B1	cg11100795	-0.122685	3.36e-05	0.000992454	0.416611	0.539297	5	77583915	R	II	Body	opensea	Body-opensea		rs557706353;rs183900057;rs189066625;rs557448541	51;22;18;1
AP3M2	cg26243740	0.13193	1.36e-06	6.9e-05	0.581394	0.449463	8	42012513	F	II	Body	shore	Body-shore	chr8:42009723-42011098	rs79615198	0
AP3M2	cg18404652	0.10924	2.81e-05	0.000867685	0.611285	0.502045	8	42009622	R	II	TSS1500	shore	TSS1500-shore	chr8:42009723-42011098	rs78195897;rs543684944	41;27
AP3M2	cg01632240	-0.127304	0.00010996	0.0023391	0.330479	0.457783	8	42009223	R	II	TSS1500	shore	TSS1500-shore	chr8:42009723-42011098	rs149494910;rs535014383	37;23
AP3S1	cg03637218	-0.201316	5.85e-05	0.00149137	0.350514	0.55183	5	115209107	F	II	Body	opensea	Body-opensea		rs115890395;rs143398964;rs536480463;rs186309923	1;4;17;42
AP3S2	cg04239831	-0.147283	9.86e-06	0.000381531	0.239272	0.386555	15	90392043	F	II	Body	opensea	Body-opensea		rs141190357;rs557780259	30;49
AP3S2	cg07149033	-0.179334	5.05e-05	0.00134097	0.308632	0.487965	15	90419736	R	II	Body	opensea	Body-opensea		rs112283168;rs375757418	48;1
AP3S2	cg23007087	-0.123772	0.00056251	0.00749042	0.367347	0.491119	15	90380258	F	II	Body	opensea	Body-opensea		rs148132283;rs141951130;rs540994541;rs535768266;rs146089516	1;13;16;37;49
AP3S2	cg12082522	-0.101424	0.00222425	0.0205852	0.375849	0.477273	15	90380255	F	II	Body	opensea	Body-opensea		rs148132283;rs141951130;rs540994541;rs535768266	4;16;19;40
AP4E1	cg00502901	-0.105445	0.000157074	0.00302048	0.40248	0.507925	15	51296625	R	II	3'UTR	opensea	3'UTR-opensea		rs533890372	27
AP4S1	cg11117717	-0.11538	5.23e-05	0.00137407	0.583662	0.699042	14	31560529	R	II	Body	opensea	Body-opensea
AP4S1	cg15253080	-0.163052	7.54e-05	0.00178934	0.30256	0.465612	14	31560390	R	II	Body	opensea	Body-opensea		rs562767067	10
AP4S1	cg12215053	-0.156736	8.79e-05	0.0019952	0.272961	0.429697	14	31537717	F	II	Body	opensea	Body-opensea
AP5B1	cg25887955	-0.112783	0.000284384	0.0045967	0.250018	0.362801	11	65543903	R	II	3'UTR	shelf	3'UTR-shelf	chr11:65547499-65549261	rs117685945	2
APBA1	cg14397918	-0.127331	0.000120123	0.00249207	0.270782	0.398113	9	72078829	R	II	Body	opensea	Body-opensea		rs187565904;rs192560673	2;1
APBA2	cg08908089	0.117262	2.7e-05	0.000840791	0.634093	0.516831	15	29213250	R	II	TSS1500	opensea	TSS1500-opensea
APBA2	cg21917349	0.106851	0.000346244	0.00528371	0.700822	0.59397	15	29213860	F	II	5'UTR	opensea	5'UTR-opensea		rs535706892;rs556005510	0;5
APBA2	cg23645239	-0.113569	0.00116239	0.0127324	0.44558	0.559149	15	29246541	R	II	5'UTR	opensea	5'UTR-opensea		rs149172913;rs563588590;rs76293333	15;5;1
APBB1IP	cg10271556	0.122112	1.3e-05	0.000474377	0.676482	0.55437	10	26833024	R	II	Body	opensea	Body-opensea		rs576872134;rs539433809;rs112169497	44;30;1
APBB1IP	cg05913121	-0.137022	0.000134825	0.00270422	0.30128	0.438302	10	26780426	R	II	5'UTR	opensea	5'UTR-opensea		rs546507523;rs151305364	46;29
APBB1IP	cg02485174	-0.141472	0.000186794	0.00341583	0.242304	0.383776	10	26792038	F	II	Body	opensea	Body-opensea		rs189390747	41
APBB1IP	cg11984673	0.11466	0.000421354	0.00608437	0.639928	0.525268	10	26776625	F	II	5'UTR	opensea	5'UTR-opensea		rs563037019	41
APBB1IP	cg17792843	0.111897	0.00246107	0.0221948	0.448218	0.336321	10	26764523	F	II	5'UTR	opensea	5'UTR-opensea		rs568415648;rs702994;rs547901159	16;21;37
APBB2	cg05490745	-0.137083	3.84e-05	0.00109638	0.255601	0.392685	4	40814571	F	II	3'UTR	opensea	3'UTR-opensea		rs150066610	29
APBB2	cg18939200	-0.110576	8.97e-05	0.00202372	0.253614	0.36419	4	40814466	F	II	3'UTR	opensea	3'UTR-opensea		rs116363490;rs564338209;rs542864172	0;1;28
APBB2	cg25186248	-0.129618	0.000108664	0.00232038	0.259427	0.389045	4	40814675	F	II	3'UTR	opensea	3'UTR-opensea		rs145422241	0
APBB2	cg08350742	-0.117101	0.000152179	0.00295211	0.536411	0.653512	4	40814531	R	II	3'UTR	opensea	3'UTR-opensea		rs542864172;rs180987723;rs185650444	39;13;2
APC	cg23497707	-0.109566	6.7e-05	0.00164507	0.540657	0.650222	5	112047824	R	II	5'UTR	shelf	5'UTR-shelf	chr5:112043079-112043917	rs73791439;rs147358276	15;5
APEX2	cg26927606	0.445463	3.38e-67	1.53e-63	0.459403	0.0139401	X	55026807	R	I	1stExon	island	1stExon-island	chrX:55026359-55026985
APEX2	cg13311758	0.405906	1.68e-64	5.32e-61	0.42018	0.0142736	X	55026811	R	I	1stExon	island	1stExon-island	chrX:55026359-55026985
APEX2	cg06341336	0.451821	5.06e-58	6.92e-55	0.462781	0.0109594	X	55026590	F	II	TSS200	island	TSS200-island	chrX:55026359-55026985
APEX2	cg19506937	0.378953	4.05e-54	3.61e-51	0.396662	0.017709	X	55026774	F	I	TSS200	island	TSS200-island	chrX:55026359-55026985
APEX2	cg26335568	0.386196	1.45e-51	9.9e-49	0.395974	0.00977806	X	55026135	F	II	TSS1500	shore	TSS1500-shore	chrX:55026359-55026985
APEX2	cg00145348	0.373524	5.65e-44	2.06e-41	0.380169	0.00664472	X	55026862	R	II	1stExon	island	1stExon-island	chrX:55026359-55026985	rs1008681;rs28382675	18;14
APEX2	cg05961595	0.286968	2.33e-41	6.91e-39	0.29418	0.00721262	X	55026485	R	II	TSS1500	island	TSS1500-island	chrX:55026359-55026985
APEX2	cg03688409	0.224645	4.27e-36	9.01e-34	0.234006	0.00936029	X	55027018	R	II	Body	shore	Body-shore	chrX:55026359-55026985
APEX2	cg12166599	0.103874	1.75e-26	2.34e-24	0.121704	0.0178303	X	55026360	F	I	TSS1500	island	TSS1500-island	chrX:55026359-55026985
APEX2	cg19491742	-0.140362	4.72e-24	5.66e-22	0.761612	0.901975	X	55030675	F	II	Body	shelf	Body-shelf	chrX:55026359-55026985
APIP	cg02182648	-0.129434	0.000235152	0.00402302	0.262053	0.391487	11	34931650	F	II	Body	opensea	Body-opensea		rs79981431;rs552030670	24;28
APLF	cg24522361	-0.117674	7.13e-05	0.00172064	0.30607	0.423744	2	68763325	F	II	Body	opensea	Body-opensea		rs544387563;rs191876569	0;1
APLN	cg05688478	0.502525	1.19e-56	1.39e-53	0.522233	0.0197082	X	128789194	F	II	TSS1500	island	TSS1500-island	chrX:128788003-128789195
APLN	cg09253663	0.503	4.9e-56	5.32e-53	0.52667	0.0236698	X	128788913	F	II	5'UTR	island	5'UTR-island	chrX:128788003-128789195
APLN	cg03460546	0.308587	1.39e-47	6.69e-45	0.354038	0.045451	X	128788127	F	II	Body	island	Body-island	chrX:128788003-128789195
APLN	cg13338084	0.4358	1.32e-42	4.29e-40	0.45191	0.01611	X	128788977	R	II	TSS200	island	TSS200-island	chrX:128788003-128789195
APLN	cg07382899	0.342733	1.86e-42	5.98e-40	0.355355	0.0126221	X	128789004	R	II	TSS200	island	TSS200-island	chrX:128788003-128789195
APLN	cg06737463	-0.38326	2.28e-42	7.26e-40	0.546167	0.929427	X	128783412	R	II	Body	opensea	Body-opensea
APLN	cg25364049	0.283715	8.81e-40	2.35e-37	0.497944	0.21423	X	128788749	F	I	5'UTR	island	5'UTR-island	chrX:128788003-128789195
APLN	cg22213006	0.226431	1.75e-31	2.94e-29	0.28692	0.060489	X	128789768	F	II	TSS1500	shore	TSS1500-shore	chrX:128788003-128789195
APLN	cg00825441	0.226927	1.8e-30	2.88e-28	0.380065	0.153138	X	128789389	F	II	TSS1500	shore	TSS1500-shore	chrX:128788003-128789195
APLN	cg01466576	-0.183821	1.52e-25	1.95e-23	0.773868	0.957689	X	128787126	R	II	Body	shore	Body-shore	chrX:128788003-128789195	rs2235312	33
APLN	cg26140100	-0.202811	1.86e-25	2.38e-23	0.515839	0.718649	X	128784925	R	II	Body	shelf	Body-shelf	chrX:128788003-128789195
APLN	cg16353361	0.213656	1.21e-23	1.43e-21	0.504056	0.2904	X	128790057	R	II	TSS1500	shore	TSS1500-shore	chrX:128788003-128789195
APLN	cg02520942	-0.130841	1.23e-17	1.15e-15	0.835577	0.966418	X	128782756	F	II	Body	opensea	Body-opensea
APOA2	cg21451906	-0.10486	0.000357141	0.00539805	0.269556	0.374416	1	161192549	R	II	Body	opensea	Body-opensea		rs5085	40
APOBEC3F	cg10630977	-0.120912	1e-05	0.000386807	0.287852	0.408764	22	39446878	F	II	Body	opensea	Body-opensea
APOL1	cg03715078	-0.117518	0.000101967	0.00221714	0.218174	0.335692	22	36659612	F	II	Body	opensea	Body-opensea		rs142959115;rs548222835;rs191756811;rs147468503	1;6;17;42
APOL3	cg15516759	0.1395	1.78e-06	8.79e-05	0.440854	0.301354	22	36556998	F	II	TSS200	opensea	TSS200-opensea		rs556075837;rs576052260	4;13
APOL3	cg20723409	0.101367	3.7e-05	0.00106587	0.778584	0.677216	22	36554236	R	II	Body	opensea	Body-opensea		rs118115240;rs568313602	2;1
APOL3	cg01613294	0.107542	7.55e-05	0.00179038	0.729928	0.622386	22	36557607	R	II	5'UTR	opensea	5'UTR-opensea		rs569528337;rs538157624;rs558302569;rs578120665	36;33;31;20
APOO	cg10892068	0.453071	5.09e-57	6.25e-54	0.461084	0.00801329	X	23926133	R	I	TSS200	island	TSS200-island	chrX:23925590-23926315
APOO	cg19572135	0.433626	1.63e-50	9.92e-48	0.446299	0.0126733	X	23925992	R	I	1stExon	island	1stExon-island	chrX:23925590-23926315
APOO	cg26896756	0.412407	8.7e-45	3.39e-42	0.424521	0.0121138	X	23926007	R	I	1stExon	island	1stExon-island	chrX:23925590-23926315
APOO	cg17565795	0.329871	1.85e-33	3.45e-31	0.344137	0.0142657	X	23926023	R	I	1stExon	island	1stExon-island	chrX:23925590-23926315
APOO	cg03504002	0.405728	4.2e-31	6.93e-29	0.424675	0.0189469	X	23926135	R	I	TSS200	island	TSS200-island	chrX:23925590-23926315
APOO	cg25711407	-0.187566	2.78e-29	4.19e-27	0.741574	0.92914	X	23922256	R	II	Body	shelf	Body-shelf	chrX:23925590-23926315
APOO	cg21170114	-0.19157	1.62e-28	2.37e-26	0.738352	0.929922	X	23859340	F	II	Body	opensea	Body-opensea
APOO	cg10418855	-0.165713	4.7e-24	5.64e-22	0.776994	0.942707	X	23901443	F	II	Body	opensea	Body-opensea
APOO	cg05842292	-0.130673	8.48e-12	6.33e-10	0.0821106	0.212784	X	23919458	F	II	Body	opensea	Body-opensea
APOO	cg05823935	-0.112225	5.82e-08	3.59e-06	0.22987	0.342094	X	23920438	F	II	Body	opensea	Body-opensea		rs2520235	29
APOOL	cg24389217	0.347343	2.55e-55	2.58e-52	0.359419	0.0120763	X	84258886	R	II	TSS200	opensea	TSS200-opensea		rs3747422	45
APOOL	cg05204037	0.433611	1.6e-54	1.5e-51	0.454463	0.020852	X	84258754	R	II	TSS200	opensea	TSS200-opensea
APOOL	cg02954623	0.396894	6.43e-53	5.01e-50	0.441844	0.0449499	X	84258791	R	I	TSS200	opensea	TSS200-opensea
APOOL	cg04746792	0.361103	2.31e-46	1.02e-43	0.366642	0.00553949	X	84258939	F	II	Body	opensea	Body-opensea
APOOL	cg25153266	0.382484	3.07e-38	7.39e-36	0.475962	0.0934775	X	84258452	F	II	TSS1500	opensea	TSS1500-opensea
APOOL	cg00969573	0.222015	5.5e-34	1.05e-31	0.252248	0.0302329	X	84259298	F	II	Body	opensea	Body-opensea
APOOL	cg11469866	0.218334	6.64e-30	1.03e-27	0.266569	0.0482354	X	84258483	F	II	TSS1500	opensea	TSS1500-opensea
APOOL	cg12285371	0.157111	5.68e-16	4.99e-14	0.451843	0.294732	X	84257919	R	II	TSS1500	opensea	TSS1500-opensea
APP	cg14414154	-0.171721	5.44e-05	0.00141593	0.312209	0.48393	21	27538021	R	II	Body	shelf	Body-shelf	chr21:27541893-27543524	rs548731165	45
APP	cg01154210	-0.18244	5.54e-05	0.00143255	0.392606	0.575046	21	27493310	R	II	5'UTR	opensea	5'UTR-opensea		rs542144969;rs111283917;rs34069718	16;10;8
APP	cg13221508	-0.174921	8.43e-05	0.00193623	0.30823	0.483151	21	27513425	F	II	TSS1500	opensea	TSS1500-opensea		rs552101824;rs180883316;rs143961148	0;29;44
APP	cg02287134	-0.100547	0.000382402	0.00567184	0.629575	0.730122	21	27513604	R	II	TSS1500	opensea	TSS1500-opensea		rs534219020	1
APP	cg19423170	-0.172049	0.00204297	0.0193231	0.421777	0.593826	21	27472122	F	II	Body	opensea	Body-opensea		rs73360979;rs527835256	0;1
APP	cg08990348	-0.120897	0.0029316	0.025275	0.261642	0.38254	21	27329783	R	II	Body	opensea	Body-opensea
APPL2	cg08435323	-0.16113	6.73e-05	0.00164999	0.296479	0.457608	12	105592468	F	II	Body	opensea	Body-opensea
AQP8	cg17413846	-0.119077	3.89e-06	0.000175322	0.683152	0.802229	16	25227013	R	II	TSS1500	opensea	TSS1500-opensea		rs571537586;rs113683487	33;26
AQP8	cg18519762	-0.139225	1.48e-05	0.000526425	0.539038	0.678263	16	25226976	F	II	TSS1500	opensea	TSS1500-opensea		rs571537586;rs113683487	6;13
AQP9	cg05807305	-0.145292	2.24e-05	0.000728721	0.242774	0.388066	15	58439604	R	II	Body	opensea	Body-opensea		rs182576994;rs188214075;rs73426145	18;2;1
AQP9	cg11098259	-0.138713	0.000188327	0.0034361	0.259112	0.397825	15	58430391	R	II	TSS200	opensea	TSS200-opensea		rs146505777;rs547176007	49;1
AR	cg19493242	0.423463	6.18e-61	1.23e-57	0.436589	0.0131256	X	66765122	F	I	1stExon	shore	1stExon-shore	chrX:66766037-66766279	rs139767835;rs62636528	0;48
AR	cg01329836	0.392789	5.1e-60	9.01e-57	0.435986	0.0431973	X	66764464	R	I	5'UTR	shore	5'UTR-shore	chrX:66763684-66764077
AR	cg03096488	0.311485	6.99e-55	6.76e-52	0.334273	0.0227877	X	66765289	F	II	1stExon	shore	1stExon-shore	chrX:66766037-66766279	rs147677446	23
AR	cg18156601	0.462689	1.02e-53	8.65e-51	0.480751	0.0180627	X	66766050	F	II	1stExon	island	1stExon-island	chrX:66766037-66766279	rs147994089	42
AR	cg25987936	0.392757	4.96e-53	3.89e-50	0.410174	0.0174168	X	66765446	F	II	1stExon	shore	1stExon-shore	chrX:66766037-66766279	rs140987594	4
AR	cg19102572	0.316783	9.94e-53	7.61e-50	0.357725	0.0409422	X	66763696	F	I	TSS200	island	TSS200-island	chrX:66763684-66764077
AR	cg01086868	0.40652	1.2e-45	4.99e-43	0.427082	0.0205619	X	66764531	F	II	1stExon	shore	1stExon-shore	chrX:66766037-66766279
AR	cg09418623	0.34221	1.53e-45	6.29e-43	0.361412	0.0192018	X	66765795	F	II	1stExon	shore	1stExon-shore	chrX:66766037-66766279	rs148972137	7
AR	cg19723705	-0.354425	3.83e-43	1.3e-40	0.615158	0.969582	X	66799850	R	II	Body	opensea	Body-opensea
AR	cg08063601	0.276841	8.1e-43	2.68e-40	0.320715	0.0438737	X	66763942	F	I	1stExon	island	1stExon-island	chrX:66763684-66764077
AR	cg17964359	0.248975	4.28e-42	1.34e-39	0.261428	0.0124529	X	66766254	F	II	1stExon	island	1stExon-island	chrX:66766037-66766279
AR	cg05019001	0.298479	8.62e-42	2.64e-39	0.30781	0.00933082	X	66766334	R	II	1stExon	shore	1stExon-shore	chrX:66766037-66766279
AR	cg04886514	0.309371	1.01e-38	2.51e-36	0.324523	0.015152	X	66764893	F	II	1stExon	shore	1stExon-shore	chrX:66766037-66766279
AR	cg08289148	-0.369579	1.02e-38	2.53e-36	0.511434	0.881013	X	66920286	R	II	Body	opensea	Body-opensea
AR	cg27271368	0.22591	1.79e-38	4.37e-36	0.240711	0.0148019	X	66764411	R	II	1stExon	shore	1stExon-shore	chrX:66766037-66766279
AR	cg04755662	-0.30041	9.48e-36	1.97e-33	0.640495	0.940905	X	66763359	F	II	TSS1500	shore	TSS1500-shore	chrX:66763684-66764077
AR	cg10164191	-0.235063	9.69e-34	1.83e-31	0.587113	0.822175	X	66763521	F	II	TSS1500	shore	TSS1500-shore	chrX:66763684-66764077
AR	cg11189761	-0.293941	1.25e-33	2.35e-31	0.588606	0.882547	X	66763113	F	II	TSS1500	shore	TSS1500-shore	chrX:66763684-66764077
AR	cg22908141	-0.277884	2.67e-33	4.94e-31	0.605959	0.883843	X	66832514	R	II	Body	opensea	Body-opensea
AR	cg16679837	0.352619	4.73e-33	8.61e-31	0.373368	0.0207493	X	66764000	F	I	1stExon	island	1stExon-island	chrX:66763684-66764077
AR	cg20878850	0.176928	5.6e-33	1.01e-30	0.217412	0.0404845	X	66763685	F	II	TSS200	island	TSS200-island	chrX:66763684-66764077
AR	cg12156154	-0.283827	4.36e-32	7.55e-30	0.665248	0.949075	X	66763447	F	II	TSS1500	shore	TSS1500-shore	chrX:66763684-66764077
AR	cg12589433	0.193047	7.92e-32	1.36e-29	0.217648	0.0246013	X	66765978	F	II	1stExon	shore	1stExon-shore	chrX:66766037-66766279	rs145820446;rs138454018;rs113983339;rs145233858	24;35;39;51
AR	cg07780118	0.1825	8.8e-32	1.5e-29	0.201786	0.0192863	X	66766506	F	II	1stExon	shore	1stExon-shore	chrX:66766037-66766279	rs150545747	18
AR	cg15651566	0.303676	2.21e-31	3.7e-29	0.354226	0.0505501	X	66763811	F	I	TSS200	island	TSS200-island	chrX:66763684-66764077
AR	cg04444816	0.226332	1.1e-30	1.78e-28	0.242471	0.0161389	X	66764823	R	II	5'UTR	shore	5'UTR-shore	chrX:66763684-66764077
AR	cg13122496	-0.279204	1.52e-27	2.13e-25	0.450568	0.729772	X	66788286	R	II	TSS1500	opensea	TSS1500-opensea
AR	cg25686125	-0.217811	2.26e-27	3.14e-25	0.717702	0.935512	X	66763009	F	II	TSS1500	shore	TSS1500-shore	chrX:66763684-66764077
AR	cg25085925	0.202837	2.04e-26	2.72e-24	0.231276	0.0284382	X	66763691	F	I	TSS200	island	TSS200-island	chrX:66763684-66764077
AR	cg13873881	-0.16775	3.13e-25	3.96e-23	0.759637	0.927386	X	66788687	R	II	5'UTR	opensea	5'UTR-opensea
AR	cg03651194	-0.256265	3.7e-25	4.67e-23	0.594667	0.850932	X	66825403	R	II	Body	opensea	Body-opensea		rs5919393	48
AR	cg15468056	0.140972	1.89e-22	2.13e-20	0.150711	0.00973879	X	66764832	R	II	5'UTR	shore	5'UTR-shore	chrX:66763684-66764077
AR	cg15840039	-0.23633	4.27e-22	4.77e-20	0.672277	0.908607	X	66788098	F	II	TSS1500	opensea	TSS1500-opensea
AR	cg26014066	-0.14398	9.96e-20	1.01e-17	0.831603	0.975583	X	66763094	F	II	TSS1500	shore	TSS1500-shore	chrX:66763684-66764077
AR	cg14807303	-0.159235	5.09e-19	5.04e-17	0.698742	0.857977	X	66763445	F	II	TSS1500	shore	TSS1500-shore	chrX:66763684-66764077
AR	cg01218690	-0.131919	1.54e-15	1.33e-13	0.816855	0.948774	X	66787995	R	II	TSS1500	opensea	TSS1500-opensea
AR	cg26498015	-0.111114	4.22e-15	3.58e-13	0.85186	0.962975	X	66788089	R	II	TSS1500	opensea	TSS1500-opensea		rs35774629	45
AR	cg04360848	-0.106923	1.07e-14	8.96e-13	0.856971	0.963894	X	66938080	R	II	Body	opensea	Body-opensea
AR	cg26003280	-0.121784	2.72e-14	2.24e-12	0.843307	0.965091	X	66762467	F	II	TSS1500	shore	TSS1500-shore	chrX:66763684-66764077
AR	cg18305991	-0.100441	7.23e-08	4.43e-06	0.486357	0.586797	X	66839277	F	II	Body	opensea	Body-opensea
ARAF	cg24925526	0.481312	5.81e-57	7.07e-54	0.520321	0.0390094	X	47420577	R	I	1stExon	island	1stExon-island	chrX:47420402-47421099
ARAF	cg27059259	0.398678	1.05e-55	1.1e-52	0.419793	0.0211146	X	47420742	R	I	5'UTR	island	5'UTR-island	chrX:47420402-47421099
ARAF	cg13368805	0.350144	4.07e-48	2.04e-45	0.488607	0.138463	X	47420179	R	II	TSS1500	shore	TSS1500-shore	chrX:47420402-47421099
ARAF	cg13371527	0.316307	4.38e-44	1.61e-41	0.498601	0.182295	X	47420583	R	I	1stExon	island	1stExon-island	chrX:47420402-47421099
ARAF	cg13372830	0.288059	4.2e-42	1.32e-39	0.318584	0.0305249	X	47420231	F	II	TSS1500	shore	TSS1500-shore	chrX:47420402-47421099
ARAF	cg27264374	0.306194	1.23e-41	3.72e-39	0.317712	0.011518	X	47420425	F	I	TSS200	island	TSS200-island	chrX:47420402-47421099	rs12556182	4
ARAF	cg04283377	0.192412	6.48e-40	1.75e-37	0.205078	0.0126651	X	47420348	F	II	TSS200	shore	TSS200-shore	chrX:47420402-47421099
ARAF	cg10455133	0.21761	5.64e-38	1.33e-35	0.223652	0.00604146	X	47420508	F	II	TSS200	island	TSS200-island	chrX:47420402-47421099
ARAF	cg13789561	0.247085	1.36e-31	2.3e-29	0.2559	0.00881515	X	47420453	F	I	TSS200	island	TSS200-island	chrX:47420402-47421099
ARAF	cg03436019	-0.230742	8.56e-26	1.11e-23	0.626366	0.857109	X	47419673	F	II	TSS1500	shore	TSS1500-shore	chrX:47420402-47421099
ARAF	cg06922569	0.193872	1.5e-24	1.84e-22	0.212141	0.0182695	X	47420444	F	I	TSS200	island	TSS200-island	chrX:47420402-47421099
ARAF	cg16203368	-0.143737	5.91e-20	6.05e-18	0.799391	0.943128	X	47431033	R	II	3'UTR	shelf	3'UTR-shelf	chrX:47433414-47434124
ARAF	cg02024438	-0.125291	7.44e-13	5.78e-11	0.670487	0.795777	X	47419690	F	II	TSS1500	shore	TSS1500-shore	chrX:47420402-47421099
ARAP1	cg24155358	-0.158718	3.21e-05	0.000958826	0.286291	0.445009	11	72431291	F	II	5'UTR	opensea	5'UTR-opensea		rs545223885;rs181478877;rs186455857	31;35;36
ARAP1	cg23816544	-0.105105	6.41e-05	0.00159236	0.203472	0.308576	11	72449683	F	II	5'UTR	opensea	5'UTR-opensea		rs7125722;rs114715767	33;44
ARAP1	cg27056219	-0.131107	0.000304459	0.0048253	0.248294	0.379402	11	72429322	F	II	5'UTR	opensea	5'UTR-opensea		rs557868635;rs573903331	4;30
ARAP2	cg02181446	-0.126269	0.00162645	0.0163247	0.443557	0.569826	4	36130481	F	II	Body	opensea	Body-opensea		rs79502004;rs151102014	31;40
ARFGEF1	cg09859208	-0.101258	0.000101806	0.00221485	0.240734	0.341992	8	68229500	R	II	Body	opensea	Body-opensea
ARFGEF2	cg20882551	-0.115562	0.000411261	0.00598093	0.366606	0.482168	20	47536917	F	II	TSS1500	shore	TSS1500-shore	chr20:47538163-47538672
ARFIP1	cg14249174	-0.182998	3.99e-05	0.00112581	0.402732	0.58573	4	153814351	R	II	Body	opensea	Body-opensea
ARFIP1	cg06712886	-0.114417	0.000721311	0.00897986	0.391417	0.505834	4	153771421	F	II	Body	opensea	Body-opensea		rs73865255;rs144210015;rs560090531	0;4;33
ARG1	cg06975018	-0.197938	2.54e-05	0.000800003	0.331477	0.529415	6	131894358	F	II	TSS200	opensea	TSS200-opensea		rs17788484	0
ARG1	cg01699630	-0.17157	7.8e-05	0.00183294	0.352071	0.523641	6	131894023	F	II	TSS1500	opensea	TSS1500-opensea		rs536255401	33
ARG1	cg03217204	-0.168194	0.000120542	0.0024985	0.324162	0.492357	6	131893980	R	II	TSS1500	opensea	TSS1500-opensea		rs550988574	22
ARGLU1	cg04987431	0.100767	2.4e-05	0.000766717	0.567659	0.466893	13	107214359	F	II	Body	opensea	Body-opensea		rs186765109	10
ARHGAP1	cg24903314	-0.119674	0.000406399	0.00592859	0.223703	0.343376	11	46721396	F	II	5'UTR	shore	5'UTR-shore	chr11:46721979-46722428
ARHGAP10	cg26338428	0.115726	0.000443443	0.00630812	0.770468	0.654742	4	148767763	R	II	Body	opensea	Body-opensea		rs568572774	15
ARHGAP15	cg17600630	-0.134279	9.65e-07	5.05e-05	0.527829	0.662107	2	144053418	F	II	Body	opensea	Body-opensea		rs7601485	20
ARHGAP15	cg07621645	-0.167898	1.4e-05	0.000503967	0.355397	0.523296	2	144503739	R	I	Body	opensea	Body-opensea		rs16822986;rs551558997	47;27
ARHGAP15	cg12058385	-0.160171	3.15e-05	0.000944806	0.33048	0.490651	2	144448686	F	II	Body	opensea	Body-opensea		rs555750870	28
ARHGAP15	cg19867914	-0.142177	9.08e-05	0.0020412	0.261942	0.404119	2	144234430	F	II	Body	opensea	Body-opensea		rs535642910;rs554368668	1;32
ARHGAP15	cg19925435	-0.153665	0.000156109	0.00300672	0.255127	0.408792	2	144440441	F	II	Body	opensea	Body-opensea		rs561442532;rs528884006	0;1
ARHGAP18	cg04216721	-0.102886	2.44e-07	1.41e-05	0.644397	0.747283	6	130010950	R	II	Body	opensea	Body-opensea
ARHGAP18	cg14575356	-0.202643	6.88e-06	0.000283808	0.378154	0.580797	6	130013903	R	II	Body	opensea	Body-opensea		rs531055552	40
ARHGAP18	cg20760057	-0.127514	0.000302472	0.00480265	0.278503	0.406018	6	130017522	R	II	Body	opensea	Body-opensea
ARHGAP22	cg01393161	-0.135325	0.00133738	0.0141287	0.342918	0.478243	10	49739632	R	II	Body	opensea	Body-opensea		rs536581581;rs556149798	11;1
ARHGAP24	cg08040972	-0.144746	3.75e-06	0.000169677	0.210254	0.355001	4	86699633	R	II	TSS1500	opensea	TSS1500-opensea		rs113072385;rs570161285;rs189850524	35;2;1
ARHGAP24	cg02394698	-0.109386	0.000122836	0.00253204	0.18931	0.298695	4	86594376	R	II	Body	opensea	Body-opensea		rs527252132;rs549007293	46;1
ARHGAP26	cg27452612	0.103349	1.22e-05	0.000453237	0.827775	0.724426	5	142418568	F	II	Body	opensea	Body-opensea		rs11960157	43
ARHGAP26	cg24135868	-0.1276	2.44e-05	0.000777068	0.266709	0.394309	5	142217046	F	II	Body	opensea	Body-opensea		rs539011740;rs35297	13;24
ARHGAP26	cg19113256	-0.128086	3.88e-05	0.00110305	0.347117	0.475203	5	142183538	R	II	Body	opensea	Body-opensea		rs533828226;rs554059908;rs188849006	43;2;1
ARHGAP26	cg27579771	-0.136879	5.25e-05	0.00137849	0.230217	0.367096	5	142431272	R	II	Body	opensea	Body-opensea		rs560951267;rs529612639;rs575259835	48;30;2
ARHGAP26	cg20350272	-0.104972	9.22e-05	0.00206326	0.258533	0.363505	5	142504382	F	II	Body	opensea	Body-opensea		rs55662035;rs71590933;rs560026748;rs528961726	15;18;22;38
ARHGAP26	cg10644115	-0.127644	0.000102893	0.00223174	0.346288	0.473932	5	142304296	R	II	Body	opensea	Body-opensea		rs534142566;rs554429989;rs181159456	48;25;2
ARHGAP26	cg02897385	-0.10784	0.000297658	0.00475036	0.58203	0.68987	5	142528481	R	II	Body	opensea	Body-opensea		rs528709756;rs548491272	40;2
ARHGAP26	cg09187189	-0.144335	0.000619957	0.00803793	0.397344	0.541679	5	142209689	R	II	Body	opensea	Body-opensea		rs71590918;rs567371491;rs536835308;rs114125012	33;15;14;1
ARHGAP26	cg20775668	-0.10974	0.000859952	0.0102167	0.276158	0.385898	5	142174362	F	II	Body	opensea	Body-opensea		rs534264782;rs554795672	0;37
ARHGAP26	cg02346737	-0.117608	0.0014588	0.0150596	0.478745	0.596353	5	142490096	F	II	Body	opensea	Body-opensea		rs182895982;rs556020835;rs575890846;rs544935680;rs564771670;rs186882779	1;24;30;34;38;42
ARHGAP26	cg01288724	-0.104988	0.00562567	0.041048	0.280528	0.385516	5	142575122	R	II	Body	opensea	Body-opensea		rs7725825;rs548396155;rs186759081	33;9;8
ARHGAP27	cg17364429	-0.153718	1.51e-06	7.56e-05	0.209677	0.363395	17	43483655	R	II	Body	shore	Body-shore	chr17:43483097-43483454	rs531846096	13
ARHGAP27	cg02200722	-0.110977	0.000410773	0.00597551	0.305912	0.416889	17	43489199	F	II	Body	opensea	Body-opensea		rs544810805;rs149912888;rs146415210	0;5;13
ARHGAP31	cg05749408	-0.146854	0.000241255	0.00409624	0.314531	0.461385	3	119030451	F	II	Body	opensea	Body-opensea		rs186220087	34
ARHGAP31	cg05892962	-0.113236	0.00185539	0.0179843	0.342171	0.455407	3	119115480	R	II	Body	opensea	Body-opensea
ARHGAP32	cg05937573	0.110443	4.09e-05	0.00114697	0.771806	0.661363	11	129062328	F	II	TSS1500	opensea	TSS1500-opensea		rs530471436;rs550452032;rs146368446;rs536425032	1;5;27;39
ARHGAP32	cg02348597	0.108985	0.000944558	0.0109459	0.720726	0.611741	11	128894104	F	II	TSS200	opensea	TSS200-opensea		rs117727993	10
ARHGAP36	cg03529275	0.312989	1.22e-44	4.67e-42	0.386808	0.073819	X	130202832	R	II	5'UTR	opensea	5'UTR-opensea
ARHGAP36	cg11397251	0.274394	2.66e-41	7.85e-39	0.329762	0.0553674	X	130207683	F	II	5'UTR	shore	5'UTR-shore	chrX:130206913-130207455
ARHGAP36	cg13009814	0.133909	3.4e-26	4.49e-24	0.151115	0.0172059	X	130203074	F	II	5'UTR	shelf	5'UTR-shelf	chrX:130206913-130207455
ARHGAP36	cg03052956	0.210909	3.06e-22	3.43e-20	0.454771	0.243861	X	130191866	R	II	TSS1500	shore	TSS1500-shore	chrX:130192131-130192735
ARHGAP36	cg03779462	-0.242157	1.09e-20	1.15e-18	0.525041	0.767198	X	130211593	R	II	5'UTR	opensea	5'UTR-opensea
ARHGAP36	cg16380377	-0.113511	9.07e-13	7.03e-11	0.848983	0.962494	X	130195631	R	II	5'UTR	shelf	5'UTR-shelf	chrX:130192131-130192735
ARHGAP36	cg20773945	-0.102088	6.66e-07	3.59e-05	0.381976	0.484064	X	130211549	R	II	5'UTR	opensea	5'UTR-opensea
ARHGAP4	cg06921456	0.371619	2.81e-54	2.56e-51	0.379963	0.00834446	X	153189769	R	II	Body	shore	Body-shore	chrX:153191469-153191740
ARHGAP4	cg02895192	0.384631	1.4e-51	9.57e-49	0.418311	0.0336807	X	153190027	F	II	Body	shore	Body-shore	chrX:153191469-153191740
ARHGAP4	cg10138310	0.343319	1.01e-47	4.88e-45	0.414605	0.0712859	X	153187746	R	II	Body	shelf	Body-shelf	chrX:153191469-153191740
ARHGAP4	cg06791102	0.405821	2.25e-46	9.94e-44	0.414978	0.00915628	X	153191600	F	I	1stExon	island	1stExon-island	chrX:153191469-153191740
ARHGAP4	cg03008405	0.234979	1.19e-44	4.57e-42	0.259856	0.0248771	X	153190589	F	II	Body	shore	Body-shore	chrX:153191469-153191740
ARHGAP4	cg05512301	0.191511	4.65e-39	1.18e-36	0.20087	0.00935933	X	153192053	F	II	TSS1500	shore	TSS1500-shore	chrX:153191469-153191740
ARHGAP4	cg26918720	0.30197	3.24e-38	7.78e-36	0.316602	0.0146321	X	153191884	F	II	TSS200	shore	TSS200-shore	chrX:153193513-153194074
ARHGAP4	cg08179043	0.206426	1.7e-31	2.85e-29	0.220455	0.0140288	X	153191850	R	I	TSS200	shore	TSS200-shore	chrX:153191469-153191740
ARHGAP4	cg05906362	0.228682	2.3e-30	3.66e-28	0.250872	0.0221895	X	153192754	F	II	TSS1500	shore	TSS1500-shore	chrX:153193513-153194074
ARHGAP4	cg09333151	-0.161668	1.11e-28	1.63e-26	0.765606	0.927274	X	153183445	F	II	Body	opensea	Body-opensea
ARHGAP4	cg04195142	0.14053	9.78e-27	1.33e-24	0.258509	0.117979	X	153188254	R	II	Body	shelf	Body-shelf	chrX:153191469-153191740
ARHGAP4	cg13273147	0.188484	7.31e-20	7.46e-18	0.225444	0.0369603	X	153192582	R	I	TSS1500	shore	TSS1500-shore	chrX:153193513-153194074
ARHGAP4	cg05083966	-0.142262	4.42e-18	4.22e-16	0.747197	0.889459	X	153185852	R	II	Body	opensea	Body-opensea
ARHGAP6	cg06139288	0.506631	7.26e-56	7.72e-53	0.588218	0.0815867	X	11683125	F	I	1stExon	island	1stExon-island	chrX:11682333-11684544
ARHGAP6	cg21880156	0.338872	1.09e-50	6.76e-48	0.373972	0.0351008	X	11683548	F	I	1stExon	island	1stExon-island	chrX:11682333-11684544
ARHGAP6	cg25873934	0.400933	8.1e-50	4.64e-47	0.413139	0.0122059	X	11446095	F	I	Body	island	Body-island	chrX:11445527-11446182
ARHGAP6	cg07721069	0.275599	1.71e-49	9.53e-47	0.332958	0.0573593	X	11683932	F	I	TSS200	island	TSS200-island	chrX:11682333-11684544
ARHGAP6	cg03734380	0.374827	4.42e-49	2.38e-46	0.384756	0.00992924	X	11446028	R	I	TSS200	island	TSS200-island	chrX:11445527-11446182
ARHGAP6	cg23783361	0.327906	1.47e-48	7.57e-46	0.372097	0.0441912	X	11683838	R	I	TSS200	island	TSS200-island	chrX:11682333-11684544
ARHGAP6	cg05511138	0.320249	8.91e-48	4.34e-45	0.344758	0.0245092	X	11682622	R	II	1stExon	island	1stExon-island	chrX:11682333-11684544	rs142502410	2
ARHGAP6	cg07828380	0.354573	4.17e-45	1.66e-42	0.423498	0.0689252	X	11683977	F	I	TSS200	island	TSS200-island	chrX:11682333-11684544
ARHGAP6	cg03536032	0.282537	2.04e-43	7.09e-41	0.316468	0.0339317	X	11683383	R	II	1stExon	island	1stExon-island	chrX:11682333-11684544
ARHGAP6	cg18036967	0.285399	4.66e-43	1.57e-40	0.302488	0.0170887	X	11683625	R	II	1stExon	island	1stExon-island	chrX:11682333-11684544
ARHGAP6	cg22618086	0.333542	3.07e-41	9.02e-39	0.370131	0.0365892	X	11446101	F	II	Body	island	Body-island	chrX:11445527-11446182
ARHGAP6	cg13868987	0.240493	1.79e-40	4.98e-38	0.304189	0.063696	X	11683131	F	II	1stExon	island	1stExon-island	chrX:11682333-11684544
ARHGAP6	cg18336502	0.286652	2.46e-40	6.8e-38	0.367052	0.0804003	X	11446209	F	II	Body	shore	Body-shore	chrX:11445527-11446182
ARHGAP6	cg16242750	-0.343909	1.35e-38	3.32e-36	0.562902	0.90681	X	11161309	R	II	Body	shelf	Body-shelf	chrX:11156942-11157564
ARHGAP6	cg07853379	0.304906	3.97e-38	9.46e-36	0.47208	0.167175	X	11446217	F	II	TSS1500	shore	TSS1500-shore	chrX:11445527-11446182
ARHGAP6	cg02969243	0.24222	3.49e-37	7.87e-35	0.271427	0.0292073	X	11445762	F	II	Body	island	Body-island	chrX:11445527-11446182
ARHGAP6	cg12434779	0.218369	1.05e-36	2.31e-34	0.244629	0.0262595	X	11684104	F	II	TSS1500	island	TSS1500-island	chrX:11682333-11684544
ARHGAP6	cg22833475	0.339612	3.85e-35	7.78e-33	0.455752	0.11614	X	11684230	R	II	TSS1500	island	TSS1500-island	chrX:11682333-11684544
ARHGAP6	cg10976685	-0.327939	5.36e-33	9.72e-31	0.42524	0.753178	X	11201492	R	II	Body	opensea	Body-opensea		rs5979379	38
ARHGAP6	cg14107136	0.206764	2.5e-31	4.18e-29	0.231803	0.0250393	X	11445620	F	I	Body	island	Body-island	chrX:11445527-11446182
ARHGAP6	cg23722529	0.215726	3.64e-31	6.02e-29	0.350417	0.134691	X	11445498	R	II	Body	shore	Body-shore	chrX:11445527-11446182
ARHGAP6	cg08456555	-0.280658	8.34e-30	1.29e-27	0.364816	0.645474	X	11282604	F	II	5'UTR	opensea	5'UTR-opensea
ARHGAP6	cg08456124	-0.255467	2.48e-29	3.75e-27	0.659373	0.91484	X	11442350	R	II	Body	shelf	Body-shelf	chrX:11445527-11446182
ARHGAP6	cg27166673	0.248508	2.57e-29	3.87e-27	0.298325	0.0498173	X	11683995	R	I	TSS200	island	TSS200-island	chrX:11682333-11684544
ARHGAP6	cg18524099	-0.220315	8.76e-29	1.29e-26	0.547515	0.76783	X	11456323	R	II	Body	opensea	Body-opensea
ARHGAP6	cg10910730	-0.246731	1.2e-28	1.76e-26	0.562877	0.809607	X	11497215	R	II	Body	opensea	Body-opensea
ARHGAP6	cg01442124	-0.282883	3.04e-27	4.2e-25	0.659974	0.942857	X	11627599	R	II	Body	opensea	Body-opensea
ARHGAP6	cg23605496	-0.254129	9.57e-27	1.3e-24	0.587643	0.841772	X	11455854	R	II	Body	opensea	Body-opensea
ARHGAP6	cg06730782	-0.243904	1.28e-26	1.72e-24	0.649191	0.893095	X	11627107	R	II	Body	opensea	Body-opensea
ARHGAP6	cg18386948	-0.255736	1.87e-26	2.5e-24	0.680737	0.936473	X	11627620	R	II	Body	opensea	Body-opensea
ARHGAP6	cg08398435	-0.228881	6.36e-26	8.32e-24	0.629993	0.858875	X	11427316	R	II	Body	opensea	Body-opensea
ARHGAP6	cg08587977	0.293785	2.97e-25	3.76e-23	0.304675	0.0108898	X	11446093	F	I	TSS200	island	TSS200-island	chrX:11445527-11446182
ARHGAP6	cg08103775	-0.266603	3.77e-25	4.75e-23	0.579363	0.845966	X	11200875	F	II	Body	opensea	Body-opensea
ARHGAP6	cg23171231	-0.204669	7.28e-25	9.04e-23	0.73097	0.93564	X	11672048	R	II	Body	opensea	Body-opensea
ARHGAP6	cg24139459	-0.26571	8.34e-25	1.03e-22	0.31009	0.5758	X	11517283	F	II	Body	opensea	Body-opensea
ARHGAP6	cg07764932	-0.244413	1.53e-24	1.87e-22	0.444653	0.689066	X	11278904	F	II	5'UTR	opensea	5'UTR-opensea
ARHGAP6	cg13252032	-0.217323	3.32e-24	4.01e-22	0.637882	0.855205	X	11479294	F	II	Body	opensea	Body-opensea
ARHGAP6	cg15051541	0.194783	1.17e-22	1.34e-20	0.307664	0.112881	X	11685279	F	II	TSS1500	shore	TSS1500-shore	chrX:11682333-11684544
ARHGAP6	cg14430649	-0.175886	1.32e-22	1.51e-20	0.731966	0.907852	X	11527976	F	II	Body	opensea	Body-opensea
ARHGAP6	cg03094405	-0.174054	1.35e-22	1.53e-20	0.656365	0.830419	X	11284830	R	II	Body	opensea	Body-opensea
ARHGAP6	cg03565229	-0.203842	1.52e-22	1.72e-20	0.642165	0.846007	X	11325080	F	II	Body	opensea	Body-opensea
ARHGAP6	cg16863041	0.119263	2.17e-22	2.44e-20	0.146722	0.0274598	X	11682245	F	II	Body	shore	Body-shore	chrX:11682333-11684544
ARHGAP6	cg05975021	-0.196994	7.06e-22	7.82e-20	0.728933	0.925927	X	11310708	F	II	Body	opensea	Body-opensea
ARHGAP6	cg20062142	-0.272497	1.09e-21	1.2e-19	0.566419	0.838916	X	11549149	F	II	Body	opensea	Body-opensea
ARHGAP6	cg02222242	-0.113736	2.28e-21	2.48e-19	0.794641	0.908378	X	11427411	R	II	Body	opensea	Body-opensea
ARHGAP6	cg17511686	-0.250311	6.69e-21	7.12e-19	0.670192	0.920503	X	11441361	R	II	Body	opensea	Body-opensea
ARHGAP6	cg15084497	-0.148145	1.01e-20	1.07e-18	0.809235	0.95738	X	11532323	F	II	Body	opensea	Body-opensea
ARHGAP6	cg19935097	-0.183863	1.31e-20	1.37e-18	0.580759	0.764622	X	11476834	F	II	Body	opensea	Body-opensea		rs73500874	0
ARHGAP6	cg07207704	0.173017	1.6e-20	1.67e-18	0.610711	0.437694	X	11272603	F	II	Body	opensea	Body-opensea
ARHGAP6	cg07398798	-0.153972	2.57e-20	2.67e-18	0.771833	0.925805	X	11483145	R	II	Body	opensea	Body-opensea
ARHGAP6	cg07281120	-0.208998	7.76e-20	7.91e-18	0.676624	0.885622	X	11546434	R	II	Body	opensea	Body-opensea
ARHGAP6	cg07177062	-0.17928	3.6e-18	3.45e-16	0.697723	0.877003	X	11290248	R	II	Body	opensea	Body-opensea
ARHGAP6	cg01261948	-0.138734	6.37e-17	5.81e-15	0.746275	0.88501	X	11561845	R	II	Body	opensea	Body-opensea
ARHGAP6	cg00359216	0.118329	9.56e-17	8.67e-15	0.193259	0.0749302	X	11598570	F	II	Body	opensea	Body-opensea
ARHGAP6	cg20636840	-0.13009	1.04e-16	9.39e-15	0.828247	0.958337	X	11431640	F	II	Body	opensea	Body-opensea
ARHGAP6	cg03687815	-0.14043	4.28e-16	3.78e-14	0.755013	0.895443	X	11223142	F	II	Body	opensea	Body-opensea
ARHGAP6	cg24607660	-0.119748	6.34e-10	4.4e-08	0.575257	0.695006	X	11647820	R	II	Body	opensea	Body-opensea
ARHGAP6	cg20477705	0.100514	2.18e-09	1.47e-07	0.40257	0.302056	X	11682132	F	II	Body	shore	Body-shore	chrX:11682333-11684544
ARHGAP6	cg05860920	-0.108707	5.16e-08	3.19e-06	0.400648	0.509355	X	11679501	F	II	Body	shelf	Body-shelf	chrX:11682333-11684544	rs12007912	26
ARHGAP6	cg17082365	0.140352	6.03e-08	3.72e-06	0.63705	0.496697	X	11157323	R	II	Body	island	Body-island	chrX:11156942-11157564
ARHGAP6	cg05507065	0.108182	8.38e-07	4.43e-05	0.892826	0.784645	X	11393636	R	II	Body	opensea	Body-opensea
ARHGDIB	cg01294868	0.117033	1.18e-05	0.000441461	0.621653	0.50462	12	15103680	F	II	5'UTR	opensea	5'UTR-opensea		rs200943283;rs540175050;rs557462000;rs113672095;rs2302746	13;15;18;45;46
ARHGEF10	cg22062741	-0.148458	6.01e-05	0.00152112	0.303219	0.451676	8	1897075	F	II	Body	shelf	Body-shelf	chr8:1893696-1894083	rs568727078	48
ARHGEF10	cg19351604	-0.148096	7.64e-05	0.00180688	0.300226	0.448322	8	1870722	R	II	Body	opensea	Body-opensea		rs571936977;rs189335031;rs560178642	48;30;10
ARHGEF10	cg21161403	-0.105349	0.00122726	0.0132597	0.573152	0.678501	8	1894604	F	I	Body	shore	Body-shore	chr8:1893696-1894083	rs536865797;rs74486821;rs575780703;rs75470489;rs147984839;rs572023481	11;12;13;16;33;38
ARHGEF10	cg04202620	-0.107789	0.00357956	0.0293329	0.389706	0.497495	8	1872355	R	II	Body	opensea	Body-opensea		rs112424374;rs563442265;rs532075001;rs546477040	10;4;2;1
ARHGEF10	cg24833027	-0.123631	0.00374742	0.030337	0.305173	0.428804	8	1897969	R	II	Body	shelf	Body-shelf	chr8:1893696-1894083	rs535860944	38
ARHGEF10	cg05890457	0.235899	0.00586554	0.0423696	0.48982	0.253921	8	1905131	R	II	Body	opensea	Body-opensea		rs200895319;rs149039734;rs141587375;rs111978809;rs3735876	45;37;34;2;1
ARHGEF10L	cg13138441	-0.113377	1.9e-05	0.00064046	0.518801	0.632178	1	17920733	F	II	Body	opensea	Body-opensea		rs61764908;rs560113430	24;27
ARHGEF26	cg12540941	-0.148907	0.000164608	0.00311958	0.259505	0.408412	3	153938477	F	II	Body	opensea	Body-opensea		rs188800109	14
ARHGEF26	cg18447538	-0.110208	0.00122572	0.0132472	0.496831	0.607039	3	153942360	F	II	Body	opensea	Body-opensea		rs566109508;rs9868548;rs191778429	6;40;51
ARHGEF28	cg00361781	-0.127514	2.34e-05	0.000751313	0.196227	0.323741	5	72936787	R	II	5'UTR	opensea	5'UTR-opensea		rs186150822	39
ARHGEF28	cg10663876	-0.119356	0.000108557	0.00231882	0.512511	0.631867	5	73181670	F	II	ExonBnd	opensea	ExonBnd-opensea		rs374910439;rs369604513;rs201386583;rs369597044;rs180779810	0;1;31;38;39
ARHGEF3	cg01016119	0.117838	4.7e-06	0.000205813	0.522878	0.40504	3	56835282	R	II	Body	shore	Body-shore	chr3:56835650-56836210	rs542720162	2
ARHGEF3	cg16295342	0.134182	1.62e-05	0.000566488	0.665917	0.531735	3	56823036	R	II	Body	opensea	Body-opensea		rs112371898	46
ARHGEF3	cg10816539	0.11038	0.000107175	0.00229727	0.628902	0.518522	3	56834848	R	II	Body	shore	Body-shore	chr3:56835650-56836210	rs13098914	51
ARHGEF3	cg25443515	0.102529	0.000162092	0.00308689	0.775131	0.672602	3	56769673	F	II	Body	opensea	Body-opensea		rs572141040;rs541028881;rs9311618	1;9;43
ARHGEF3	cg16451527	-0.134856	0.00048268	0.00670662	0.382078	0.516935	3	56889795	F	II	Body	opensea	Body-opensea		rs150274293;rs577155004	15;42
ARHGEF3	cg02853638	-0.145269	0.000594726	0.00779891	0.34647	0.491739	3	57098589	R	II	5'UTR	opensea	5'UTR-opensea
ARHGEF3	cg07037512	-0.103898	0.00162568	0.0163189	0.397573	0.501471	3	56890231	R	II	Body	opensea	Body-opensea		rs56364617;rs554770244;rs529637036	35;2;1
ARHGEF40	cg12698270	-0.128436	7.03e-05	0.00170419	0.277217	0.405654	14	21553768	F	II	Body	opensea	Body-opensea		rs548454436;rs113170017;rs188971373	1;25;31
ARHGEF6	cg24832428	0.47244	1.36e-59	2.26e-56	0.479435	0.00699508	X	135849827	F	I	Body	island	Body-island	chrX:135849030-135850178
ARHGEF6	cg20025403	0.320083	4.49e-46	1.93e-43	0.330076	0.00999328	X	135850058	R	II	Body	island	Body-island	chrX:135849030-135850178
ARHGEF6	cg05892376	0.348371	7.03e-46	2.98e-43	0.364405	0.0160344	X	135862961	R	II	1stExon	opensea	1stExon-opensea
ARHGEF6	cg01479413	0.384497	2.66e-45	1.07e-42	0.398526	0.014029	X	135849691	R	II	Body	island	Body-island	chrX:135849030-135850178
ARHGEF6	cg06625599	0.299085	6.19e-41	1.78e-38	0.312689	0.0136042	X	135849602	F	II	TSS200	island	TSS200-island	chrX:135849030-135850178
ARHGEF6	cg08078522	0.287059	7.03e-40	1.89e-37	0.374492	0.0874331	X	135850810	R	II	TSS1500	shore	TSS1500-shore	chrX:135849030-135850178
ARHGEF6	cg01131699	0.368986	3.18e-39	8.17e-37	0.38073	0.0117441	X	135863051	F	II	5'UTR	opensea	5'UTR-opensea
ARHGEF6	cg09517019	0.274381	8.13e-36	1.69e-33	0.283237	0.00885666	X	135863323	R	II	5'UTR	opensea	5'UTR-opensea
ARHGEF6	cg17204993	0.291617	3.29e-33	6.04e-31	0.302433	0.0108167	X	135863102	R	II	5'UTR	opensea	5'UTR-opensea
ARHGEF6	cg21649182	-0.18853	5.16e-31	8.47e-29	0.756665	0.945195	X	135864872	R	II	TSS1500	opensea	TSS1500-opensea
ARHGEF6	cg17676246	0.295639	5.99e-30	9.31e-28	0.473322	0.177683	X	135863726	F	II	TSS1500	opensea	TSS1500-opensea
ARHGEF6	cg15537069	-0.200966	1.19e-26	1.6e-24	0.721164	0.92213	X	135755451	F	II	Body	opensea	Body-opensea
ARHGEF6	cg00203568	0.206916	1.24e-24	1.52e-22	0.343618	0.136702	X	135850876	R	II	Body	shore	Body-shore	chrX:135849030-135850178
ARHGEF6	cg01134144	0.167815	5.53e-23	6.39e-21	0.228684	0.0608683	X	135863582	F	II	TSS200	opensea	TSS200-opensea
ARHGEF6	cg11654517	0.217975	1.05e-21	1.16e-19	0.477201	0.259225	X	135849165	R	I	Body	island	Body-island	chrX:135849030-135850178
ARHGEF6	cg00250879	0.174963	3.37e-21	3.63e-19	0.382113	0.20715	X	135847852	F	II	Body	shore	Body-shore	chrX:135849030-135850178
ARHGEF6	cg03231655	-0.144996	4.11e-18	3.93e-16	0.820862	0.965858	X	135855614	R	II	Body	opensea	Body-opensea
ARHGEF6	cg21682372	-0.122716	1.16e-17	1.09e-15	0.638898	0.761614	X	135754201	R	II	Body	opensea	Body-opensea
ARHGEF6	cg15855671	0.215157	4.12e-17	3.79e-15	0.59691	0.381754	X	135863688	F	II	TSS200	opensea	TSS200-opensea
ARHGEF6	cg12393338	0.108844	1.95e-16	1.74e-14	0.141709	0.0328655	X	135863746	R	II	TSS1500	opensea	TSS1500-opensea
ARHGEF6	cg17753039	-0.151211	6.47e-16	5.68e-14	0.591646	0.742857	X	135864300	R	II	TSS1500	opensea	TSS1500-opensea
ARHGEF6	cg20739508	0.128218	7.34e-16	6.43e-14	0.20077	0.0725516	X	135863780	F	II	TSS1500	opensea	TSS1500-opensea
ARHGEF6	cg17914927	-0.118487	2.58e-15	2.21e-13	0.859229	0.977716	X	135749399	F	II	3'UTR	opensea	3'UTR-opensea
ARHGEF6	cg17134286	0.148706	6.8e-13	5.29e-11	0.224588	0.0758824	X	135849989	F	II	Body	island	Body-island	chrX:135849030-135850178
ARHGEF6	cg22554913	0.158915	1.21e-12	9.33e-11	0.237793	0.0788774	X	135792786	F	II	Body	opensea	Body-opensea
ARHGEF6	cg15353944	0.1614	6.34e-11	4.58e-09	0.528236	0.366836	X	135851762	F	II	Body	shore	Body-shore	chrX:135849030-135850178
ARHGEF6	cg07189368	0.127543	3.62e-10	2.53e-08	0.676961	0.549418	X	135793412	R	II	Body	opensea	Body-opensea
ARHGEF6	cg24333508	0.162704	9.92e-10	6.79e-08	0.597502	0.434797	X	135827930	R	II	5'UTR	opensea	5'UTR-opensea
ARHGEF7	cg25398061	-0.100735	4.2e-07	2.35e-05	0.386427	0.487163	13	111856395	R	II	5'UTR	opensea	5'UTR-opensea		rs151280604	11
ARHGEF7	cg26236214	-0.107652	5.11e-05	0.00135201	0.556753	0.664406	13	111867078	R	II	5'UTR	opensea	5'UTR-opensea		rs79455182;rs149497958	29;22
ARHGEF9	cg06055478	0.535367	2.06e-72	1.8e-68	0.58035	0.044983	X	62974905	F	I	1stExon	island	1stExon-island	chrX:62974713-62975218
ARHGEF9	cg25225807	0.510244	3.34e-58	4.68e-55	0.524756	0.0145126	X	62974844	R	I	1stExon	island	1stExon-island	chrX:62974713-62975218
ARHGEF9	cg11281291	0.467757	1.03e-52	7.85e-50	0.493496	0.0257385	X	62975200	F	I	TSS200	island	TSS200-island	chrX:62974713-62975218
ARHGEF9	cg06316979	0.368871	1.95e-52	1.45e-49	0.374909	0.00603885	X	62974424	F	II	1stExon	shore	1stExon-shore	chrX:62974713-62975218	rs1298179	48
ARHGEF9	cg11291009	0.485047	5.39e-48	2.67e-45	0.505707	0.0206594	X	62975067	F	II	TSS200	island	TSS200-island	chrX:62974713-62975218
ARHGEF9	cg00727483	0.393479	3.96e-44	1.46e-41	0.401355	0.00787582	X	62975065	F	I	TSS200	island	TSS200-island	chrX:62974713-62975218
ARHGEF9	cg15917786	0.349607	2.58e-43	8.91e-41	0.365685	0.0160775	X	62975151	F	II	TSS200	island	TSS200-island	chrX:62974713-62975218
ARHGEF9	cg06143713	-0.404592	4.14e-43	1.4e-40	0.42975	0.834341	X	62856362	R	II	3'UTR	opensea	3'UTR-opensea
ARHGEF9	cg13489005	0.340756	2.66e-39	6.87e-37	0.350546	0.00978971	X	62975162	F	II	TSS200	island	TSS200-island	chrX:62974713-62975218
ARHGEF9	cg14648036	0.265198	2.27e-38	5.5e-36	0.314799	0.0496003	X	62966383	R	II	5'UTR	opensea	5'UTR-opensea
ARHGEF9	cg15539375	0.225177	7.99e-36	1.66e-33	0.240863	0.0156865	X	63005457	F	II	TSS200	opensea	TSS200-opensea
ARHGEF9	cg10987413	-0.252709	3.92e-33	7.18e-31	0.699149	0.951859	X	62976440	F	II	TSS1500	shore	TSS1500-shore	chrX:62974713-62975218
ARHGEF9	cg06902858	0.231117	2.37e-32	4.17e-30	0.266015	0.0348986	X	62975487	F	II	TSS1500	shore	TSS1500-shore	chrX:62974713-62975218
ARHGEF9	cg23981770	0.171798	3.46e-27	4.78e-25	0.283693	0.111894	X	62958808	F	II	5'UTR	opensea	5'UTR-opensea
ARHGEF9	cg03204600	0.117239	2.37e-22	2.66e-20	0.132536	0.0152972	X	62975269	R	II	TSS1500	shore	TSS1500-shore	chrX:62974713-62975218
ARHGEF9	cg00369058	-0.24154	5.52e-22	6.14e-20	0.541578	0.783118	X	62972602	R	II	Body	shelf	Body-shelf	chrX:62974713-62975218
ARHGEF9	cg01460974	0.138476	5.72e-19	5.66e-17	0.19472	0.0562438	X	62975657	R	II	TSS1500	shore	TSS1500-shore	chrX:62974713-62975218
ARHGEF9-IT1	cg12470780	-0.171135	1.18e-29	1.81e-27	0.787086	0.958221	X	62892256	F	II	TSS1500	opensea	TSS1500-opensea
ARHGEF9-IT1	cg16957546	-0.232984	4.33e-27	5.95e-25	0.712143	0.945128	X	62891788	F	II	TSS1500	opensea	TSS1500-opensea
ARID1B	cg17164954	-0.106118	7.52e-05	0.00178528	0.196707	0.302825	6	157345266	F	II	Body	shelf	Body-shelf	chr6:157342060-157343075	rs539524474;rs370490872	21;47
ARID1B	cg14310109	-0.127984	7.7e-05	0.00181573	0.29582	0.423805	6	157297510	R	II	Body	opensea	Body-opensea		rs376331688;rs561143368;rs528213030;rs546364873	49;41;4;2
ARID1B	cg04306184	-0.171536	7.78e-05	0.0018289	0.351467	0.523003	6	157394950	F	II	Body	opensea	Body-opensea		rs144348288	3
ARID1B	cg12333409	-0.151002	0.000177491	0.00329018	0.265103	0.416105	6	157381116	R	II	Body	opensea	Body-opensea		rs186290745;rs112189967	26;12
ARID1B	cg25284913	-0.111582	0.000727859	0.00903781	0.244729	0.356311	6	157270181	F	II	Body	opensea	Body-opensea		rs528379770;rs546443378	9;28
ARID1B	cg21584353	-0.114017	0.00190043	0.0183058	0.249174	0.363191	6	157369304	F	II	Body	opensea	Body-opensea		rs112548920	40
ARID3A	cg01774027	-0.113857	1.22e-06	6.26e-05	0.207699	0.321556	19	947712	F	II	Body	island	Body-island	chr19:947547-947981	rs118007399	0
ARID3A	cg25298189	-0.119476	1.61e-05	0.000562291	0.3572	0.476676	19	935259	R	II	Body	shelf	Body-shelf	chr19:932598-932845	rs537813979;rs550166630;rs561519058;rs535934973;rs554346502	28;24;7;4;1
ARID3A	cg07790294	-0.107543	3.83e-05	0.00109327	0.533088	0.64063	19	928287	R	II	5'UTR	shore	5'UTR-shore	chr19:929514-929839
ARID3A	cg18084554	-0.107695	0.000107738	0.00230618	0.264539	0.372234	19	929046	R	II	5'UTR	shore	5'UTR-shore	chr19:929514-929839	rs577103752;rs142620877	21;18
ARID3A	cg02288976	0.101906	0.00372525	0.0302077	0.613825	0.511919	19	937504	R	II	Body	shelf	Body-shelf	chr19:939595-939816	rs62132345;rs116049080;rs548261878	26;11;1
ARID3B	cg02933882	-0.129703	0.000358641	0.00541458	0.315588	0.445291	15	74868087	F	II	Body	opensea	Body-opensea		rs555582658;rs112931401;rs16970170;rs544605803;rs192203418	0;1;13;29;45
ARID5B	cg24540279	-0.117856	7.04e-08	4.31e-06	0.125858	0.243713	10	63701252	R	II	Body	opensea	Body-opensea		rs566994941	2
ARID5B	cg18522931	-0.124219	1.45e-06	7.3e-05	0.151871	0.27609	10	63776828	F	II	Body	opensea	Body-opensea		rs577598010;rs146824675;rs533053700	1;2;16
ARID5B	cg25993932	-0.1172	1.3e-05	0.000474377	0.146114	0.263314	10	63818451	R	II	Body	opensea	Body-opensea		rs146852423;rs10761603;rs34703742;rs10821952;rs189136214	51;29;29;28;1
ARID5B	cg18980410	-0.158199	7.18e-05	0.00172894	0.381183	0.539383	10	63764155	R	II	Body	opensea	Body-opensea		rs191359641;rs551328943	2;1
ARID5B	cg08783988	0.106489	0.00183337	0.01783	0.738341	0.631851	10	63808750	F	II	TSS1500	opensea	TSS1500-opensea
ARIH2	cg01973406	0.115703	1.89e-08	1.21e-06	0.683797	0.568094	3	48964489	F	II	5'UTR	opensea	5'UTR-opensea		rs181114116;rs141408075	10;51
ARL11	cg20645939	-0.140457	9.8e-05	0.00215558	0.240993	0.381451	13	50203829	R	II	5'UTR	opensea	5'UTR-opensea		rs568214195;rs368256221	48;34
ARL13A	cg22145512	-0.228644	2.35e-34	4.58e-32	0.7242	0.952844	X	100245441	R	II	Body	opensea	Body-opensea
ARL13A	cg25537319	-0.20525	3.25e-24	3.92e-22	0.710479	0.915728	X	100224631	R	II	TSS200	opensea	TSS200-opensea
ARL13A	cg16869809	-0.133326	8.75e-23	1e-20	0.785738	0.919064	X	100236140	R	II	Body	opensea	Body-opensea
ARL3	cg00202333	0.116701	8.74e-05	0.00198728	0.632803	0.516102	10	104434593	R	II	3'UTR	opensea	3'UTR-opensea
ARL5C	cg24486810	-0.106308	7.06e-05	0.0017084	0.165155	0.271463	17	37322925	F	II	TSS1500	shore	TSS1500-shore	chr17:37321482-37322099	rs573944397;rs80112296;rs562744265	2;39;41
ARMC2	cg20561536	-0.123182	6.04e-06	0.000254638	0.224106	0.347287	6	109184187	F	II	5'UTR	opensea	5'UTR-opensea
ARMC2	cg02540803	-0.100438	5.1e-05	0.00135057	0.650852	0.751291	6	109289797	R	II	Body	opensea	Body-opensea		rs570197812;rs535535479;rs549058182	34;7;6
ARMC2	cg15408017	-0.136102	6.66e-05	0.00163774	0.4521	0.588202	6	109280396	F	II	Body	opensea	Body-opensea		rs532102073;rs551723126	8;15
ARMC2	cg15395733	-0.117583	0.00158214	0.0159858	0.292977	0.41056	6	109216983	F	II	Body	opensea	Body-opensea		rs187521603;rs549778844	0;1
ARMC8	cg03445932	-0.168222	6.91e-05	0.00168133	0.275656	0.443878	3	137942206	R	II	Body	opensea	Body-opensea		rs200183090	2
ARMC9	cg01408124	-0.107348	9.46e-06	0.000369041	0.245673	0.353021	2	232145743	F	II	Body	opensea	Body-opensea		rs559178409	51
ARMC9	cg06771950	-0.109923	2.9e-05	0.000888317	0.246223	0.356146	2	232155178	R	II	Body	opensea	Body-opensea
ARMC9	cg23002660	-0.1583	0.000202629	0.00361893	0.360259	0.51856	2	232106754	R	II	Body	opensea	Body-opensea
ARMC9	cg09747431	-0.103955	0.00331988	0.0277236	0.31582	0.419775	2	232164710	F	II	Body	opensea	Body-opensea		rs17625564;rs567489368	16;20
ARMCX1	cg20291091	0.403871	4.29e-60	7.7e-57	0.43606	0.0321888	X	100806034	R	II	5'UTR	shore	5'UTR-shore	chrX:100807793-100808048
ARMCX1	cg25576048	0.462231	1.59e-56	1.83e-53	0.478561	0.0163301	X	100805516	R	II	1stExon	shelf	1stExon-shelf	chrX:100807793-100808048
ARMCX1	cg25967516	0.349674	3.04e-43	1.04e-40	0.392315	0.0426418	X	100805271	F	I	TSS1500	shelf	TSS1500-shelf	chrX:100807793-100808048
ARMCX1	cg18731813	0.30142	1.2e-42	3.93e-40	0.326781	0.0253606	X	100805683	R	II	5'UTR	shelf	5'UTR-shelf	chrX:100807793-100808048
ARMCX1	cg00408231	-0.314118	5.71e-40	1.55e-37	0.647312	0.961431	X	100807848	F	I	5'UTR	island	5'UTR-island	chrX:100807793-100808048
ARMCX1	cg19687016	0.237654	2.8e-30	4.42e-28	0.28388	0.0462262	X	100805492	R	I	TSS200	shelf	TSS200-shelf	chrX:100807793-100808048
ARMCX1	cg10513418	0.216234	2.13e-28	3.09e-26	0.238335	0.0221019	X	100805297	F	II	TSS1500	shelf	TSS1500-shelf	chrX:100807793-100808048
ARMCX1	cg23116589	0.163626	2.63e-25	3.34e-23	0.179607	0.0159814	X	100805503	R	II	TSS200	shelf	TSS200-shelf	chrX:100807793-100808048
ARMCX1	cg12947498	0.134608	3.69e-23	4.3e-21	0.275737	0.141129	X	100806397	F	II	5'UTR	shore	5'UTR-shore	chrX:100807793-100808048
ARMCX1	cg02854497	-0.166319	2.75e-16	2.45e-14	0.739104	0.905423	X	100804600	R	II	TSS1500	shelf	TSS1500-shelf	chrX:100807793-100808048
ARMCX1	cg00040923	-0.107048	5.76e-10	4e-08	0.646642	0.75369	X	100806880	F	II	5'UTR	shore	5'UTR-shore	chrX:100807793-100808048
ARMCX2	cg00291222	0.42738	3.77e-53	3e-50	0.468094	0.040714	X	100910662	R	II	3'UTR	opensea	3'UTR-opensea
ARMCX2	cg19055639	0.390221	2.15e-47	1.01e-44	0.405764	0.0155432	X	100914138	F	II	5'UTR	opensea	5'UTR-opensea
ARMCX2	cg00622389	0.225014	1.13e-44	4.32e-42	0.273107	0.0480928	X	100914950	R	I	TSS200	opensea	TSS200-opensea
ARMCX2	cg08664054	-0.362924	4.61e-40	1.26e-37	0.459636	0.822561	X	100916283	R	II	TSS1500	opensea	TSS1500-opensea
ARMCX2	cg02626719	0.364084	1.02e-39	2.72e-37	0.471912	0.107828	X	100914838	F	II	1stExon	opensea	1stExon-opensea
ARMCX2	cg22606540	0.304082	1.92e-37	4.37e-35	0.330232	0.0261506	X	100914483	R	II	5'UTR	opensea	5'UTR-opensea
ARMCX2	cg22343001	0.349735	1.88e-36	4.02e-34	0.442125	0.0923904	X	100914848	F	II	1stExon	opensea	1stExon-opensea
ARMCX2	cg01306265	0.330859	1.65e-33	3.08e-31	0.370129	0.0392701	X	100914469	F	II	5'UTR	opensea	5'UTR-opensea
ARMCX2	cg17601118	-0.265917	1.69e-29	2.58e-27	0.681418	0.947334	X	100916001	F	II	TSS1500	opensea	TSS1500-opensea
ARMCX2	cg22873145	0.155163	5.07e-22	5.64e-20	0.26717	0.112007	X	100914906	R	II	TSS200	opensea	TSS200-opensea
ARMCX3	cg27381383	0.401207	8.22e-57	9.85e-54	0.418699	0.0174921	X	100879169	R	II	5'UTR	opensea	5'UTR-opensea
ARMCX3	cg17731486	0.372335	2.63e-55	2.65e-52	0.383477	0.0111426	X	100878793	R	II	5'UTR	opensea	5'UTR-opensea
ARMCX3	cg25179313	0.512777	2.71e-52	1.98e-49	0.518535	0.00575794	X	100878309	R	II	TSS200	opensea	TSS200-opensea
ARMCX3	cg12177454	0.357591	3.36e-51	2.21e-48	0.375229	0.0176384	X	100877938	F	II	TSS200	opensea	TSS200-opensea
ARMCX3	cg05453458	0.349923	1.54e-44	5.86e-42	0.363779	0.0138559	X	100878340	R	I	TSS200	opensea	TSS200-opensea
ARMCX3	cg10545785	0.287095	5.27e-44	1.92e-41	0.299511	0.0124165	X	100879178	R	II	5'UTR	opensea	5'UTR-opensea
ARMCX3	cg02295504	0.437327	8.39e-44	2.99e-41	0.452171	0.0148439	X	100878362	F	I	5'UTR	opensea	5'UTR-opensea
ARMCX3	cg05832562	0.25496	1.58e-41	4.76e-39	0.260149	0.00518952	X	100878294	R	II	TSS200	opensea	TSS200-opensea
ARMCX3	cg11704309	0.294378	1.91e-41	5.69e-39	0.304786	0.0104078	X	100878326	R	I	TSS200	opensea	TSS200-opensea
ARMCX3	cg14870234	0.27049	4.44e-38	1.05e-35	0.282944	0.0124543	X	100879017	R	II	5'UTR	opensea	5'UTR-opensea
ARMCX3	cg09251061	0.230263	3.05e-36	6.48e-34	0.244517	0.0142539	X	100877773	F	II	TSS1500	opensea	TSS1500-opensea
ARMCX3	cg06900776	0.248163	1.46e-35	3e-33	0.273067	0.024904	X	100878107	F	II	TSS200	opensea	TSS200-opensea
ARMCX3	cg22206855	0.365086	8.73e-32	1.49e-29	0.401461	0.0363745	X	100878328	R	I	TSS200	opensea	TSS200-opensea
ARMCX3	cg12691219	0.288024	4.83e-30	7.53e-28	0.311241	0.0232172	X	100878134	R	II	1stExon	opensea	1stExon-opensea
ARMCX3	cg14940223	0.206855	6.35e-29	9.41e-27	0.224984	0.0181286	X	100878118	F	I	TSS1500	opensea	TSS1500-opensea
ARMCX3	cg07971370	-0.210978	1.28e-28	1.87e-26	0.75378	0.964759	X	100882700	F	II	3'UTR	opensea	3'UTR-opensea
ARMCX3	cg23441937	-0.263841	5.41e-28	7.75e-26	0.671555	0.935396	X	100880026	F	II	Body	opensea	Body-opensea
ARMCX3	cg18809883	0.199142	1.94e-26	2.59e-24	0.218462	0.0193196	X	100878346	R	I	TSS200	opensea	TSS200-opensea
ARMCX3	cg05532720	-0.125319	2.75e-19	2.75e-17	0.794104	0.919423	X	100880276	F	I	Body	opensea	Body-opensea
ARMCX4	cg12452512	0.521522	1.29e-61	2.79e-58	0.542245	0.0207224	X	100740439	F	I	Body	island	Body-island	chrX:100740221-100740601
ARMCX4	cg02800016	0.503168	2.35e-57	2.96e-54	0.530082	0.0269143	X	100740430	F	I	Body	island	Body-island	chrX:100740221-100740601
ARMCX4	cg26506212	0.434593	1.52e-52	1.15e-49	0.476788	0.0421951	X	100740275	R	I	Body	island	Body-island	chrX:100740221-100740601
ARMCX4	cg25640635	0.373278	2.51e-50	1.51e-47	0.402783	0.0295047	X	100740535	R	I	Body	island	Body-island	chrX:100740221-100740601
ARMCX4	cg04776537	-0.410343	4.88e-45	1.94e-42	0.509607	0.919951	X	100739148	F	II	TSS1500	shore	TSS1500-shore	chrX:100740221-100740601
ARMCX4	cg20085077	0.421386	1.98e-44	7.42e-42	0.435542	0.0141556	X	100740421	F	I	Body	island	Body-island	chrX:100740221-100740601
ARMCX4	cg07318999	-0.36369	1.22e-42	3.98e-40	0.553394	0.917083	X	100742903	F	II	Body	shelf	Body-shelf	chrX:100740221-100740601
ARMCX4	cg05771578	0.259008	1.4e-38	3.45e-36	0.292969	0.0339607	X	100740185	R	II	TSS200	shore	TSS200-shore	chrX:100740221-100740601
ARMCX4	cg10950266	0.384498	1.46e-38	3.58e-36	0.413847	0.0293496	X	100673192	F	I	TSS200	island	TSS200-island	chrX:100673191-100673673
ARMCX4	cg13484245	0.23239	1.18e-35	2.44e-33	0.252646	0.0202569	X	100673096	R	II	TSS200	shore	TSS200-shore	chrX:100673191-100673673	rs3027571	46
ARMCX4	cg27293500	0.30634	1.22e-35	2.51e-33	0.403612	0.0972725	X	100673714	R	I	Body	shore	Body-shore	chrX:100673191-100673673
ARMCX4	cg06980881	0.197543	6.76e-33	1.22e-30	0.20652	0.00897712	X	100673431	F	II	Body	island	Body-island	chrX:100673191-100673673
ARMCX4	cg03048581	-0.232492	2.61e-30	4.14e-28	0.682005	0.914497	X	100715825	F	II	Body	opensea	Body-opensea
ARMCX4	cg01163576	-0.180856	1.55e-28	2.26e-26	0.747608	0.928464	X	100743074	F	II	1stExon	shelf	1stExon-shelf	chrX:100740221-100740601
ARMCX4	cg21730821	-0.177928	1.84e-25	2.35e-23	0.77614	0.954069	X	100717965	R	II	Body	opensea	Body-opensea
ARMCX4	cg08460331	0.186558	1.49e-22	1.69e-20	0.263504	0.0769459	X	100673802	F	II	Body	shore	Body-shore	chrX:100673191-100673673
ARMCX4	cg19818925	-0.127571	2.18e-19	2.18e-17	0.799578	0.92715	X	100677490	F	II	Body	shelf	Body-shelf	chrX:100673191-100673673
ARMCX4	cg03657257	0.151934	4.19e-12	3.16e-10	0.190511	0.0385774	X	100673072	R	I	TSS200	shore	TSS200-shore	chrX:100673191-100673673	rs3027571	22
ARMCX4	cg14457691	-0.100216	8.29e-10	5.7e-08	0.52335	0.623566	X	100740937	F	II	Body	shore	Body-shore	chrX:100740221-100740601	rs73563068	47
ARMCX5	cg24549608	0.388318	7.96e-68	3.87e-64	0.408918	0.0206004	X	101854372	R	I	5'UTR	island	5'UTR-island	chrX:101854275-101854527
ARMCX5	cg02227600	0.301856	7.66e-49	4.03e-46	0.308187	0.00633128	X	101854095	F	II	TSS1500	shore	TSS1500-shore	chrX:101854275-101854527
ARMCX5	cg27375748	0.341318	7.58e-48	3.72e-45	0.349181	0.00786302	X	101854121	F	II	TSS1500	shore	TSS1500-shore	chrX:101854275-101854527
ARMCX5	cg25158266	0.392661	9.37e-47	4.23e-44	0.429256	0.036595	X	101854056	F	I	TSS1500	shore	TSS1500-shore	chrX:101854275-101854527
ARMCX5	cg03273606	0.301739	7.61e-44	2.73e-41	0.309717	0.00797828	X	101854301	F	II	5'UTR	island	5'UTR-island	chrX:101854275-101854527
ARMCX5	cg25496213	0.337428	2.47e-43	8.51e-41	0.378443	0.0410151	X	101854377	R	I	5'UTR	island	5'UTR-island	chrX:101854275-101854527
ARMCX5	cg20463407	0.253492	5.96e-40	1.61e-37	0.271182	0.01769	X	101854471	F	II	5'UTR	island	5'UTR-island	chrX:101854275-101854527
ARMCX5	cg08209935	-0.281341	5.42e-38	1.28e-35	0.652556	0.933898	X	101857177	F	II	Body	shelf	Body-shelf	chrX:101854275-101854527
ARMCX5	cg17935021	0.346277	6.79e-38	1.59e-35	0.589411	0.243133	X	101853962	F	I	TSS1500	shore	TSS1500-shore	chrX:101854275-101854527
ARMCX5	cg14928964	0.372743	3.63e-37	8.16e-35	0.384154	0.0114118	X	101854594	F	II	5'UTR	shore	5'UTR-shore	chrX:101854275-101854527
ARMCX5	cg11810837	0.214936	8.21e-33	1.48e-30	0.228877	0.0139418	X	101854276	R	II	5'UTR	island	5'UTR-island	chrX:101854275-101854527
ARMCX5	cg10216936	0.262103	9.45e-32	1.61e-29	0.382112	0.120009	X	101855224	R	II	5'UTR	shore	5'UTR-shore	chrX:101854275-101854527
ARMCX5	cg06717971	0.241959	1.79e-30	2.87e-28	0.630765	0.388806	X	101853857	R	II	TSS1500	shore	TSS1500-shore	chrX:101854275-101854527
ARMCX5	cg03663024	-0.262171	1.15e-28	1.69e-26	0.672036	0.934206	X	101858961	F	II	3'UTR	opensea	3'UTR-opensea
ARMCX5	cg00609239	0.211379	2.85e-27	3.95e-25	0.626889	0.415511	X	101853885	R	II	TSS1500	shore	TSS1500-shore	chrX:101854275-101854527
ARMCX5	cg23270032	-0.178682	9.1e-25	1.13e-22	0.764178	0.94286	X	101855928	F	II	5'UTR	shore	5'UTR-shore	chrX:101854275-101854527
ARMCX5	cg26957372	0.25472	7e-23	8.06e-21	0.399779	0.145059	X	101855222	R	II	5'UTR	shore	5'UTR-shore	chrX:101854275-101854527
ARMCX5-GPRASP2	cg01260914	0.264256	7.51e-42	2.31e-39	0.27659	0.012334	X	101854062	F	II	TSS1500	shore	TSS1500-shore	chrX:101854275-101854527
ARMCX5-GPRASP2	cg17004658	0.199098	6.57e-36	1.37e-33	0.221097	0.0219987	X	101914827	R	II	5'UTR	opensea	5'UTR-opensea		rs16984129	16
ARMCX6	cg12030973	0.396132	9.88e-51	6.19e-48	0.416569	0.0204372	X	100872993	R	II	TSS200	opensea	TSS200-opensea
ARMCX6	cg22151216	0.336843	2.53e-44	9.45e-42	0.344532	0.00768904	X	100873010	R	I	TSS200	opensea	TSS200-opensea
ARMCX6	cg09781635	0.333402	8.05e-44	2.87e-41	0.352132	0.0187295	X	100872594	R	II	5'UTR	opensea	5'UTR-opensea
ARMCX6	cg21899276	0.293437	1.27e-38	3.13e-36	0.308469	0.0150326	X	100872999	R	I	TSS200	opensea	TSS200-opensea
ARMCX6	cg26438739	0.251151	3.03e-38	7.28e-36	0.262522	0.0113712	X	100872944	R	II	1stExon	opensea	1stExon-opensea
ARMCX6	cg08464305	0.219305	5.48e-31	8.99e-29	0.264101	0.0447964	X	100872602	F	I	5'UTR	opensea	5'UTR-opensea
ARMCX6	cg05592527	0.162642	1.26e-29	1.92e-27	0.178782	0.0161403	X	100872988	R	II	1stExon	opensea	1stExon-opensea
ARNT	cg05275150	-0.148924	9.88e-05	0.00216863	0.271272	0.420196	1	150824976	F	II	Body	opensea	Body-opensea
ARNT	cg08356841	-0.127803	0.00111279	0.0123322	0.334878	0.462681	1	150793838	R	II	Body	opensea	Body-opensea		rs190904683;rs140287362;rs587660138	23;2;1
ARNTL2	cg07827855	-0.124704	3.87e-05	0.00110173	0.563673	0.688377	12	27491123	F	II	Body	opensea	Body-opensea		rs552616621;rs571020541	0;6
ARPC2	cg01094660	-0.100063	1.49e-05	0.000529679	0.53548	0.635543	2	219097708	R	II	Body	opensea	Body-opensea		rs574994362	2
ARPP19	cg10077670	-0.161866	3.09e-05	0.000932388	0.287613	0.449479	15	52849310	R	II	ExonBnd	opensea	ExonBnd-opensea		rs576413154;rs537551395	22;20
ARR3	cg05587158	-0.242421	1.3e-31	2.2e-29	0.683571	0.925992	X	69487748	R	II	TSS1500	opensea	TSS1500-opensea
ARR3	cg08300559	-0.277316	3.91e-31	6.46e-29	0.641358	0.918673	X	69500616	F	II	ExonBnd	opensea	ExonBnd-opensea		rs151266240;rs140505250	19;38
ARR3	cg03213502	-0.203219	1.8e-26	2.41e-24	0.769218	0.972438	X	69501023	F	II	Body	opensea	Body-opensea
ARR3	cg11494656	-0.156057	5.92e-25	7.39e-23	0.800556	0.956613	X	69487197	R	II	TSS1500	opensea	TSS1500-opensea
ARRB1	cg15382825	-0.129804	0.000238032	0.00405843	0.311138	0.440942	11	74975071	R	II	3'UTR	opensea	3'UTR-opensea		rs191648893	2
ARRB2	cg07971820	-0.143421	2.35e-06	0.000112553	0.386277	0.529698	17	4621234	R	I	Body	opensea	Body-opensea		rs138077887;rs199982675;rs371066182	43;23;11
ARRB2	cg02286380	-0.110044	3.88e-05	0.00110476	0.459318	0.569362	17	4621205	F	I	Body	opensea	Body-opensea		rs199982675;rs371066182;rs111935802	8;20;47
ARRB2	cg13466002	-0.165025	5.22e-05	0.00137364	0.409281	0.574306	17	4621252	F	I	Body	opensea	Body-opensea		rs111935802;rs532538037;rs146732997;rs376881992;rs531803906	0;10;21;42;45
ARRDC5	cg27607273	-0.131402	9.15e-05	0.00205317	0.337661	0.469063	19	4902894	F	II	TSS200	opensea	TSS200-opensea		rs368136289;rs202207946;rs373823346	6;13;49
ARRDC5	cg04946561	-0.134477	0.000119598	0.00248414	0.319319	0.453796	19	4902899	F	II	TSS200	opensea	TSS200-opensea		rs368136289;rs202207946;rs373823346;rs2602717	1;8;44;51
ARSB	cg06383915	0.118934	3.12e-06	0.000144786	0.799833	0.680899	5	78275201	F	II	Body	opensea	Body-opensea		rs552063530;rs78097954	1;21
ARSB	cg20682200	-0.10774	2.66e-05	0.000831246	0.255972	0.363712	5	78203311	F	II	Body	opensea	Body-opensea		rs146631415	44
ARSB	cg07379703	-0.148777	4.58e-05	0.00124857	0.36497	0.513747	5	78279424	F	II	Body	shore	Body-shore	chr5:78280317-78281300	rs548295409	51
ARSB	cg06053909	-0.149611	0.000169578	0.00318364	0.312483	0.462094	5	78184639	F	II	Body	opensea	Body-opensea		rs563142408	0
ARSD	cg19246080	0.352561	2.85e-48	1.45e-45	0.964685	0.612124	X	2825439	R	II	Body	island	Body-island	chrX:2825438-2825646	rs2228431	38
ARSD	cg18007543	0.18108	1.93e-42	6.19e-40	0.940653	0.759572	X	2827939	R	I	Body	shelf	Body-shelf	chrX:2825438-2825646	rs138030490;rs143304678	11;10
ARSD	cg22759686	-0.605908	2.76e-32	4.82e-30	0.033746	0.639654	X	2847113	F	II	Body	island	Body-island	chrX:2846195-2847511	rs3747394	20
ARSD	cg04522721	0.104559	6.17e-17	5.63e-15	0.872036	0.767476	X	2825270	F	II	3'UTR	shore	3'UTR-shore	chrX:2825438-2825646	rs112651647	5
ARSE	cg22376897	-0.209914	2e-28	2.9e-26	0.741212	0.951126	X	2882183	F	II	5'UTR	opensea	5'UTR-opensea
ARSE	cg08464958	0.217042	3.61e-20	3.73e-18	0.864981	0.64794	X	2852845	R	II	3'UTR	opensea	3'UTR-opensea
ARSE	cg11964613	-0.12454	1.02e-17	9.63e-16	0.753399	0.877939	X	2882333	F	II	5'UTR	opensea	5'UTR-opensea		rs5982944	47
ARSF	cg00911398	-0.138503	3.56e-16	3.16e-14	0.564902	0.703405	X	2984598	F	II	TSS1500	opensea	TSS1500-opensea
ARSF	cg02294251	-0.117364	7.53e-15	6.31e-13	0.550673	0.668037	X	2984904	F	II	1stExon	opensea	1stExon-opensea
ARSF	cg06883934	0.107148	3.18e-14	2.61e-12	0.82331	0.716162	X	2984578	F	II	TSS1500	opensea	TSS1500-opensea
ARSF	cg01080552	-0.103745	3.29e-14	2.69e-12	0.776636	0.880381	X	2986093	F	II	5'UTR	opensea	5'UTR-opensea
ARSF	cg06291093	-0.105892	2.95e-10	2.07e-08	0.587026	0.692919	X	2984721	F	II	TSS200	opensea	TSS200-opensea
ARSF	cg07246427	-0.101405	4.04e-07	2.26e-05	0.713137	0.814543	X	2958265	F	II	TSS1500	opensea	TSS1500-opensea		rs5939158	35
ARSG	cg21165673	-0.130074	5.29e-05	0.00138618	0.366493	0.496568	17	66339947	R	II	ExonBnd	opensea	ExonBnd-opensea		rs201030584;rs150832014;rs9911255	40;27;1
ARSG	cg07564261	-0.145548	0.000102916	0.00223206	0.346523	0.492071	17	66379574	R	II	Body	opensea	Body-opensea		rs376989232;rs565637898;rs535857835;rs140981342	38;9;7;1
ARSG	cg09560586	-0.154482	0.000135539	0.00271474	0.346966	0.501448	17	66301429	R	II	5'UTR	opensea	5'UTR-opensea
ARSG	cg09724999	-0.108996	0.000201519	0.00360534	0.344418	0.453414	17	66308601	F	II	Body	opensea	Body-opensea		rs142069896;rs150077232;rs557678899	0;39;49
ARSG	cg14922325	0.108699	0.00070502	0.00883169	0.741362	0.632664	17	66306537	F	II	Body	opensea	Body-opensea		rs527387389	24
ARSG	cg13093111	-0.113691	0.00360692	0.0294969	0.471598	0.585289	17	66308577	R	II	Body	opensea	Body-opensea		rs35335301	36
ART3	cg22252999	-0.139762	0.000519465	0.0070698	0.468787	0.608549	4	76996414	R	II	5'UTR	opensea	5'UTR-opensea		rs9998233;rs559642594;rs562596714	35;10;6
ART5	cg22311446	-0.120516	0.00211962	0.0198644	0.312106	0.432621	11	3660884	F	II	Body	shelf	Body-shelf	chr11:3663052-3663802	rs200339999;rs142871932;rs2271589;rs139576225	0;29;30;36
ARX	cg03038395	0.54084	5.38e-64	1.6e-60	0.568988	0.0281481	X	25031600	F	II	Body	island	Body-island	chrX:25030461-25032053
ARX	cg12419462	0.469413	2.4e-61	5.06e-58	0.494585	0.0251719	X	25031919	R	I	Body	island	Body-island	chrX:25030461-25032053
ARX	cg17036062	0.52047	7.19e-60	1.24e-56	0.560934	0.0404639	X	25034037	F	I	1stExon	island	1stExon-island	chrX:25033664-25034712
ARX	cg11863130	0.428799	4.25e-57	5.26e-54	0.526494	0.097695	X	25029285	F	II	Body	shore	Body-shore	chrX:25030461-25032053
ARX	cg05242815	0.358098	9.4e-54	7.99e-51	0.387437	0.0293399	X	25023562	F	I	Body	island	Body-island	chrX:25020237-25024207
ARX	cg14831665	0.500233	3.74e-50	2.21e-47	0.565192	0.0649592	X	25023963	F	I	Body	island	Body-island	chrX:25020237-25024207
ARX	cg10191725	0.384811	3.6e-48	1.81e-45	0.482003	0.0971928	X	25034625	F	II	TSS1500	island	TSS1500-island	chrX:25033664-25034712
ARX	cg04118889	0.335053	1.08e-45	4.48e-43	0.375358	0.0403055	X	25022750	R	II	3'UTR	island	3'UTR-island	chrX:25020237-25024207
ARX	cg02651788	0.296136	1.3e-44	4.97e-42	0.304758	0.00862254	X	25031208	F	II	Body	island	Body-island	chrX:25030461-25032053	rs146224124;rs139301257	0;49
ARX	cg24728008	0.355639	3.87e-43	1.31e-40	0.406794	0.0511545	X	25025212	R	II	Body	island	Body-island	chrX:25025211-25025715
ARX	cg16507965	0.210371	2.38e-41	7.05e-39	0.239393	0.0290219	X	25034151	R	I	TSS200	island	TSS200-island	chrX:25033664-25034712
ARX	cg21729122	0.273205	4.44e-41	1.29e-38	0.299638	0.0264328	X	25034488	F	II	TSS1500	island	TSS1500-island	chrX:25033664-25034712
ARX	cg13806616	0.247074	6.67e-41	1.91e-38	0.318647	0.0715725	X	25033767	F	II	1stExon	island	1stExon-island	chrX:25033664-25034712	rs148694386	1
ARX	cg18000886	0.259695	3.44e-40	9.46e-38	0.3418	0.0821046	X	25034241	R	I	TSS200	island	TSS200-island	chrX:25033664-25034712
ARX	cg16414561	0.325244	5.63e-40	1.53e-37	0.37404	0.0487965	X	25033893	R	I	1stExon	island	1stExon-island	chrX:25033664-25034712
ARX	cg02022247	0.210911	2.96e-38	7.13e-36	0.231424	0.0205131	X	25029872	R	II	Body	shore	Body-shore	chrX:25030461-25032053
ARX	cg18102233	0.236451	1.79e-37	4.1e-35	0.249258	0.0128075	X	25034093	R	I	TSS200	island	TSS200-island	chrX:25033664-25034712
ARX	cg25053900	0.221817	1.31e-36	2.84e-34	0.248086	0.0262687	X	25033890	R	II	1stExon	island	1stExon-island	chrX:25033664-25034712
ARX	cg02938958	0.300583	4.36e-36	9.2e-34	0.317794	0.0172113	X	25022847	R	I	Body	island	Body-island	chrX:25020237-25024207
ARX	cg02082650	0.250782	7.36e-36	1.54e-33	0.393341	0.142558	X	25022003	R	II	3'UTR	island	3'UTR-island	chrX:25020237-25024207
ARX	cg14514403	0.233871	1.66e-35	3.41e-33	0.283663	0.049792	X	25034220	R	I	TSS200	island	TSS200-island	chrX:25033664-25034712
ARX	cg19011478	0.219075	6.02e-35	1.2e-32	0.275342	0.0562667	X	25028057	R	II	Body	shelf	Body-shelf	chrX:25030461-25032053
ARX	cg03450733	0.274915	1.09e-34	2.16e-32	0.535448	0.260533	X	25024314	F	II	Body	shore	Body-shore	chrX:25025211-25025715
ARX	cg16890879	0.345717	4.93e-34	9.45e-32	0.388018	0.042301	X	25029629	F	I	Body	shore	Body-shore	chrX:25030461-25032053
ARX	cg23221557	0.17955	6.69e-34	1.27e-31	0.218863	0.0393137	X	25025714	F	II	Body	island	Body-island	chrX:25025211-25025715
ARX	cg24825446	0.175108	1.55e-32	2.75e-30	0.205614	0.0305061	X	25022499	F	II	3'UTR	island	3'UTR-island	chrX:25020237-25024207
ARX	cg07598097	0.166658	2.55e-30	4.05e-28	0.194357	0.027699	X	25023356	F	II	Body	island	Body-island	chrX:25020237-25024207
ARX	cg10709771	0.189854	2.66e-26	3.54e-24	0.607929	0.418075	X	25027268	R	I	Body	shore	Body-shore	chrX:25025211-25025715
ARX	cg22820312	0.216582	4.14e-26	5.45e-24	0.315482	0.0989001	X	25030326	R	I	Body	shore	Body-shore	chrX:25030461-25032053	rs12690013;rs7063687	47;42
ARX	cg03971469	0.156843	1.33e-25	1.71e-23	0.179993	0.0231501	X	25031338	F	I	Body	island	Body-island	chrX:25030461-25032053
ARX	cg23238793	0.161009	3.93e-20	4.06e-18	0.370679	0.20967	X	25025519	F	I	Body	island	Body-island	chrX:25025211-25025715
ARX	cg18757172	0.140371	2.47e-13	1.95e-11	0.297514	0.157143	X	25025364	R	I	Body	island	Body-island	chrX:25025211-25025715
ASAH1	cg23540819	-0.100857	3.05e-06	0.000141825	0.5541	0.654957	8	17940228	R	II	Body	shore	Body-shore	chr8:17941489-17942459	rs145291848;rs34992950	37;18
ASAM	cg05928849	-0.135923	0.000349029	0.00531436	0.350533	0.486457	11	122993208	F	II	Body	opensea	Body-opensea		rs189403726	40
ASAP1	cg16070605	-0.117434	4.63e-06	0.000203184	0.174757	0.292191	8	131330249	F	II	Body	opensea	Body-opensea		rs549105862	0
ASAP1	cg27627524	-0.127815	0.000112066	0.00237249	0.238546	0.366361	8	131325625	R	II	Body	opensea	Body-opensea		rs532671375;rs544269152	2;1
ASAP1	cg24801892	0.116951	0.000142273	0.00281254	0.716304	0.599352	8	131194705	F	II	Body	opensea	Body-opensea
ASAP1	cg06995969	-0.100263	0.000166538	0.00314568	0.330973	0.431236	8	131369034	F	II	Body	shore	Body-shore	chr8:131370087-131371317	rs186024554	3
ASAP1	cg09376835	-0.114557	0.000198168	0.00356292	0.24643	0.360987	8	131347294	R	II	Body	opensea	Body-opensea		rs186566412	2
ASAP1	cg27135715	-0.144299	0.000337736	0.00518943	0.285145	0.429444	8	131340369	R	II	Body	opensea	Body-opensea		rs576470206	45
ASAP1	cg01895714	-0.105987	0.000620793	0.00804602	0.3693	0.475287	8	131220152	F	II	Body	opensea	Body-opensea		rs566346126	43
ASAP1IT1	cg20612299	-0.139469	1.03e-06	5.38e-05	0.255229	0.394698	8	131308633	F	II	Body	opensea	Body-opensea		rs528969510	51
ASAP2	cg22981485	-0.117267	0.000130874	0.00264742	0.213523	0.330789	2	9475832	R	II	Body	opensea	Body-opensea		rs11693008;rs117935201;rs188091402	29;2;1
ASAP2	cg22833612	-0.139512	0.00106977	0.0119834	0.316325	0.455836	2	9487886	R	II	Body	opensea	Body-opensea		rs113013803;rs73915714;rs550750204;rs114219704	21;4;2;1
ASAP2	cg16903174	-0.107485	0.00172287	0.0170226	0.471511	0.578996	2	9468351	F	II	Body	opensea	Body-opensea		rs550743774;rs564162350;rs73148719	1;25;39
ASAP2	cg06627617	-0.10517	0.00181141	0.0176722	0.365145	0.470315	2	9471179	R	I	Body	opensea	Body-opensea		rs78792604;rs578204754;rs114066379;rs180699207	21;14;2;1
ASAP3	cg11376292	-0.122624	0.000266936	0.00440004	0.394939	0.517563	1	23799120	R	II	Body	opensea	Body-opensea		rs564780538;rs532241943;rs142681722	47;12;1
ASB1	cg10907896	-0.135702	0.000198067	0.00356177	0.492476	0.628179	2	239343799	R	II	Body	shore	Body-shore	chr2:239344401-239344627	rs115167492;rs544994250	29;15
ASB1	cg08043963	-0.105837	0.00125737	0.0135027	0.340188	0.446025	2	239358563	F	II	3'UTR	shelf	3'UTR-shelf	chr2:239361710-239361957	rs534931207;rs548641076;rs34474359	27;30;45
ASB11	cg18593334	-0.221267	4.51e-25	5.66e-23	0.714312	0.935578	X	15315695	R	II	ExonBnd	opensea	ExonBnd-opensea
ASB11	cg03429758	0.150777	2.83e-24	3.42e-22	0.179379	0.0286018	X	15320362	F	II	Body	opensea	Body-opensea
ASB11	cg13148263	-0.148779	2.43e-14	2e-12	0.724243	0.873022	X	15332619	R	II	5'UTR	opensea	5'UTR-opensea
ASB12	cg25456959	-0.34873	1.51e-39	3.96e-37	0.46245	0.811179	X	63446044	F	II	TSS1500	opensea	TSS1500-opensea
ASB12	cg00706755	-0.294679	3.53e-37	7.95e-35	0.598135	0.892815	X	63445884	R	II	5'UTR	opensea	5'UTR-opensea
ASB12	cg11331191	-0.268617	1.18e-25	1.52e-23	0.536527	0.805144	X	63446644	R	II	TSS1500	opensea	TSS1500-opensea
ASB12	cg23485564	-0.11994	1.11e-22	1.27e-20	0.835548	0.955488	X	63444921	R	II	1stExon	opensea	1stExon-opensea		rs34077961;rs150163629;rs145600139	36;14;1
ASB2	cg24801608	-0.113027	0.000328566	0.00509108	0.299597	0.412624	14	94441360	F	II	5'UTR	opensea	5'UTR-opensea		rs151015269	41
ASB6	cg13622546	-0.101318	0.00246914	0.0222451	0.449335	0.550653	9	132402607	R	II	Body	shore	Body-shore	chr9:132403872-132404743	rs139091005	16
ASB7	cg26061447	-0.169526	8.69e-05	0.00197929	0.315254	0.48478	15	101190733	R	II	3'UTR	opensea	3'UTR-opensea
ASB9	cg27465534	0.35186	2.42e-44	9.05e-42	0.383121	0.0312615	X	15288295	F	II	TSS200	opensea	TSS200-opensea
ASB9	cg19780684	0.157764	1.39e-21	1.52e-19	0.185624	0.0278602	X	15288115	F	II	1stExon	opensea	1stExon-opensea
ASCC2	cg14742445	-0.139541	2.61e-05	0.000817464	0.27071	0.410251	22	30195299	F	II	Body	opensea	Body-opensea		rs539209546	1
ASCC2	cg12971855	-0.102142	0.00221051	0.0204927	0.247412	0.349554	22	30217633	R	II	Body	opensea	Body-opensea		rs188207703;rs557701988;rs539833144	45;36;13
ASCC3	cg03051767	-0.100459	0.000403072	0.00589217	0.368631	0.46909	6	101040832	R	II	Body	opensea	Body-opensea		rs183961999	14
ASFMR1	cg02921434	0.534943	6.26e-60	1.09e-56	0.547606	0.0126621	X	146993433	R	I	Body	island	Body-island	chrX:146993091-146994200
ASFMR1	cg03513471	0.393265	1.4e-59	2.31e-56	0.40516	0.0118942	X	146993485	R	I	Body	island	Body-island	chrX:146993091-146994200
ASFMR1	cg08434396	0.387848	1.82e-59	2.95e-56	0.401595	0.0137463	X	146993778	R	II	Body	island	Body-island	chrX:146993091-146994200
ASFMR1	cg21378039	0.361017	8.43e-57	1.01e-53	0.371614	0.010597	X	146994369	F	II	Body	shore	Body-shore	chrX:146993091-146994200
ASFMR1	cg14470409	0.387989	5.85e-55	5.72e-52	0.404394	0.0164048	X	146993125	F	II	Body	island	Body-island	chrX:146993091-146994200
ASFMR1	cg04744025	0.309598	7.91e-55	7.58e-52	0.324069	0.014471	X	146993175	F	I	Body	island	Body-island	chrX:146993091-146994200
ASFMR1	cg16783314	0.466878	2.99e-53	2.4e-50	0.48767	0.0207916	X	146993722	F	II	Body	island	Body-island	chrX:146993091-146994200
ASFMR1	cg22417678	-0.437477	1.33e-47	6.41e-45	0.436741	0.874218	X	147004697	F	II	TSS1500	opensea	TSS1500-opensea
ASFMR1	cg19741073	0.380759	1.25e-46	5.6e-44	0.390819	0.0100603	X	146994166	R	II	Body	island	Body-island	chrX:146993091-146994200
ASFMR1	cg21274274	0.317204	1.14e-41	3.47e-39	0.333276	0.0160716	X	146994128	R	II	Body	island	Body-island	chrX:146993091-146994200	rs28900;rs28901	29;27
ASFMR1	cg05288927	0.362936	7.42e-40	1.99e-37	0.388055	0.0251189	X	146993092	F	I	Body	island	Body-island	chrX:146993091-146994200
ASFMR1	cg22625568	0.37806	4.78e-39	1.21e-36	0.460288	0.0822283	X	146993010	F	I	Body	shore	Body-shore	chrX:146993091-146994200	rs28902	30
ASFMR1	cg07147350	0.253391	7.65e-30	1.18e-27	0.54718	0.293788	X	146992908	F	II	Body	shore	Body-shore	chrX:146993091-146994200
ASFMR1	cg27064928	0.139793	2.89e-21	3.12e-19	0.230852	0.0910587	X	146996911	F	II	Body	shelf	Body-shelf	chrX:146993091-146994200
ASGR1	cg14018648	-0.10121	0.000308089	0.00486693	0.28635	0.38756	17	7083015	R	II	TSS200	opensea	TSS200-opensea		rs547073913	23
ASGR2	cg12988024	-0.16068	8e-05	0.00186479	0.301093	0.461772	17	7018242	F	I	TSS1500	opensea	TSS1500-opensea		rs568291160;rs3214729	0;17
ASH2L	cg04878105	-0.145213	4.52e-06	0.00019893	0.203301	0.348514	8	37992521	F	II	Body	opensea	Body-opensea		rs563692134;rs185871720	11;19
ASH2L	cg12074801	-0.150459	4.69e-05	0.00127034	0.27691	0.427369	8	37967091	R	II	5'UTR	shelf	5'UTR-shelf	chr8:37962449-37963453	rs549419543	6
ASH2L	cg06021611	-0.159637	5.72e-05	0.00146678	0.34635	0.505986	8	37967201	R	II	5'UTR	shelf	5'UTR-shelf	chr8:37962449-37963453	rs549899215	5
ASIC2	cg02845345	0.102624	1.34e-06	6.78e-05	0.840534	0.737909	17	31994196	R	II	Body	opensea	Body-opensea		rs555963904;rs141342227;rs111317179	47;32;19
ASL	cg08236936	-0.100703	1.63e-05	0.000567867	0.673512	0.774215	7	65542078	F	II	Body	shore	Body-shore	chr7:65540543-65541104	rs73374668	0
ASPH	cg21820712	-0.138811	1.69e-06	8.37e-05	0.362348	0.501159	8	62526276	F	II	Body	opensea	Body-opensea		rs182949339;rs563086713;rs545992684	4;42;49
ASPH	cg18974455	-0.138681	1e-05	0.000386559	0.23308	0.371761	8	62597358	R	II	Body	opensea	Body-opensea
ASPH	cg14240440	-0.139937	6.36e-05	0.00158385	0.266727	0.406664	8	62570021	R	II	Body	opensea	Body-opensea		rs564144353;rs528055397	46;15
ASPH	cg09880969	-0.125634	0.00168509	0.0167507	0.295932	0.421567	8	62573859	R	II	Body	opensea	Body-opensea		rs541810460	2
ASPHD2	cg16692439	-0.118627	5.95e-08	3.67e-06	0.130006	0.248634	22	26831446	R	II	Body	shore	Body-shore	chr22:26829718-26830128	rs16982105;rs193020934	51;26
ASPM	cg15973503	-0.108193	0.000288279	0.00464034	0.52516	0.633353	1	197110848	R	II	Body	opensea	Body-opensea		rs1888991;rs546225168	28;2
ASPRV1	cg01894508	-0.11752	7.19e-05	0.00173095	0.555925	0.673445	2	70189111	F	II	5'UTR	shore	5'UTR-shore	chr2:70188511-70188726	rs529195418;rs77274135	0;30
ASPRV1	cg09948350	-0.172742	0.000112266	0.00237549	0.372769	0.545511	2	70189092	F	II	5'UTR	shore	5'UTR-shore	chr2:70188511-70188726	rs529195418;rs77274135	19;49
ASTE1	cg19308563	-0.142049	4.09e-06	0.000183182	0.223466	0.365514	3	130739200	F	II	Body	opensea	Body-opensea		rs571376344;rs189523437	0;31
ASTN2	cg01606801	-0.105472	0.000143746	0.00283215	0.212327	0.317799	9	119311706	R	II	Body	opensea	Body-opensea
ASTN2	cg06806493	-0.114243	0.000610179	0.0079435	0.371087	0.48533	9	119697968	R	II	Body	opensea	Body-opensea		rs190881228;rs544827934;rs182147845	35;32;9
ASXL1	cg18000508	-0.12526	0.000189471	0.00345146	0.384331	0.509591	20	30979053	R	II	Body	opensea	Body-opensea		rs192906173;rs562318996;rs76455251;rs551322210	42;36;2;1
ASXL2	cg02607972	-0.145305	0.000184868	0.00338967	0.300963	0.446269	2	25964061	F	II	3'UTR	opensea	3'UTR-opensea		rs543442472;rs564950656	0;10
ATAD1	cg02589947	0.108445	5.78e-05	0.0014774	0.801913	0.693468	10	89564834	R	II	Body	opensea	Body-opensea		rs542220179	16
ATAD2	cg27100221	0.111578	1.35e-05	0.000491164	0.408429	0.296851	8	124399642	R	II	Body	opensea	Body-opensea		rs143228004;rs558560824	19;2
ATAD2B	cg20731997	-0.126427	0.00372431	0.0302021	0.374453	0.50088	2	24125136	F	II	Body	opensea	Body-opensea
ATAD3B	cg02188411	-0.100852	8.6e-06	0.000341821	0.397966	0.498819	1	1411579	F	II	Body	shelf	Body-shelf	chr1:1406844-1407821	rs554234998;rs567862484	10;24
ATAD3C	cg02136596	-0.112105	0.000563275	0.00749789	0.454484	0.566589	1	1384930	R	II	TSS200	opensea	TSS200-opensea		rs145839865	1
ATF7	cg27598576	-0.123226	3.37e-06	0.000154822	0.188573	0.311799	12	53995468	F	II	Body	opensea	Body-opensea		rs11170608	23
ATF7	cg02980765	-0.157273	2.02e-05	0.000672864	0.384726	0.541999	12	53903067	F	II	Body	opensea	Body-opensea
ATF7	cg25352747	-0.178724	2.6e-05	0.000816589	0.323791	0.502515	12	53969503	F	II	Body	opensea	Body-opensea
ATF7	cg02735685	-0.138858	0.000387594	0.00572627	0.328785	0.467643	12	53924036	F	II	Body	opensea	Body-opensea
ATF7	cg03998264	-0.131997	0.000497002	0.00684914	0.25202	0.384017	12	53932355	F	II	Body	opensea	Body-opensea		rs574334114	0
ATG13	cg06871732	-0.142951	3.41e-05	0.00100277	0.252024	0.394975	11	46681642	F	II	Body	opensea	Body-opensea		rs193291755;rs551264337;rs544915809;rs534361779;rs561405519	1;7;10;33;34
ATG13	cg09135706	-0.132346	0.000346118	0.00528246	0.474628	0.606974	11	46657392	R	II	5'UTR	opensea	5'UTR-opensea		rs142606124	42
ATG14	cg05715353	0.104813	0.00012161	0.00251401	0.741846	0.637032	14	55841074	R	II	Body	opensea	Body-opensea		rs77236207;rs530103261	44;1
ATG14	cg01712233	0.112452	0.000192493	0.00349076	0.793311	0.680859	14	55840839	R	II	Body	opensea	Body-opensea		rs543547984	8
ATG16L2	cg10687644	-0.116884	3.38e-05	0.000995003	0.276122	0.393007	11	72527565	F	II	Body	shore	Body-shore	chr11:72525005-72526098	rs563995514	6
ATG4A	cg19924862	0.432073	1.46e-59	2.4e-56	0.476585	0.0445121	X	107334429	R	I	TSS1500	island	TSS1500-island	chrX:107334420-107335139
ATG4A	cg26887528	0.348904	2.93e-45	1.18e-42	0.366125	0.0172205	X	107334243	R	II	TSS1500	shore	TSS1500-shore	chrX:107334420-107335139
ATG4A	cg18044482	0.263385	2.12e-39	5.5e-37	0.271089	0.00770319	X	107334626	F	II	TSS1500	island	TSS1500-island	chrX:107334420-107335139
ATG4A	cg27584800	0.27513	2.33e-34	4.54e-32	0.291879	0.0167489	X	107334275	F	II	TSS1500	shore	TSS1500-shore	chrX:107334420-107335139
ATG4A	cg17926057	0.161667	4.09e-27	5.63e-25	0.176498	0.0148305	X	107334934	F	II	1stExon	island	1stExon-island	chrX:107334420-107335139
ATG4A	cg02010442	0.225657	2.77e-25	3.51e-23	0.243944	0.018287	X	107335011	R	I	1stExon	island	1stExon-island	chrX:107334420-107335139
ATG4A	cg12484765	-0.152584	1.55e-19	1.56e-17	0.811694	0.964278	X	107375018	F	II	Body	opensea	Body-opensea
ATG4A	cg14511553	-0.178127	5.86e-17	5.35e-15	0.728453	0.90658	X	107366118	F	II	Body	opensea	Body-opensea
ATG4A	cg18124706	0.130232	1.71e-07	1.01e-05	0.531372	0.40114	X	107333538	R	II	TSS1500	shore	TSS1500-shore	chrX:107334420-107335139
ATG5	cg14573371	-0.180675	7.08e-05	0.00171221	0.320823	0.501498	6	106664530	F	II	Body	opensea	Body-opensea		rs189906998	1
ATG7	cg14884426	-0.107291	4.28e-05	0.00118717	0.204494	0.311784	3	11317761	R	II	5'UTR	shelf	5'UTR-shelf	chr3:11313889-11314137
ATG7	cg19577195	-0.179201	4.63e-05	0.00125982	0.287879	0.46708	3	11391946	R	II	Body	opensea	Body-opensea
ATG7	cg26307396	-0.158628	5.58e-05	0.00143959	0.28321	0.441838	3	11315858	R	II	5'UTR	shore	5'UTR-shore	chr3:11313889-11314137	rs527844170;rs552511284;rs571131689	39;5;1
ATG7	cg01796438	-0.109154	0.000354333	0.00536781	0.299934	0.409088	3	11312864	R	II	TSS1500	shore	TSS1500-shore	chr3:11313889-11314137	rs374519384	31
ATHL1	cg15747436	0.190229	2.32e-08	1.48e-06	0.579796	0.389567	11	287949	R	I	TSS1500	shore	TSS1500-shore	chr11:289771-290010
ATHL1	cg04412883	0.186064	1.29e-07	7.67e-06	0.51134	0.325276	11	287938	R	I	TSS1500	shore	TSS1500-shore	chr11:289771-290010	rs570474689;rs113623831;rs539420603	45;45;41
ATL1	cg17826232	-0.117959	0.00685713	0.04763	0.354226	0.472185	14	51028564	R	II	Body	shore	Body-shore	chr14:51026872-51027570	rs531291570	20
ATL3	cg26412374	-0.107158	0.000855878	0.0101828	0.187088	0.294246	11	63437874	R	II	Body	shore	Body-shore	chr11:63438301-63439314	rs539129001	17
ATM	cg17726328	0.14955	1.34e-05	0.000486231	0.764252	0.614701	11	108096494	F	II	5'UTR	shelf	5'UTR-shelf	chr11:108093211-108093969	rs188122260	11
ATM	cg00978083	0.106426	0.000150518	0.00292795	0.805728	0.699302	11	108106813	R	II	Body	opensea	Body-opensea		rs623860;rs576630770;rs137891269	33;17;2
ATN1	cg00476608	-0.115945	0.00010028	0.00219097	0.480122	0.596067	12	7044787	F	II	Body	shore	Body-shore	chr12:7046237-7047257	rs149260210;rs143492759;rs147993402	0;15;51
ATN1	cg23412654	0.119643	0.000349227	0.00531556	0.661349	0.541707	12	7042162	F	II	5'UTR	opensea	5'UTR-opensea
ATOH8	cg18096633	-0.119466	0.000377139	0.00561472	0.299097	0.418563	2	86006924	R	II	Body	opensea	Body-opensea		rs35074676;rs151239984	35;34
ATOX1	cg13329183	-0.172194	3.36e-05	0.000991752	0.302771	0.474966	5	151132702	F	II	Body	opensea	Body-opensea
ATP10A	cg06112453	-0.100655	1.24e-05	0.000456822	0.441839	0.542494	15	26018669	F	II	Body	opensea	Body-opensea		rs144464185	22
ATP10A	cg09857754	0.122367	9.55e-05	0.00211531	0.699059	0.576692	15	26056081	F	II	Body	opensea	Body-opensea		rs572567944;rs541684648;rs138627551;rs114674600;rs550419092	10;28;34;43;49
ATP10A	cg20049422	-0.112375	0.000100934	0.00220149	0.332156	0.444531	15	26044289	R	I	Body	opensea	Body-opensea		rs8032940;rs567872221;rs559107973	40;23;4
ATP11A	cg02241675	-0.195999	1.43e-06	7.19e-05	0.366028	0.562027	13	113357454	R	II	Body	opensea	Body-opensea		rs78280008;rs551974827	6;2
ATP11A	cg13016035	-0.134246	3.88e-06	0.000174919	0.205323	0.339569	13	113357667	R	II	Body	opensea	Body-opensea		rs557919700	27
ATP11A	cg00394026	-0.187644	5.68e-06	0.000241992	0.25805	0.445694	13	113357420	R	II	Body	opensea	Body-opensea
ATP11B	cg20034027	-0.119244	0.000809979	0.0097714	0.43838	0.557624	3	182520423	R	II	Body	opensea	Body-opensea		rs149751856	1
ATP11C	cg21757436	-0.240922	4.63e-30	7.25e-28	0.721353	0.962275	X	138810080	R	II	3'UTR	opensea	3'UTR-opensea
ATP11C	cg23358410	-0.266067	7.44e-28	1.06e-25	0.648255	0.914322	X	138808762	F	II	3'UTR	opensea	3'UTR-opensea
ATP11C	cg03308225	-0.261039	3.53e-26	4.66e-24	0.608252	0.869291	X	138876598	R	II	Body	opensea	Body-opensea
ATP11C	cg06298190	0.181264	1.24e-23	1.47e-21	0.25167	0.0704058	X	138913929	R	II	Body	opensea	Body-opensea
ATP11C	cg15612342	-0.173503	1.04e-20	1.1e-18	0.698977	0.872481	X	138908378	R	II	Body	opensea	Body-opensea
ATP11C	cg09211785	-0.141535	5.31e-17	4.86e-15	0.776677	0.918212	X	138867121	F	II	Body	opensea	Body-opensea
ATP11C	cg15239786	-0.124166	2.33e-12	1.77e-10	0.749259	0.873425	X	138828091	F	II	Body	opensea	Body-opensea
ATP13A2	cg23855107	-0.112375	2.53e-05	0.000798855	0.214203	0.326579	1	17336286	R	II	Body	shore	Body-shore	chr1:17337829-17338590	rs6662202;rs571213169	35;1
ATP1A1	cg20783784	0.104925	5.32e-05	0.00139169	0.665471	0.560547	1	116917582	R	II	Body	shore	Body-shore	chr1:116915291-116916813	rs554315688;rs6656577;rs556395300	25;10;3
ATP1A1	cg04403423	0.119574	0.000108982	0.00232489	0.758406	0.638832	1	116917619	R	II	Body	shore	Body-shore	chr1:116915291-116916813	rs6656577;rs556395300;rs575366876	47;40;31
ATP1A1	cg16755696	-0.12457	0.000233751	0.00400648	0.276146	0.400716	1	116926116	F	II	1stExon	opensea	1stExon-opensea		rs562267373	0
ATP1A1	cg25346117	-0.100465	0.000738608	0.00913537	0.442513	0.542978	1	116923256	F	II	Body	opensea	Body-opensea		rs536103528;rs557386633	0;38
ATP1B3	cg10460838	-0.126694	0.000108817	0.00232216	0.246874	0.373568	3	141613808	F	II	Body	opensea	Body-opensea		rs144668283;rs13061474	21;22
ATP1B4	cg09536652	0.325275	7.5e-42	2.31e-39	0.390554	0.0652788	X	119514843	F	II	3'UTR	opensea	3'UTR-opensea
ATP1B4	cg04042291	-0.136199	3.64e-23	4.24e-21	0.831907	0.968106	X	119501594	R	II	Body	opensea	Body-opensea
ATP1B4	cg19523692	-0.254486	7.11e-22	7.87e-20	0.682847	0.937333	X	119495705	R	II	TSS1500	opensea	TSS1500-opensea
ATP1B4	cg20013240	-0.12501	1.19e-14	9.87e-13	0.850087	0.975098	X	119495923	F	II	TSS200	opensea	TSS200-opensea
ATP2A2	cg23807570	-0.131487	0.000126033	0.00257816	0.296439	0.427926	12	110787107	F	II	Body	opensea	Body-opensea		rs78135790;rs551933548;rs566993303	1;4;17
ATP2A2	cg04489053	-0.155995	0.000715883	0.00892941	0.380068	0.536063	12	110783142	R	II	Body	opensea	Body-opensea		rs189309753;rs117494432	45;1
ATP2A3	cg07846307	-0.133123	0.000159705	0.00305439	0.447892	0.581015	17	3861532	F	II	Body	opensea	Body-opensea
ATP2A3	cg04067940	-0.106349	0.000584984	0.00770717	0.200303	0.306651	17	3864217	F	II	Body	shelf	Body-shelf	chr17:3867059-3868095	rs561494388;rs111934598;rs547023536;rs564087997	0;14;28;33
ATP2B2	cg11866391	0.106691	0.00252994	0.0226435	0.764501	0.65781	3	10479269	R	II	Body	opensea	Body-opensea		rs572641243;rs34859;rs564629362;rs531904195	38;12;7;5
ATP2B3	cg26666113	-0.37873	3.24e-35	6.57e-33	0.414302	0.793032	X	152846687	F	II	3'UTR	opensea	3'UTR-opensea
ATP2B3	cg23830708	-0.212994	1.48e-23	1.74e-21	0.463423	0.676417	X	152834219	F	II	Body	opensea	Body-opensea
ATP2B3	cg17772841	-0.122048	2.07e-22	2.34e-20	0.795204	0.917252	X	152840365	R	II	Body	opensea	Body-opensea
ATP2B3	cg06061399	0.11432	2.51e-21	2.72e-19	0.132663	0.0183433	X	152805152	R	II	Body	opensea	Body-opensea		rs2269407	12
ATP2B3	cg16531061	-0.144658	2.73e-19	2.73e-17	0.65738	0.802039	X	152830861	R	II	Body	opensea	Body-opensea
ATP2B3	cg02443300	-0.136378	7.31e-18	6.93e-16	0.663398	0.799776	X	152835895	R	II	Body	opensea	Body-opensea
ATP2B3	cg07440526	-0.108439	9.26e-13	7.17e-11	0.66366	0.772098	X	152839671	R	II	Body	opensea	Body-opensea
ATP2B3	cg12051064	-0.323813	1.44e-12	1.1e-10	0.473973	0.797786	X	152847462	R	II	3'UTR	opensea	3'UTR-opensea
ATP2B4	cg01948978	-0.113958	0.000961554	0.0110879	0.474064	0.588022	1	203712327	R	II	3'UTR	opensea	3'UTR-opensea
ATP2C1	cg24097258	-0.101732	9.56e-06	0.000372004	0.437772	0.539505	3	130624729	R	II	5'UTR	opensea	5'UTR-opensea		rs78887208	26
ATP2C1	cg05936004	-0.16585	0.000116289	0.00243484	0.32911	0.49496	3	130693828	F	II	Body	opensea	Body-opensea		rs187103378;rs563358440;rs112538549	1;3;8
ATP2C1	cg21743623	-0.153	0.0020278	0.0192188	0.243308	0.396308	3	130682976	F	II	Body	opensea	Body-opensea		rs72628534;rs148940457;rs140015524;rs537930663	0;1;30;31
ATP2C2	cg02323744	-0.109128	3.71e-06	0.000168086	0.625083	0.734211	16	84404521	R	II	Body	shelf	Body-shelf	chr16:84401957-84402497	rs147316379;rs561229145;rs529939938	46;43;42
ATP5A1	cg18069568	-0.133072	0.000545309	0.00732392	0.281122	0.414193	18	43683922	F	II	5'UTR	shore	5'UTR-shore	chr18:43684113-43684847
ATP5G2	cg03956243	-0.135961	2.78e-16	2.47e-14	0.514858	0.650819	12	54059090	F	II	3'UTR	opensea	3'UTR-opensea
ATP6AP1	cg04149024	0.4984	1.84e-78	6.66e-74	0.527749	0.0293499	X	153656891	F	I	TSS200	island	TSS200-island	chrX:153656733-153657363
ATP6AP1	cg00645049	0.518804	5.97e-69	3.45e-65	0.606658	0.0878536	X	153656930	R	I	TSS200	island	TSS200-island	chrX:153656733-153657363
ATP6AP1	cg05872808	0.509048	7.99e-66	2.98e-62	0.523334	0.0142868	X	153657411	F	II	Body	shore	Body-shore	chrX:153656733-153657363	rs139929144;rs74526112	0;47
ATP6AP1	cg19168249	0.549194	2.41e-64	7.46e-61	0.563967	0.0147721	X	153657001	R	I	5'UTR	island	5'UTR-island	chrX:153656733-153657363
ATP6AP1	cg18742441	0.435912	1.06e-52	8.07e-50	0.444447	0.00853556	X	153657222	R	I	Body	island	Body-island	chrX:153656733-153657363
ATP6AP1	cg04334684	0.385517	1.56e-43	5.46e-41	0.396005	0.0104875	X	153657362	F	II	Body	island	Body-island	chrX:153656733-153657363	rs147496008;rs139929144	35;49
ATP6AP1	cg10519228	0.292788	5.61e-39	1.41e-36	0.319791	0.027003	X	153656860	F	II	TSS200	island	TSS200-island	chrX:153656733-153657363
ATP6AP2	cg06731599	0.288468	8.35e-41	2.38e-38	0.303972	0.0155033	X	40440704	F	II	Body	island	Body-island	chrX:40439739-40440705
ATP6AP2	cg10347293	0.360181	1.23e-40	3.46e-38	0.371611	0.0114296	X	40440170	R	I	TSS200	island	TSS200-island	chrX:40439739-40440705
ATP6AP2	cg18274682	0.302919	2.55e-39	6.59e-37	0.322011	0.0190926	X	40439842	F	I	TSS1500	island	TSS1500-island	chrX:40439739-40440705
ATP6AP2	cg07381502	0.286597	4.37e-34	8.41e-32	0.301225	0.0146284	X	40440191	R	I	TSS200	island	TSS200-island	chrX:40439739-40440705
ATP6AP2	cg11941773	-0.167665	7.85e-34	1.49e-31	0.78685	0.954515	X	40444672	F	II	Body	shelf	Body-shelf	chrX:40439739-40440705
ATP6AP2	cg11014998	0.275335	1.26e-25	1.62e-23	0.297717	0.0223822	X	40439740	R	II	TSS1500	island	TSS1500-island	chrX:40439739-40440705
ATP6AP2	cg19200045	0.247329	4.21e-25	5.29e-23	0.257707	0.0103776	X	40440231	R	I	5'UTR	island	5'UTR-island	chrX:40439739-40440705
ATP6AP2	cg00902308	0.106352	8.45e-18	7.99e-16	0.125125	0.0187735	X	40439693	F	II	TSS1500	shore	TSS1500-shore	chrX:40439739-40440705
ATP6AP2	cg18105467	0.214746	1.91e-17	1.78e-15	0.270654	0.0559074	X	40440021	F	I	TSS200	island	TSS200-island	chrX:40439739-40440705
ATP6AP2	cg18679504	0.211382	1.22e-16	1.1e-14	0.281478	0.0700961	X	40439984	F	I	TSS1500	island	TSS1500-island	chrX:40439739-40440705
ATP6V0B	cg07906805	-0.115375	0.000128821	0.00261818	0.441416	0.556791	1	44443890	R	II	3'UTR	shore	3'UTR-shore	chr1:44444635-44445622	rs555560897;rs575417609;rs200762613;rs3216995	39;38;18;17
ATP6V1A	cg00904723	-0.146365	0.000208959	0.00369974	0.249776	0.396142	3	113507708	F	II	ExonBnd	opensea	ExonBnd-opensea		rs200007334;rs146162142	24;41
ATP6V1B2	cg12066764	-0.170204	0.000109523	0.00233262	0.391293	0.561497	8	20061561	R	II	Body	opensea	Body-opensea		rs544654981;rs556614825	47;2
ATP6V1B2	cg02015961	-0.159932	0.000168963	0.00317575	0.33267	0.492601	8	20061515	R	II	Body	opensea	Body-opensea		rs1497024;rs547956505;rs17092154;rs558922449;rs114901503;rs544654981	48;44;40;39;28;1
ATP6V1C1	cg18797673	-0.105231	0.000954905	0.0110333	0.242454	0.347685	8	104039561	F	II	5'UTR	opensea	5'UTR-opensea		rs143217056	40
ATP6V1C2	cg25607046	-0.128668	0.000101754	0.00221386	0.247292	0.37596	2	10860366	R	II	TSS1500	shore	TSS1500-shore	chr2:10861206-10862382
ATP6V1E1	cg23800226	-0.155434	0.000150585	0.00292899	0.275188	0.430621	22	18112710	R	II	TSS1500	shore	TSS1500-shore	chr22:18111132-18111672	rs566005444	9
ATP6V1E2	cg27485921	-0.106157	0.00113195	0.0124876	0.269133	0.37529	2	46747379	F	II	TSS1500	opensea	TSS1500-opensea		rs187034651;rs145325709	1;47
ATP7A	cg08298085	0.444066	3.44e-73	3.65e-69	0.530015	0.085949	X	77166237	F	I	1stExon	island	1stExon-island	chrX:77165924-77166295
ATP7A	cg00428012	0.329226	3.07e-50	1.83e-47	0.358859	0.0296322	X	77166217	F	II	1stExon	island	1stExon-island	chrX:77165924-77166295
ATP7A	cg21142188	0.312214	1.5e-41	4.52e-39	0.331119	0.018905	X	77166294	F	II	1stExon	island	1stExon-island	chrX:77165924-77166295
ATP7A	cg08926154	0.236956	1.12e-36	2.45e-34	0.309438	0.0724825	X	77165983	R	I	TSS200	island	TSS200-island	chrX:77165924-77166295
ATP7A	cg09647814	0.219657	3.01e-31	5e-29	0.297128	0.0774711	X	77166125	R	I	TSS200	island	TSS200-island	chrX:77165924-77166295
ATP7A	cg27093801	0.12512	5.92e-27	8.09e-25	0.154822	0.0297014	X	77165793	F	II	TSS1500	shore	TSS1500-shore	chrX:77165924-77166295
ATP7A	cg22396161	-0.239995	2.35e-26	3.14e-24	0.702678	0.942673	X	77303876	R	II	3'UTR	opensea	3'UTR-opensea
ATP7A	cg03659012	0.168366	3.42e-26	4.52e-24	0.180711	0.0123448	X	77166064	R	II	TSS200	island	TSS200-island	chrX:77165924-77166295
ATP7A	cg05024137	-0.194459	1.74e-24	2.13e-22	0.763821	0.958281	X	77192791	F	II	5'UTR	opensea	5'UTR-opensea
ATP7A	cg03207751	-0.272111	1.7e-21	1.85e-19	0.533435	0.805545	X	77280062	R	II	Body	opensea	Body-opensea
ATP7A	cg04230179	0.195916	2.3e-19	2.3e-17	0.237172	0.0412554	X	77165996	R	I	TSS200	island	TSS200-island	chrX:77165924-77166295
ATP7A	cg06366129	0.149839	8.53e-19	8.37e-17	0.298954	0.149115	X	77173237	F	II	5'UTR	opensea	5'UTR-opensea
ATP7A	cg01774624	-0.137758	1.25e-14	1.04e-12	0.805954	0.943712	X	77219706	F	II	5'UTR	opensea	5'UTR-opensea
ATP7A	cg11817842	0.137148	6.31e-13	4.92e-11	0.778022	0.640874	X	77218344	F	II	5'UTR	opensea	5'UTR-opensea
ATP7A	cg23680687	-0.131022	8.06e-13	6.26e-11	0.563443	0.694465	X	77285660	R	II	Body	opensea	Body-opensea
ATP7A	cg18197259	0.113655	5.39e-06	0.000231549	0.767399	0.653744	X	77165564	F	II	TSS1500	shore	TSS1500-shore	chrX:77165924-77166295
ATP7B	cg07174315	0.110753	3.32e-05	0.000983021	0.652653	0.541901	13	52518382	F	II	Body	opensea	Body-opensea		rs200324179;rs74085882;rs187343742	1;5;37
ATP8B1	cg11475292	-0.130887	6.73e-05	0.00165014	0.470144	0.601031	18	55317649	F	II	Body	shore	Body-shore	chr18:55315730-55315932	rs117182648;rs200999435;rs112600442;rs222581	4;9;20;27
ATP8B1	cg25585899	-0.158686	0.000150182	0.00292327	0.304475	0.463161	18	55405050	F	II	5'UTR	opensea	5'UTR-opensea
ATP8B1	cg03556114	-0.102676	0.000331039	0.00511628	0.544232	0.646909	18	55317652	F	II	Body	shore	Body-shore	chr18:55315730-55315932	rs117182648;rs200999435;rs112600442;rs222581;rs150657346	1;6;17;24;50
ATP8B1	cg05976544	-0.137765	0.000665217	0.0084613	0.294428	0.432193	18	55438614	R	II	5'UTR	opensea	5'UTR-opensea		rs573827060;rs541099070;rs117295654;rs78886048	45;26;19;1
ATP8B2	cg09793892	-0.127814	8.3e-05	0.00191516	0.49415	0.621964	1	154318946	R	II	ExonBnd	opensea	ExonBnd-opensea		rs150325233	50
ATP8B4	cg17420693	-0.111193	0.000224972	0.00389759	0.189937	0.30113	15	50411396	F	II	5'UTR	opensea	5'UTR-opensea
ATP8B4	cg24682638	-0.100373	0.00205455	0.0194067	0.382518	0.482891	15	50407968	R	II	5'UTR	opensea	5'UTR-opensea		rs565642196;rs529764905;rs139952394	42;32;23
ATP9A	cg12626166	0.111103	1.09e-06	5.65e-05	0.842105	0.731002	20	50332000	R	II	Body	opensea	Body-opensea		rs533604646;rs554347500	31;28
ATP9B	cg06556497	0.102054	1.27e-05	0.00046572	0.532376	0.430322	18	76828521	R	II	TSS1500	shore	TSS1500-shore	chr18:76828638-76829796	rs4375730	9
ATP9B	cg08736630	-0.16351	8.52e-05	0.00195004	0.419073	0.582583	18	76958467	F	II	Body	opensea	Body-opensea		rs73974506	24
ATP9B	cg02902412	0.102242	0.00185695	0.0179957	0.658207	0.555964	18	77087900	R	II	Body	island	Body-island	chr18:77087463-77088162	rs75128345;rs548513474	46;11
ATRN	cg24327955	-0.138446	5.18e-05	0.00136618	0.257511	0.395957	20	3490846	F	II	Body	opensea	Body-opensea		rs529558882	32
ATRX	cg02148711	0.444621	5.92e-52	4.19e-49	0.455321	0.0106997	X	77041559	F	II	1stExon	island	1stExon-island	chrX:77041003-77041725
ATRX	cg10082114	0.414004	1.77e-49	9.88e-47	0.432158	0.0181543	X	77041194	F	II	Body	island	Body-island	chrX:77041003-77041725
ATRX	cg03661529	0.325337	2.42e-43	8.36e-41	0.337359	0.0120225	X	77041828	R	II	TSS200	shore	TSS200-shore	chrX:77041003-77041725
ATRX	cg03665601	0.323602	2.84e-42	9.02e-40	0.417571	0.093969	X	77040152	R	II	Body	shore	Body-shore	chrX:77041003-77041725
ATRX	cg00743068	0.288003	7.82e-42	2.4e-39	0.297994	0.00999166	X	77041832	R	II	TSS200	shore	TSS200-shore	chrX:77041003-77041725
ATRX	cg12857702	0.300444	3.45e-40	9.47e-38	0.318632	0.0181882	X	77041745	F	II	TSS200	shore	TSS200-shore	chrX:77041003-77041725
ATRX	cg21889537	0.209204	6.81e-40	1.84e-37	0.218523	0.00931931	X	77041835	R	II	TSS200	shore	TSS200-shore	chrX:77041003-77041725
ATRX	cg12220696	0.332078	6.52e-37	1.44e-34	0.597627	0.265549	X	77042017	R	II	TSS1500	shore	TSS1500-shore	chrX:77041003-77041725
ATRX	cg14061423	0.21586	2.16e-26	2.88e-24	0.249876	0.0340155	X	77041452	F	I	Body	island	Body-island	chrX:77041003-77041725	rs45472092	49
ATRX	cg18617394	-0.17558	5.71e-25	7.12e-23	0.798614	0.974195	X	76832207	R	II	Body	opensea	Body-opensea		rs45470104	1
ATRX	cg04335996	-0.160239	1.86e-23	2.18e-21	0.798999	0.959238	X	76783440	F	II	Body	opensea	Body-opensea
ATRX	cg23803064	-0.168234	1.46e-22	1.66e-20	0.795073	0.963306	X	76923748	F	II	Body	opensea	Body-opensea
ATRX	cg01087775	0.225383	1.57e-21	1.71e-19	0.572235	0.346852	X	77042040	R	II	TSS1500	shore	TSS1500-shore	chrX:77041003-77041725
ATRX	cg23266487	0.190529	1.1e-16	9.97e-15	0.37738	0.18685	X	76924417	F	II	Body	opensea	Body-opensea
ATRX	cg02327463	-0.136058	2.82e-15	2.41e-13	0.790399	0.926457	X	76878240	R	II	Body	opensea	Body-opensea
ATXN1	cg21074468	-0.157929	1.48e-05	0.000528252	0.262775	0.420704	6	16586201	R	II	5'UTR	opensea	5'UTR-opensea		rs60494656;rs542439128;rs562128363;rs141176557	40;37;30;17
ATXN1	cg05517612	-0.122314	2.39e-05	0.000763915	0.182757	0.305071	6	16684836	R	II	5'UTR	opensea	5'UTR-opensea		rs189031127	43
ATXN1	cg04030141	-0.125386	3.01e-05	0.000914334	0.465572	0.590959	6	16506179	R	II	5'UTR	opensea	5'UTR-opensea		rs150825968;rs527573013;rs547459996	33;25;1
ATXN1	cg14482153	0.11034	9.86e-05	0.00216538	0.80226	0.69192	6	16318871	F	II	Body	opensea	Body-opensea		rs563375190	39
ATXN1	cg17816847	-0.118488	0.000205473	0.00365623	0.37361	0.492098	6	16681591	R	II	5'UTR	opensea	5'UTR-opensea
ATXN1	cg05968188	0.120505	0.000514483	0.00702309	0.722957	0.602452	6	16483997	R	II	5'UTR	opensea	5'UTR-opensea		rs529883330;rs77002402	48;46
ATXN1	cg23145714	-0.113563	0.00094158	0.0109197	0.248706	0.362269	6	16335047	R	II	5'UTR	opensea	5'UTR-opensea		rs373394966;rs575889965;rs143366995	44;24;2
ATXN10	cg01898560	-0.142816	0.00105616	0.0118745	0.461291	0.604108	22	46100066	R	II	Body	opensea	Body-opensea		rs570673179;rs539755658	20;2
ATXN3L	cg06793890	-0.116264	2.17e-21	2.35e-19	0.845112	0.961376	X	13338497	F	II	1stExon	opensea	1stExon-opensea
ATXN7	cg20829834	-0.146967	2.18e-06	0.000105514	0.248256	0.395223	3	63946048	R	II	Body	opensea	Body-opensea		rs148458717;rs530395594	2;1
ATXN7	cg07275179	-0.190253	1.68e-05	0.000582333	0.417315	0.607568	3	63962440	F	II	Body	opensea	Body-opensea		rs547061786;rs143313389;rs567977055	0;1;8
ATXN7	cg03413877	0.107174	5.76e-05	0.00147361	0.779019	0.671845	3	63864119	R	II	5'UTR	opensea	5'UTR-opensea		rs559812059;rs375231551	48;1
ATXN7L1	cg19303980	-0.103412	2.72e-06	0.000128009	0.191313	0.294725	7	105319792	R	II	TSS200	opensea	TSS200-opensea		rs76742144;rs572164009	31;20
AUH	cg06340165	-0.10075	0.00017683	0.00328131	0.42787	0.52862	9	94037566	F	II	Body	opensea	Body-opensea		rs79017696;rs543222748;rs149992674	0;1;51
AUH	cg18436808	-0.110731	0.000750248	0.00924175	0.413018	0.523749	9	94065461	F	II	Body	opensea	Body-opensea
AUH	cg13932501	-0.103618	0.00285844	0.0247975	0.427985	0.531603	9	94060853	F	II	Body	opensea	Body-opensea		rs543711693	20
AURKC	cg19603903	0.102178	0.00251806	0.0225659	0.634859	0.532681	19	57742345	F	II	TSS200	island	TSS200-island	chr19:57741955-57742457	rs554562903;rs567921338;rs533889458	3;28;39
AUTS2	cg10222552	0.104582	2.53e-05	0.000798437	0.736045	0.631463	7	69781854	R	II	Body	opensea	Body-opensea
AUTS2	cg15503762	-0.100772	0.000135788	0.00271842	0.318332	0.419104	7	69424196	R	II	Body	opensea	Body-opensea		rs144320104;rs547032205	2;1
AUTS2	cg00834988	-0.121422	0.000171655	0.00321074	0.332432	0.453854	7	70060153	R	II	Body	shore	Body-shore	chr7:70060834-70061456	rs141998029;rs577796314	26;3
AVIL	cg06317209	-0.127354	0.000603533	0.00788033	0.268496	0.395851	12	58210878	R	II	TSS1500	opensea	TSS1500-opensea		rs182373965	32
AVIL	cg04046364	-0.11773	0.00061634	0.00800227	0.281402	0.399132	12	58210661	R	II	TSS1500	opensea	TSS1500-opensea
AVL9	cg16000803	-0.178899	6.04e-05	0.00152523	0.354987	0.533886	7	32619660	F	II	Body	opensea	Body-opensea		rs568337476;rs535340047;rs148772506	25;30;41
AVPI1	cg08181251	-0.12429	0.000181522	0.00334425	0.256911	0.381201	10	99443455	R	II	5'UTR	shelf	5'UTR-shelf	chr10:99446696-99447400	rs549421952;rs567827542;rs528825895	6;2;1
AVPR2	cg12738079	0.603283	1.1e-48	5.73e-46	0.667088	0.0638048	X	153169469	R	II	TSS1500	opensea	TSS1500-opensea
AVPR2	cg15067665	0.370356	1.58e-47	7.53e-45	0.388411	0.0180549	X	153166644	R	II	TSS1500	opensea	TSS1500-opensea
AVPR2	cg20851325	0.359463	1.98e-47	9.39e-45	0.411449	0.0519859	X	153169432	F	II	TSS1500	opensea	TSS1500-opensea		rs762655	48
AVPR2	cg20664654	0.45344	1.21e-39	3.19e-37	0.581148	0.127708	X	153169465	R	I	TSS1500	opensea	TSS1500-opensea
AVPR2	cg07874445	0.207135	3.35e-33	6.16e-31	0.221169	0.0140342	X	153166595	F	II	TSS1500	opensea	TSS1500-opensea
AVPR2	cg17189778	0.221961	7.44e-31	1.21e-28	0.55672	0.334759	X	153169823	F	II	TSS1500	opensea	TSS1500-opensea
AVPR2	cg27497831	0.133375	3.41e-15	2.9e-13	0.578916	0.445541	X	153171917	R	II	Body	opensea	Body-opensea
AVPR2	cg03658985	0.109651	1.15e-13	9.19e-12	0.820299	0.710648	X	153167899	R	I	TSS200	opensea	TSS200-opensea
AVPR2	cg13423140	0.11206	2.25e-13	1.78e-11	0.603582	0.491522	X	153167905	F	I	TSS200	opensea	TSS200-opensea
AVPR2	cg19784262	0.138834	1.45e-08	9.37e-07	0.820475	0.681641	X	153166733	F	I	TSS1500	opensea	TSS1500-opensea
AWAT1	cg20220865	-0.311546	5.76e-37	1.28e-34	0.592847	0.904393	X	69454387	R	II	TSS200	opensea	TSS200-opensea
AWAT1	cg02616921	-0.107966	6.17e-19	6.1e-17	0.840692	0.948657	X	69455617	R	II	Body	opensea	Body-opensea		rs146734633	30
AWAT2	cg27053580	-0.256068	1.38e-26	1.86e-24	0.526296	0.782363	X	69269792	F	II	TSS200	opensea	TSS200-opensea		rs112377009	6
AWAT2	cg21907794	-0.205468	1.94e-24	2.36e-22	0.714637	0.920105	X	69262096	F	II	Body	opensea	Body-opensea
AWAT2	cg16831427	-0.140876	4.86e-21	5.2e-19	0.741348	0.882224	X	69260586	F	II	3'UTR	opensea	3'UTR-opensea
AWAT2	cg23904115	-0.126385	4.31e-15	3.65e-13	0.80545	0.931835	X	69270036	R	II	TSS1500	opensea	TSS1500-opensea
AXIN1	cg16778107	-0.12872	4.94e-05	0.00131946	0.240731	0.369451	16	381873	F	II	Body	opensea	Body-opensea		rs570820154;rs534836199;rs117966223	0;1;9
AZGP1	cg22457256	0.280851	9.21e-38	2.14e-35	0.905386	0.624535	7	99574864	R	II	TSS1500	opensea	TSS1500-opensea		rs368964302;rs555030161;rs552836550;rs185636501	28;13;2;1
AZIN1	cg23665564	0.114415	1.52e-07	9e-06	0.795518	0.681103	8	103870616	R	II	5'UTR	opensea	5'UTR-opensea		rs148421319;rs577554281;rs142570463	32;18;1
AZIN1-AS1	cg11976752	-0.139077	4.4e-05	0.00121233	0.253205	0.392282	8	103899098	R	II	Body	opensea	Body-opensea
AZIN2	cg15933979	-0.11508	8.78e-07	4.63e-05	0.54892	0.664	1	33548483	F	II	5'UTR	shore	5'UTR-shore	chr1:33546524-33547243	rs570889679;rs148626620;rs114307047;rs72297726	15;21;39;46
AZU1	cg15610437	-0.105339	0.000272181	0.00445967	0.379596	0.484935	19	827821	F	II	TSS200	opensea	TSS200-opensea
AZU1	cg26175771	-0.116307	0.000562304	0.00748839	0.343224	0.459531	19	827576	R	II	TSS1500	opensea	TSS1500-opensea		rs148495731	35
AZU1	cg24165638	-0.116015	0.000792156	0.00961548	0.413203	0.529218	19	831456	R	II	Body	shelf	Body-shelf	chr19:835272-835524	rs577410344	18
B2M	cg05475649	0.120684	9.55e-06	0.000371711	0.460009	0.339325	15	45007015	R	II	Body	shelf	Body-shelf	chr15:45003460-45004345
B2M	cg16039157	0.124993	2.51e-05	0.000794269	0.794419	0.669426	15	45007336	R	II	Body	shelf	Body-shelf	chr15:45003460-45004345	rs564444319	2
B2M	cg02988397	0.12846	4.15e-05	0.00115902	0.645178	0.516718	15	45007647	R	II	Body	shelf	Body-shelf	chr15:45003460-45004345	rs149900092;rs375970981	41;40
B3GALNT2	cg23259038	0.10425	0.00035277	0.00535233	0.612787	0.508537	1	235656143	F	II	Body	opensea	Body-opensea		rs530270996;rs190015867;rs182595602	0;1;19
B3GLCT	cg02584791	-0.135347	0.000623993	0.0080764	0.439982	0.575329	13	31772717	F	II	TSS1500	shore	TSS1500-shore	chr13:31773919-31775034	rs150447659;rs570587907	0;5
B3GNT1	cg12052203	-0.181961	6.39e-33	1.15e-30	0.0287068	0.210667	11	66115045	R	I	1stExon	island	1stExon-island	chr11:66114497-66115525	rs185880727	10
B3GNT2	cg25521400	-0.115966	0.000856568	0.0101886	0.266348	0.382314	2	62445279	F	II	5'UTR	opensea	5'UTR-opensea		rs138354282	44
B3GNTL1	cg19877683	-0.126066	8.17e-05	0.0018934	0.431716	0.557782	17	80969515	R	II	Body	shore	Body-shore	chr17:80969748-80970160	rs192350850;rs2168936;rs146674382;rs536142447;rs115359225	45;40;5;4;2
B4GALNT3	cg03428193	-0.148879	0.000368574	0.00552232	0.385285	0.534164	12	664069	R	II	Body	opensea	Body-opensea		rs546419962;rs559987259	19;2
B4GALT1	cg00454872	-0.126145	6.04e-05	0.00152523	0.242226	0.368372	9	33155642	R	II	Body	opensea	Body-opensea		rs187803274	16
B4GALT1	cg10631834	-0.120295	0.000663768	0.00844817	0.343416	0.463711	9	33157199	R	II	Body	opensea	Body-opensea
B4GALT1-AS1	cg15691367	-0.101851	0.00119733	0.0130191	0.244817	0.346668	9	33165571	R	II	TSS1500	shore	TSS1500-shore	chr9:33166700-33167934	rs554062717;rs571059181	43;26
B4GALT3	cg15128876	0.100672	5.35e-06	0.000229795	0.740214	0.639542	1	161146073	R	II	5'UTR	shore	5'UTR-shore	chr1:161147061-161147451	rs569992585	16
B4GALT4-AS1	cg07676043	0.104752	0.000114937	0.00241517	0.762084	0.657333	3	118944215	R	II	TSS1500	opensea	TSS1500-opensea		rs567427925	18
B4GALT5	cg11243561	-0.134204	0.000977905	0.0112269	0.283954	0.418158	20	48317237	F	II	Body	opensea	Body-opensea		rs557955574;rs576507835;rs543448066	0;4;39
B4GALT5	cg24812271	-0.10687	0.00646697	0.0456048	0.27296	0.37983	20	48297245	F	II	Body	opensea	Body-opensea		rs186312133;rs6012712;rs369387235;rs191259103	0;8;30;49
B4GALT6	cg11627265	-0.136416	0.000963418	0.0111015	0.339733	0.476149	18	29250579	F	II	Body	opensea	Body-opensea
BACE1	cg11054816	-0.155692	5.28e-05	0.00138426	0.293085	0.448777	11	117183853	F	II	Body	shelf	Body-shelf	chr11:117186344-117186979	rs538578379	0
BACE2	cg07374077	-0.121359	0.000368105	0.0055169	0.368064	0.489423	21	42592520	R	II	Body	opensea	Body-opensea		rs557913886;rs190223118;rs532649912	30;5;1
BACH1	cg22076474	-0.140778	2.04e-05	0.000675807	0.236253	0.377032	21	30677172	R	II	5'UTR	opensea	5'UTR-opensea
BACH2	cg04168829	0.100708	6.84e-06	0.000282423	0.822045	0.721337	6	90718566	R	II	ExonBnd	opensea	ExonBnd-opensea		rs45447599	19
BACH2	cg18477569	-0.106691	9.72e-05	0.00214462	0.201329	0.30802	6	90951134	F	II	5'UTR	opensea	5'UTR-opensea
BACH2	cg17486314	0.114824	0.000114594	0.00240987	0.619648	0.504824	6	90778227	R	II	5'UTR	opensea	5'UTR-opensea		rs116300743	51
BACH2	cg25670076	-0.135629	0.000121849	0.00251756	0.476233	0.611862	6	90807675	F	II	5'UTR	opensea	5'UTR-opensea		rs137887933;rs529287188;rs143538120;rs569184260	1;17;29;50
BACH2	cg26961240	-0.126682	0.000154172	0.00297992	0.237644	0.364326	6	90813309	F	II	5'UTR	opensea	5'UTR-opensea		rs557066075;rs575248359;rs545842998	15;20;42
BACH2	cg18749651	0.117976	0.000432809	0.00620032	0.677784	0.559808	6	90983935	R	II	5'UTR	opensea	5'UTR-opensea		rs536300116;rs150123423	15;1
BACH2	cg15201259	-0.100086	0.00046829	0.00656133	0.283612	0.383698	6	90845604	R	II	5'UTR	opensea	5'UTR-opensea
BAHCC1	cg25616968	-0.113911	2.82e-05	0.000869299	0.287787	0.401698	17	79416203	R	II	Body	shore	Body-shore	chr17:79415492-79415783	rs573895089;rs534847570;rs187501405	30;28;2
BAIAP2	cg13480184	-0.104297	9.23e-05	0.00206523	0.27678	0.381077	17	79064721	R	II	Body	opensea	Body-opensea		rs534280529;rs553034575;rs577710007	18;17;1
BAIAP2	cg19460836	-0.172405	0.000139732	0.00277601	0.324162	0.496567	17	79047872	R	II	Body	shelf	Body-shelf	chr17:79045454-79045696	rs560820416;rs530663517	25;2
BAIAP2-AS1	cg15820458	-0.134449	0.000111751	0.00236737	0.309139	0.443588	17	79005344	R	II	Body	shore	Body-shore	chr17:79006584-79006835	rs181298585;rs373926199;rs528297236;rs546896957	47;45;29;2
BAIAP2L1	cg17341174	-0.11751	6.65e-05	0.00163513	0.439162	0.556672	7	97923834	F	II	Body	opensea	Body-opensea		rs547713449	27
BANK1	cg23124182	-0.181935	6.35e-06	0.000265708	0.439365	0.6213	4	102806845	F	II	Body	opensea	Body-opensea
BANK1	cg13286984	-0.128184	0.000263615	0.00436313	0.250506	0.37869	4	102713409	R	II	Body	shore	Body-shore	chr4:102711829-102712199	rs189564485	12
BANK1	cg04272229	-0.123428	0.00182638	0.017779	0.314844	0.438272	4	102958798	F	II	Body	opensea	Body-opensea		rs528277673;rs78003929;rs76863995	0;37;40
BANP	cg06173520	-0.162852	4.7e-07	2.6e-05	0.263222	0.426074	16	88039121	R	II	Body	shore	Body-shore	chr16:88039616-88039904	rs186159482	36
BANP	cg02093546	-0.137329	2.43e-06	0.000115905	0.184074	0.321403	16	87987796	R	II	5'UTR	shelf	5'UTR-shelf	chr16:87991287-87991596	rs368425016;rs141638014;rs566270136;rs186089425	27;10;2;1
BANP	cg02145701	-0.108582	2.62e-06	0.00012406	0.271638	0.38022	16	88038949	R	II	Body	shore	Body-shore	chr16:88039616-88039904	rs551732241;rs570317313	18;1
BASP1	cg07275606	-0.113101	1.81e-06	8.92e-05	0.617054	0.730155	5	17267415	R	II	5'UTR	opensea	5'UTR-opensea
BASP1	cg03117668	-0.134904	0.000310714	0.00489637	0.325978	0.460883	5	17249500	R	II	5'UTR	opensea	5'UTR-opensea
BASP1	cg00812927	-0.121971	0.00137986	0.01445	0.247257	0.369228	5	17261518	F	II	5'UTR	opensea	5'UTR-opensea		rs34090872	0
BAT2	cg00774102	-0.143381	0.000129289	0.00262506	0.280292	0.423673	6	31590870	F	II	Body	shore	Body-shore	chr6:31587779-31589024	rs531447624;rs2736172;rs200211950;rs11755228	5;28;38;51
BATF	cg06287731	0.101257	4.28e-05	0.00118625	0.525692	0.424435	14	75988251	R	II	TSS1500	opensea	TSS1500-opensea		rs551171017;rs571339807;rs537161073;rs557550689;rs79658908	34;32;17;7;2
BAZ1A	cg27651270	-0.126695	0.000123337	0.00253877	0.466506	0.593202	14	35307399	R	II	Body	opensea	Body-opensea		rs546098598	14
BAZ1B	cg15421041	-0.144593	3.59e-05	0.0010431	0.308464	0.453057	7	72856835	R	II	Body	opensea	Body-opensea		rs142662671;rs150935434	43;18
BAZ2B	cg04748721	-0.155785	2.86e-05	0.000877817	0.291719	0.447505	2	160418964	R	II	5'UTR	opensea	5'UTR-opensea		rs138187481;rs181941055	6;2
BAZ2B	cg25101462	-0.181995	4.98e-05	0.00132853	0.281352	0.463347	2	160412499	F	II	5'UTR	opensea	5'UTR-opensea
BAZ2B	cg15448681	-0.149248	8.01e-05	0.00186717	0.267111	0.416359	2	160219747	F	II	Body	opensea	Body-opensea		rs144603273	47
BAZ2B	cg25780687	-0.132117	0.000119432	0.00248143	0.260786	0.392903	2	160563271	F	II	Body	opensea	Body-opensea		rs6432551;rs150526658	17;33
BAZ2B	cg04853412	-0.100986	0.000673373	0.00853915	0.309928	0.410914	2	160414126	R	II	5'UTR	opensea	5'UTR-opensea		rs561003657	2
BBX	cg01246178	-0.166554	0.000131667	0.00265901	0.305902	0.472456	3	107377077	R	II	5'UTR	opensea	5'UTR-opensea		rs329920	39
BCAP29	cg14156592	-0.19164	9.32e-05	0.0020797	0.360518	0.552158	7	107233619	R	II	Body	opensea	Body-opensea
BCAP31	cg21414424	0.510079	1.7e-70	1.19e-66	0.519044	0.00896435	X	152989775	F	I	5'UTR	island	5'UTR-island	chrX:152988874-152991719
BCAP31	cg06041068	0.582647	4.35e-60	7.79e-57	0.604531	0.0218832	X	152990341	R	I	TSS1500	island	TSS1500-island	chrX:152988874-152991719
BCAP31	cg25508573	0.53656	7.79e-55	7.49e-52	0.555937	0.0193773	X	152990337	R	I	TSS1500	island	TSS1500-island	chrX:152988874-152991719
BCAP31	cg06018273	0.446118	1.18e-50	7.31e-48	0.459969	0.0138508	X	152990043	R	I	5'UTR	island	5'UTR-island	chrX:152988874-152991719
BCAP31	cg23718917	0.448956	3.82e-49	2.07e-46	0.465046	0.0160903	X	152990332	R	II	TSS1500	island	TSS1500-island	chrX:152988874-152991719
BCAP31	cg18244029	0.286195	3.41e-48	1.72e-45	0.302818	0.0166226	X	152988881	F	II	Body	island	Body-island	chrX:152988874-152991719
BCAP31	cg23496593	0.48255	5.22e-48	2.59e-45	0.536463	0.0539125	X	152989545	F	I	5'UTR	island	5'UTR-island	chrX:152988874-152991719
BCAP31	cg21681732	0.440701	1.18e-47	5.7e-45	0.451136	0.0104349	X	152989773	F	I	5'UTR	island	5'UTR-island	chrX:152988874-152991719
BCAP31	cg02579620	0.274415	1.43e-42	4.64e-40	0.304607	0.0301922	X	152988658	F	II	Body	shore	Body-shore	chrX:152988874-152991719
BCAP31	cg02205962	0.300033	2.55e-42	8.13e-40	0.311188	0.0111551	X	152989807	F	II	Body	island	Body-island	chrX:152988874-152991719
BCAP31	cg26845351	0.396477	3.69e-41	1.08e-38	0.430515	0.034038	X	152989558	F	I	5'UTR	island	5'UTR-island	chrX:152988874-152991719
BCAP31	cg01910452	0.270301	3.95e-39	1.01e-36	0.277298	0.00699617	X	152989424	F	II	Body	island	Body-island	chrX:152988874-152991719
BCAP31	cg04024675	0.427422	6.06e-39	1.52e-36	0.44234	0.0149188	X	152989895	F	I	5'UTR	island	5'UTR-island	chrX:152988874-152991719
BCAP31	cg11906884	0.334475	9.21e-38	2.14e-35	0.360148	0.0256732	X	152989902	F	I	5'UTR	island	5'UTR-island	chrX:152988874-152991719
BCAP31	cg27453644	0.240735	5.74e-37	1.27e-34	0.447067	0.206332	X	152990774	F	II	TSS1500	island	TSS1500-island	chrX:152988874-152991719
BCAP31	cg15002478	0.450713	1.64e-36	3.53e-34	0.461699	0.0109857	X	152990345	R	I	TSS1500	island	TSS1500-island	chrX:152988874-152991719
BCAP31	cg09594760	0.331635	9.44e-35	1.87e-32	0.365904	0.0342691	X	152989592	F	I	5'UTR	island	5'UTR-island	chrX:152988874-152991719
BCAP31	cg03753611	0.233734	1.04e-34	2.05e-32	0.497619	0.263885	X	152990778	F	II	TSS1500	island	TSS1500-island	chrX:152988874-152991719
BCAP31	cg04440464	0.297411	5.51e-34	1.06e-31	0.338564	0.0411529	X	152989562	F	I	5'UTR	island	5'UTR-island	chrX:152988874-152991719
BCAP31	cg00621925	0.238172	5.14e-31	8.44e-29	0.26006	0.0218882	X	152989492	R	I	Body	island	Body-island	chrX:152988874-152991719
BCAP31	cg13457621	-0.203141	3.04e-30	4.8e-28	0.722751	0.925892	X	152969538	F	II	ExonBnd	opensea	ExonBnd-opensea
BCAP31	cg17174422	0.198608	6.56e-29	9.71e-27	0.230085	0.0314778	X	152990210	R	I	TSS1500	island	TSS1500-island	chrX:152988874-152991719
BCAP31	cg07761358	0.282758	9.38e-25	1.16e-22	0.602202	0.319444	X	152991647	R	II	TSS1500	island	TSS1500-island	chrX:152988874-152991719
BCAP31	cg00934057	-0.109723	3.9e-20	4.02e-18	0.840884	0.950607	X	152985801	R	II	Body	shelf	Body-shelf	chrX:152988874-152991719
BCAP31	cg13747960	0.172987	6.74e-20	6.89e-18	0.307169	0.134183	X	152989585	F	I	Body	island	Body-island	chrX:152988874-152991719
BCAP31	cg25095873	0.101791	4.46e-16	3.94e-14	0.13002	0.0282294	X	152990212	R	I	TSS1500	island	TSS1500-island	chrX:152988874-152991719
BCAP31	cg09294666	-0.116004	5.92e-14	4.8e-12	0.649774	0.765777	X	152973882	F	II	Body	opensea	Body-opensea		rs78536563	43
BCAP31	cg20651980	0.141891	6.68e-13	5.2e-11	0.845584	0.703694	X	152987922	F	II	Body	shore	Body-shore	chrX:152988874-152991719
BCAR3	cg21269642	-0.103775	4.76e-06	0.00020807	0.149992	0.253766	1	94282608	R	II	5'UTR	opensea	5'UTR-opensea		rs573839563	22
BCAR3	cg15271220	0.106964	0.000211244	0.00372824	0.659849	0.552884	1	94108287	R	II	Body	opensea	Body-opensea		rs139756743;rs236265;rs144458694;rs560867787	48;36;28;2
BCAS3	cg09429544	-0.102608	8.31e-07	4.4e-05	0.173785	0.276393	17	59222682	F	II	Body	opensea	Body-opensea
BCAS3	cg02275530	-0.141419	1.51e-06	7.58e-05	0.279558	0.420977	17	59328313	F	II	Body	opensea	Body-opensea		rs562423767	40
BCAS3	cg15285436	-0.159071	0.000159104	0.00304682	0.286044	0.445115	17	59226714	F	II	Body	opensea	Body-opensea		rs571164899	0
BCAS3	cg19457909	-0.115472	0.000231647	0.00397847	0.481317	0.596789	17	59206070	R	II	Body	opensea	Body-opensea
BCAS3	cg14137316	-0.100311	0.00196714	0.0187904	0.610013	0.710325	17	59330946	R	II	Body	opensea	Body-opensea		rs575761335;rs8079657;rs534498952;rs189108631	49;28;16;15
BCKDHA	cg18763727	-0.109061	0.000264843	0.00437688	0.350815	0.459877	19	41920834	R	II	Body	opensea	Body-opensea		rs186931041;rs368706571;rs576133499	41;2;1
BCL10	cg17322118	-0.139741	0.00326153	0.0273477	0.505566	0.645307	1	85743732	R	II	TSS200	shore	TSS200-shore	chr1:85741865-85742535	rs11800577;rs184683596;rs544416944	45;39;26
BCL11A	cg00823094	-0.171887	1.61e-05	0.000563065	0.24975	0.421637	2	60771364	F	II	Body	opensea	Body-opensea		rs180731208	19
BCL11A	cg17935536	-0.107507	0.000132158	0.00266549	0.259809	0.367316	2	60755743	R	II	Body	opensea	Body-opensea		rs567799538	46
BCL11A	cg02334333	-0.101183	0.000609787	0.0079394	0.26647	0.367653	2	60687392	F	II	3'UTR	shore	3'UTR-shore	chr2:60687822-60688992	rs201706698;rs534998425	9;14
BCL11A	cg16951074	-0.130958	0.000811063	0.00978124	0.396754	0.527712	2	60755359	F	II	Body	opensea	Body-opensea		rs70953651	0
BCL11A	cg09509080	-0.106664	0.00184867	0.0179387	0.379179	0.485843	2	60732098	F	II	Body	opensea	Body-opensea		rs571065174;rs115656491;rs56089361	0;1;47
BCL11A	cg19040195	-0.112589	0.00441544	0.0342543	0.306775	0.419364	2	60687132	R	II	3'UTR	shore	3'UTR-shore	chr2:60687822-60688992	rs181979594;rs562096198;rs185460868	49;36;15
BCL11B	cg00612466	0.106218	5.33e-06	0.000229235	0.816756	0.710539	14	99654438	F	II	Body	opensea	Body-opensea
BCL11B	cg02322434	0.108917	5.48e-05	0.00142271	0.826597	0.71768	14	99717302	F	II	Body	shelf	Body-shelf	chr14:99711839-99713431	rs562823406	28
BCL11B	cg07015803	0.1041	6.32e-05	0.00157738	0.771642	0.667543	14	99655593	F	I	Body	opensea	Body-opensea		rs184423975	40
BCL11B	cg19682870	0.106176	9.18e-05	0.00205789	0.747836	0.64166	14	99715826	F	II	Body	shelf	Body-shelf	chr14:99711839-99713431	rs533324779;rs79002502;rs563777865	0;6;41
BCL11B	cg11339907	0.110157	0.000103485	0.00224095	0.743956	0.633799	14	99679701	F	II	Body	opensea	Body-opensea		rs138847629;rs17638924;rs568162263;rs181585136	13;23;44;47
BCL11B	cg19447113	0.13558	0.000113896	0.00239961	0.760417	0.624837	14	99725830	F	II	Body	opensea	Body-opensea		rs528312798;rs188152974;rs112823057	0;4;26
BCL11B	cg06905789	0.104757	0.000130116	0.00263744	0.629766	0.52501	14	99715200	F	II	Body	shore	Body-shore	chr14:99711839-99713431
BCL2	cg08223235	-0.121738	1.87e-07	1.09e-05	0.147548	0.269286	18	60903834	R	II	Body	opensea	Body-opensea
BCL2	cg09452784	-0.128035	1.9e-06	9.32e-05	0.175755	0.303791	18	60939163	R	II	Body	opensea	Body-opensea		rs4987741	1
BCL2	cg15002683	0.123625	9.28e-06	0.000363145	0.725466	0.601841	18	60967463	R	II	Body	opensea	Body-opensea		rs541377680;rs1573493;rs571844654	50;17;4
BCL2	cg11416737	0.114374	2.21e-05	0.000720782	0.742113	0.627738	18	60877850	F	II	Body	opensea	Body-opensea		rs74395307;rs117809226;rs114410438;rs528336000	1;16;26;30
BCL2	cg20593471	0.110438	0.0011411	0.0125639	0.574794	0.464356	18	60829294	F	II	Body	opensea	Body-opensea		rs111886309;rs550153991	36;39
BCL2	cg02288628	0.103742	0.00473142	0.0360691	0.740805	0.637063	18	60829008	F	II	Body	opensea	Body-opensea
BCL2A1	cg14563658	-0.129568	2.36e-06	0.000113133	0.182919	0.312487	15	80254684	F	II	Body	opensea	Body-opensea		rs541358708;rs115253795;rs575043193	1;3;44
BCL2L1	cg21276232	0.108728	2.44e-05	0.000776651	0.742947	0.63422	20	30305208	R	II	Body	opensea	Body-opensea		rs559436394;rs114740390;rs538170684;rs5841089	26;25;4;2
BCL2L1	cg04897370	-0.143218	0.000420875	0.00607989	0.384492	0.52771	20	30301179	F	II	Body	opensea	Body-opensea		rs565534026;rs532861983	6;22
BCL2L13	cg22856068	-0.147555	0.000518852	0.00706415	0.305004	0.452558	22	18125708	R	II	5'UTR	shelf	5'UTR-shelf	chr22:18121280-18122009
BCL2L14	cg09379489	0.114818	7.16e-06	0.000293624	0.631767	0.516949	12	12224360	F	II	5'UTR	opensea	5'UTR-opensea		rs533299061	19
BCL2L14	cg01175610	0.115847	1.94e-05	0.000649936	0.773102	0.657255	12	12224246	R	II	5'UTR	opensea	5'UTR-opensea		rs547413759	42
BCL2L15	cg13801402	-0.201114	1.49e-05	0.000528837	0.380705	0.581819	1	114429965	R	II	1stExon	opensea	1stExon-opensea		rs144140962;rs185505258;rs202039250;rs200731954;rs199687942	47;35;10;3;2
BCL2L15	cg12486521	-0.12032	2.54e-05	0.000800812	0.606936	0.727256	1	114429815	F	II	Body	opensea	Body-opensea
BCL2L15	cg24550026	-0.161734	2.56e-05	0.000804944	0.22446	0.386194	1	114430031	F	II	1stExon	opensea	1stExon-opensea		rs146604347	39
BCO2	cg11741468	-0.145535	0.00168818	0.0167699	0.358231	0.503766	11	112065525	F	II	Body	opensea	Body-opensea		rs571972199	40
BCOR	cg24183173	-0.459116	7.77e-58	1.05e-54	0.525243	0.984359	X	39962195	F	II	5'UTR	island	5'UTR-island	chrX:39953434-39969247
BCOR	cg13652795	-0.469739	5.44e-56	5.86e-53	0.447254	0.916993	X	40000784	R	II	5'UTR	shelf	5'UTR-shelf	chrX:40004305-40004536
BCOR	cg20348344	-0.40592	1.98e-54	1.83e-51	0.570049	0.975968	X	39951468	F	I	5'UTR	island	5'UTR-island	chrX:39950899-39951665
BCOR	cg10039267	-0.449507	3.17e-54	2.87e-51	0.489168	0.938675	X	39960821	F	II	5'UTR	island	5'UTR-island	chrX:39953434-39969247
BCOR	cg14261068	-0.49767	4.35e-54	3.86e-51	0.464511	0.962181	X	39946573	R	II	5'UTR	shelf	5'UTR-shelf	chrX:39949372-39949976
BCOR	cg11049634	-0.425059	4.65e-54	4.09e-51	0.507495	0.932554	X	40016121	R	I	5'UTR	island	5'UTR-island	chrX:40010919-40016203
BCOR	cg11143827	-0.374274	1.84e-51	1.24e-48	0.609463	0.983737	X	39961764	F	I	5'UTR	island	5'UTR-island	chrX:39953434-39969247
BCOR	cg03161453	-0.483286	1e-50	6.28e-48	0.479807	0.963094	X	39962049	F	II	5'UTR	island	5'UTR-island	chrX:39953434-39969247
BCOR	cg04751297	-0.445833	2.54e-50	1.52e-47	0.434265	0.880098	X	39960365	F	II	5'UTR	island	5'UTR-island	chrX:39953434-39969247
BCOR	cg02693068	-0.414499	3.04e-50	1.81e-47	0.380178	0.794677	X	39941630	R	II	5'UTR	shore	5'UTR-shore	chrX:39942756-39943419
BCOR	cg04101819	-0.403094	1.84e-48	9.43e-46	0.558597	0.961692	X	40006699	R	II	5'UTR	island	5'UTR-island	chrX:40005040-40007066
BCOR	cg21010298	-0.427411	2.58e-48	1.31e-45	0.518158	0.945569	X	40007065	F	II	5'UTR	island	5'UTR-island	chrX:40005040-40007066
BCOR	cg01906946	-0.426074	4.72e-48	2.35e-45	0.466243	0.892317	X	39951219	R	II	5'UTR	island	5'UTR-island	chrX:39950899-39951665
BCOR	cg26695278	-0.3681	2.99e-47	1.39e-44	0.468323	0.836423	X	40010468	F	II	5'UTR	shore	5'UTR-shore	chrX:40010919-40016203
BCOR	cg18813691	-0.41507	6.77e-47	3.08e-44	0.419674	0.834744	X	40009241	F	II	5'UTR	shore	5'UTR-shore	chrX:40010919-40016203
BCOR	cg24156613	-0.417627	1.92e-46	8.52e-44	0.414316	0.831943	X	39950501	R	II	5'UTR	shore	5'UTR-shore	chrX:39950899-39951665
BCOR	cg15366127	-0.422496	2.6e-46	1.14e-43	0.523321	0.945818	X	40003935	R	II	5'UTR	shore	5'UTR-shore	chrX:40004305-40004536
BCOR	cg19937286	-0.396491	6.59e-46	2.8e-43	0.53521	0.931701	X	40017092	F	II	5'UTR	shore	5'UTR-shore	chrX:40017372-40017884
BCOR	cg24508310	-0.368664	1.05e-43	3.73e-41	0.415081	0.783745	X	39947559	R	II	5'UTR	shore	5'UTR-shore	chrX:39949372-39949976
BCOR	cg11434986	-0.348816	1.03e-42	3.39e-40	0.614319	0.963134	X	39948609	F	II	5'UTR	shore	5'UTR-shore	chrX:39949372-39949976
BCOR	cg23424739	-0.415215	1.83e-42	5.88e-40	0.413777	0.828992	X	39937739	F	II	5'UTR	opensea	5'UTR-opensea
BCOR	cg02931660	-0.415502	3e-42	9.51e-40	0.536194	0.951696	X	40002443	R	II	5'UTR	shore	5'UTR-shore	chrX:40004305-40004536
BCOR	cg08707617	-0.449522	4.64e-42	1.45e-39	0.496723	0.946244	X	39944352	R	II	5'UTR	shore	5'UTR-shore	chrX:39942756-39943419
BCOR	cg15386612	-0.387025	5.05e-42	1.57e-39	0.486568	0.873593	X	40028018	F	II	5'UTR	island	5'UTR-island	chrX:40026592-40028376
BCOR	cg15322230	-0.280868	1.5e-40	4.21e-38	0.560014	0.840881	X	40015467	F	I	5'UTR	island	5'UTR-island	chrX:40010919-40016203
BCOR	cg07234688	-0.33444	2.29e-38	5.53e-36	0.576342	0.910782	X	39937388	R	II	5'UTR	opensea	5'UTR-opensea
BCOR	cg05559023	-0.396226	4.38e-38	1.04e-35	0.496823	0.893049	X	39952171	F	II	5'UTR	shore	5'UTR-shore	chrX:39953434-39969247
BCOR	cg07601068	-0.384114	1.31e-36	2.84e-34	0.415671	0.799785	X	39953107	F	II	5'UTR	shore	5'UTR-shore	chrX:39953434-39969247
BCOR	cg02169289	-0.338235	2.08e-36	4.44e-34	0.408909	0.747145	X	39967202	F	II	5'UTR	island	5'UTR-island	chrX:39953434-39969247
BCOR	cg11620557	-0.39717	3.24e-36	6.87e-34	0.549703	0.946873	X	39963545	F	II	5'UTR	island	5'UTR-island	chrX:39953434-39969247
BCOR	cg11844737	0.2634	8.52e-36	1.77e-33	0.421853	0.158453	X	40037471	F	II	TSS1500	shore	TSS1500-shore	chrX:40034239-40036007
BCOR	cg26046341	-0.178194	2.55e-35	5.19e-33	0.792716	0.97091	X	40023353	R	II	5'UTR	shelf	5'UTR-shelf	chrX:40026592-40028376
BCOR	cg27428464	-0.342842	1.92e-34	3.75e-32	0.635735	0.978577	X	39938250	F	II	5'UTR	opensea	5'UTR-opensea
BCOR	cg00389552	-0.281945	6.38e-34	1.22e-31	0.272935	0.55488	X	40028487	R	II	5'UTR	shore	5'UTR-shore	chrX:40028925-40029315
BCOR	cg05721877	-0.295347	5.25e-32	9.06e-30	0.557516	0.852863	X	39953075	F	I	5'UTR	shore	5'UTR-shore	chrX:39953434-39969247
BCOR	cg18765710	-0.228475	3.07e-31	5.11e-29	0.726621	0.955096	X	39970419	R	II	5'UTR	shore	5'UTR-shore	chrX:39953434-39969247
BCOR	cg22346771	-0.438949	1.61e-30	2.58e-28	0.545171	0.98412	X	39937986	R	II	5'UTR	opensea	5'UTR-opensea
BCOR	cg13829077	-0.225521	1.13e-29	1.74e-27	0.685993	0.911514	X	39924051	F	II	Body	opensea	Body-opensea
BCOR	cg12045126	-0.327739	2.53e-29	3.82e-27	0.623998	0.951737	X	40003547	F	II	5'UTR	shore	5'UTR-shore	chrX:40004305-40004536
BCOR	cg06839398	-0.240278	1.47e-28	2.15e-26	0.338613	0.578891	X	39949008	R	II	5'UTR	shore	5'UTR-shore	chrX:39949372-39949976
BCOR	cg13929917	-0.23423	3.38e-28	4.88e-26	0.341921	0.576151	X	40017269	R	II	5'UTR	shore	5'UTR-shore	chrX:40017372-40017884
BCOR	cg13307200	-0.201579	4.35e-28	6.24e-26	0.72082	0.922399	X	39939117	R	II	5'UTR	shelf	5'UTR-shelf	chrX:39942756-39943419
BCOR	cg03088756	-0.197533	1.08e-27	1.53e-25	0.305707	0.503239	X	40011385	F	II	5'UTR	island	5'UTR-island	chrX:40010919-40016203
BCOR	cg21180513	-0.218991	6.5e-27	8.87e-25	0.396231	0.615222	X	39947231	F	II	5'UTR	shelf	5'UTR-shelf	chrX:39949372-39949976
BCOR	cg01522249	-0.187299	1.06e-25	1.37e-23	0.762005	0.949304	X	39951640	F	I	5'UTR	island	5'UTR-island	chrX:39950899-39951665
BCOR	cg25300435	-0.230749	1.33e-25	1.71e-23	0.499045	0.729794	X	39977097	F	II	5'UTR	opensea	5'UTR-opensea
BCOR	cg20457190	-0.112272	8.66e-25	1.07e-22	0.826194	0.938465	X	40024696	F	II	5'UTR	shore	5'UTR-shore	chrX:40026592-40028376
BCOR	cg06948553	0.356412	1.69e-24	2.06e-22	0.480337	0.123926	X	40037418	F	II	TSS1500	shore	TSS1500-shore	chrX:40034239-40036007
BCOR	cg03179745	-0.127464	3.88e-23	4.51e-21	0.790419	0.917882	X	39989716	R	II	5'UTR	opensea	5'UTR-opensea
BCOR	cg08156775	-0.19515	1.73e-20	1.81e-18	0.202284	0.397434	X	40009864	F	II	5'UTR	shore	5'UTR-shore	chrX:40010919-40016203
BCOR	cg23252483	-0.147527	5.4e-20	5.53e-18	0.707013	0.85454	X	39932400	F	II	Body	opensea	Body-opensea		rs140693978;rs146426767	0;51
BCOR	cg24618413	-0.214104	6.26e-20	6.4e-18	0.171849	0.385952	X	40007471	R	II	5'UTR	shore	5'UTR-shore	chrX:40005040-40007066
BCOR	cg07764473	0.209308	7.37e-20	7.52e-18	0.578279	0.368971	X	40037510	F	II	TSS1500	shore	TSS1500-shore	chrX:40034239-40036007
BCOR	cg08384999	-0.211038	3.11e-19	3.1e-17	0.370538	0.581576	X	40004346	R	I	5'UTR	island	5'UTR-island	chrX:40004305-40004536
BCOR	cg05836941	-0.157595	5.21e-19	5.16e-17	0.811979	0.969574	X	39922383	F	II	Body	opensea	Body-opensea
BCOR	cg12360110	0.108042	1.13e-18	1.1e-16	0.21574	0.107698	X	40036589	R	II	TSS200	shore	TSS200-shore	chrX:40034239-40036007
BCOR	cg12775788	0.111466	1.68e-18	1.64e-16	0.128193	0.0167271	X	40031643	R	II	5'UTR	island	5'UTR-island	chrX:40030818-40032181
BCOR	cg01340520	-0.17512	2.76e-16	2.45e-14	0.132242	0.307362	X	40015196	F	II	5'UTR	island	5'UTR-island	chrX:40010919-40016203
BCOR	cg27450030	-0.198729	4.44e-16	3.92e-14	0.203921	0.402649	X	40008861	F	II	5'UTR	shore	5'UTR-shore	chrX:40005040-40007066
BCOR	cg07650640	-0.156907	6.09e-16	5.35e-14	0.697741	0.854648	X	40007201	R	II	5'UTR	shore	5'UTR-shore	chrX:40005040-40007066
BCOR	cg24450656	0.218238	1.74e-14	1.44e-12	0.234058	0.0158198	X	39956841	F	I	TSS200	island	TSS200-island	chrX:39953434-39969247
BCOR	cg23496314	0.175742	1.9e-14	1.57e-12	0.187167	0.0114253	X	39956534	R	II	5'UTR	island	5'UTR-island	chrX:39953434-39969247
BCOR	cg15039826	0.15786	5.69e-14	4.61e-12	0.20347	0.0456092	X	39958196	F	I	TSS1500	island	TSS1500-island	chrX:39953434-39969247
BCOR	cg21224938	0.110012	1.06e-12	8.16e-11	0.344575	0.234562	X	39980803	R	II	5'UTR	opensea	5'UTR-opensea
BCOR	cg05066631	-0.154202	1.39e-12	1.07e-10	0.625357	0.779558	X	40018892	F	II	5'UTR	shore	5'UTR-shore	chrX:40017372-40017884
BCOR	cg18744436	0.100677	1.8e-12	1.38e-10	0.118535	0.017858	X	39968574	F	II	5'UTR	island	5'UTR-island	chrX:39953434-39969247
BCOR	cg20197861	0.187181	6.81e-12	5.1e-10	0.195108	0.00792647	X	39964229	R	I	5'UTR	island	5'UTR-island	chrX:39953434-39969247
BCOR	cg23851088	-0.109123	9.93e-12	7.39e-10	0.150895	0.260018	X	40004432	F	II	5'UTR	island	5'UTR-island	chrX:40004305-40004536
BCOR	cg20848269	0.126539	1.23e-10	8.78e-09	0.207779	0.0812408	X	40013101	R	I	5'UTR	island	5'UTR-island	chrX:40010919-40016203
BCOR	cg05026884	0.196559	4.57e-10	3.19e-08	0.279299	0.08274	X	40032180	F	II	5'UTR	island	5'UTR-island	chrX:40030818-40032181
BCOR	cg04924962	-0.115765	9.93e-10	6.8e-08	0.291759	0.407524	X	39948134	F	II	5'UTR	shore	5'UTR-shore	chrX:39949372-39949976
BCOR	cg02932805	0.100839	1.11e-09	7.59e-08	0.108642	0.00780253	X	40031550	F	I	5'UTR	island	5'UTR-island	chrX:40030818-40032181
BCOR	cg02433927	0.100108	1.27e-09	8.67e-08	0.117831	0.017723	X	39969103	R	II	5'UTR	island	5'UTR-island	chrX:39953434-39969247
BCOR	cg08174182	0.101827	3.1e-09	2.07e-07	0.173907	0.0720798	X	40028582	F	II	5'UTR	shore	5'UTR-shore	chrX:40026592-40028376
BCOR	cg12111783	-0.128439	3.28e-09	2.19e-07	0.271185	0.399625	X	40027674	R	I	5'UTR	island	5'UTR-island	chrX:40026592-40028376	rs7890176	25
BCOR	cg01110765	-0.181954	4.95e-08	3.07e-06	0.275944	0.457897	X	40016611	R	II	5'UTR	shore	5'UTR-shore	chrX:40017372-40017884
BCOR	cg10055320	-0.139321	1.61e-07	9.5e-06	0.302989	0.44231	X	40009982	R	II	5'UTR	shore	5'UTR-shore	chrX:40010919-40016203
BCORL1	cg08059778	0.645947	7.48e-73	6.83e-69	0.68116	0.0352124	X	129116536	F	I	TSS200	island	TSS200-island	chrX:129113845-129118029
BCORL1	cg05785344	0.501518	2.26e-66	9.11e-63	0.539973	0.0384555	X	129118279	R	I	5'UTR	shore	5'UTR-shore	chrX:129118345-129118690
BCORL1	cg25124605	0.454424	2.64e-61	5.5e-58	0.463627	0.00920298	X	129116500	R	I	TSS200	island	TSS200-island	chrX:129113845-129118029
BCORL1	cg13941987	0.4547	9.96e-53	7.62e-50	0.464774	0.0100746	X	129118022	R	I	5'UTR	island	5'UTR-island	chrX:129113845-129118029
BCORL1	cg03692134	0.406849	9.39e-51	5.9e-48	0.451918	0.0450693	X	129116990	R	II	5'UTR	island	5'UTR-island	chrX:129113845-129118029
BCORL1	cg00623388	0.410318	8.2e-46	3.46e-43	0.428291	0.0179725	X	129116224	F	II	TSS1500	island	TSS1500-island	chrX:129113845-129118029
BCORL1	cg03825574	0.443954	8.21e-45	3.2e-42	0.450498	0.00654447	X	129116503	R	I	TSS200	island	TSS200-island	chrX:129113845-129118029
BCORL1	cg18535534	0.284489	8.35e-42	2.56e-39	0.294927	0.0104379	X	129115458	F	II	TSS1500	island	TSS1500-island	chrX:129113845-129118029
BCORL1	cg24035229	0.405279	1.59e-39	4.16e-37	0.425204	0.0199246	X	129115416	R	I	TSS1500	island	TSS1500-island	chrX:129113845-129118029
BCORL1	cg23269489	0.246707	1.81e-39	4.72e-37	0.256931	0.0102236	X	129117241	R	II	5'UTR	island	5'UTR-island	chrX:129113845-129118029
BCORL1	cg24761863	-0.311775	1.52e-37	3.49e-35	0.600012	0.911787	X	129190003	R	II	Body	opensea	Body-opensea
BCORL1	cg23934598	0.409691	4.56e-34	8.77e-32	0.458249	0.0485581	X	129118276	R	I	5'UTR	shore	5'UTR-shore	chrX:129118345-129118690
BCORL1	cg08513688	0.139911	2.13e-29	3.23e-27	0.149115	0.00920457	X	129115932	F	II	TSS1500	island	TSS1500-island	chrX:129113845-129118029
BCORL1	cg00093999	-0.20508	3.88e-28	5.58e-26	0.711169	0.916249	X	129146918	R	II	ExonBnd	opensea	ExonBnd-opensea
BCORL1	cg10503552	-0.182037	5.62e-25	7.02e-23	0.739296	0.921333	X	129159424	F	II	Body	opensea	Body-opensea
BCORL1	cg05040703	-0.160305	1.25e-23	1.48e-21	0.78918	0.949485	X	129138765	F	II	TSS1500	opensea	TSS1500-opensea
BCORL1	cg07434806	-0.163859	1.76e-21	1.91e-19	0.806094	0.969953	X	129148899	F	II	Body	opensea	Body-opensea
BCORL1	cg11304846	-0.113162	8.44e-20	8.59e-18	0.855474	0.968637	X	129189315	R	II	Body	opensea	Body-opensea
BCORL1	cg22741763	-0.14198	5.78e-18	5.5e-16	0.826411	0.968391	X	129158723	F	II	Body	opensea	Body-opensea
BCORL1	cg15675045	-0.11232	6.08e-17	5.55e-15	0.852154	0.964475	X	129137782	R	II	TSS1500	opensea	TSS1500-opensea
BCORL1	cg10794684	-0.170024	4.86e-15	4.11e-13	0.768515	0.938539	X	129191244	R	II	3'UTR	shelf	3'UTR-shelf	chrX:129194007-129194703	rs2362264	18
BCORL1	cg13627141	0.119051	2.97e-14	2.44e-12	0.694427	0.575376	X	129118953	R	II	5'UTR	shore	5'UTR-shore	chrX:129113845-129118029
BCORL2	cg15027426	-0.204264	3.26e-18	3.13e-16	0.126415	0.33068	Y	21664604	R	I	Body	island	Body-island	chrY:21664481-21665063
BCR	cg03196974	-0.107132	2.4e-05	0.000767118	0.173205	0.280337	22	23583183	R	II	Body	opensea	Body-opensea
BCR	cg25630875	-0.144734	9.38e-05	0.00208847	0.337155	0.481889	22	23593187	F	II	Body	opensea	Body-opensea		rs141141187;rs530397256;rs550713107	1;24;25
BCR	cg22389753	-0.113928	0.000727412	0.00903443	0.318925	0.432853	22	23556095	F	II	Body	opensea	Body-opensea		rs145527742;rs76969696;rs552231093	0;1;44
BCYRN1	cg19586382	0.409763	6.15e-59	9.25e-56	0.414369	0.00460636	X	70585696	R	II	Body	shore	Body-shore	chrX:70585715-70587063
BCYRN1	cg11262744	0.375754	1.52e-48	7.82e-46	0.38702	0.011266	X	70586173	R	II	Body	island	Body-island	chrX:70585715-70587063
BCYRN1	cg10401803	0.310673	3.25e-46	1.41e-43	0.320851	0.010178	X	70586179	F	II	Body	island	Body-island	chrX:70585715-70587063	rs147152639;rs139510844	10;17
BCYRN1	cg03209009	0.394785	1.1e-45	4.56e-43	0.499564	0.104779	X	70761321	F	II	Body	opensea	Body-opensea
BCYRN1	cg16414775	0.336208	4.61e-45	1.84e-42	0.388501	0.0522926	X	70842574	R	II	Body	opensea	Body-opensea
BCYRN1	cg07264097	0.334253	1.84e-41	5.51e-39	0.36131	0.0270566	X	70586192	F	II	Body	island	Body-island	chrX:70585715-70587063	rs139510844	4
BCYRN1	cg14932573	0.311343	3.63e-40	9.95e-38	0.356052	0.0447082	X	70753974	F	I	Body	shore	Body-shore	chrX:70752638-70752965
BCYRN1	cg03139623	-0.339118	1.43e-39	3.76e-37	0.599098	0.938216	X	70572433	R	II	Body	opensea	Body-opensea
BCYRN1	cg04566761	-0.260977	1.81e-36	3.88e-34	0.698969	0.959946	X	70881988	F	II	Body	opensea	Body-opensea
BCYRN1	cg23986186	0.245997	2.35e-32	4.12e-30	0.335982	0.0899841	X	70585545	R	II	Body	shore	Body-shore	chrX:70585715-70587063
BCYRN1	cg11318941	0.234218	6e-32	1.03e-29	0.583551	0.349333	X	70760961	F	II	Body	opensea	Body-opensea
BCYRN1	cg06623468	0.254603	3.11e-27	4.3e-25	0.377124	0.122521	X	70838030	R	II	Body	opensea	Body-opensea
BCYRN1	cg00960300	-0.230768	1.59e-26	2.14e-24	0.577492	0.808261	X	70886827	F	II	Body	shore	Body-shore	chrX:70887645-70887941
BCYRN1	cg15550958	-0.21002	3.27e-26	4.32e-24	0.741539	0.95156	X	70447676	F	II	Body	shelf	Body-shelf	chrX:70444046-70444270
BCYRN1	cg10014219	-0.236834	3.03e-24	3.66e-22	0.621872	0.858706	X	70447775	R	II	Body	shelf	Body-shelf	chrX:70444046-70444270
BCYRN1	cg24885621	-0.171139	1.02e-22	1.16e-20	0.695363	0.866502	X	70853723	F	II	Body	opensea	Body-opensea
BCYRN1	cg17609703	-0.185144	3.4e-22	3.81e-20	0.773253	0.958397	X	70795397	F	II	Body	shelf	Body-shelf	chrX:70798022-70798353
BCYRN1	cg25704253	-0.162483	6.12e-22	6.8e-20	0.708395	0.870878	X	70434651	F	II	Body	opensea	Body-opensea
BCYRN1	cg08699828	-0.156223	1.33e-16	1.2e-14	0.690955	0.847178	X	70833365	F	II	Body	opensea	Body-opensea		rs2280963	26
BCYRN1	cg17422516	-0.110969	2.49e-15	2.14e-13	0.842128	0.953097	X	70512675	F	II	Body	opensea	Body-opensea
BCYRN1	cg14197475	-0.101505	7.47e-15	6.27e-13	0.86356	0.965066	X	70640667	F	II	Body	opensea	Body-opensea
BCYRN1	cg16989764	-0.10424	1.47e-14	1.22e-12	0.808233	0.912473	X	70869990	R	II	Body	opensea	Body-opensea
BCYRN1	cg04886769	-0.1052	1.03e-13	8.28e-12	0.703425	0.808625	X	70435029	R	II	Body	opensea	Body-opensea
BCYRN1	cg12238324	-0.133496	4.93e-11	3.57e-09	0.452807	0.586302	X	70518136	F	II	Body	opensea	Body-opensea
BCYRN1	cg15907464	0.326876	9.46e-08	5.72e-06	0.592857	0.265981	X	70712790	F	I	Body	island	Body-island	chrX:70712049-70712821
BCYRN1	cg17970282	0.356178	3.62e-07	2.04e-05	0.562999	0.20682	X	70712810	F	II	Body	island	Body-island	chrX:70712049-70712821
BCYRN1	cg18317959	0.120506	4.33e-07	2.41e-05	0.651705	0.531199	X	70849574	F	II	Body	opensea	Body-opensea
BCYRN1	cg27558057	0.256434	1.95e-05	0.000652842	0.539541	0.283107	X	70712724	R	I	Body	island	Body-island	chrX:70712049-70712821
BCYRN1	cg08343300	0.183007	0.00259186	0.0230532	0.412975	0.229968	X	70712742	F	I	Body	island	Body-island	chrX:70712049-70712821
BCYRN1	cg08630881	0.110605	0.00434736	0.0338728	0.605516	0.494912	X	70713213	R	II	Body	shore	Body-shore	chrX:70712049-70712821
BCYRN1	cg21811592	0.159351	0.00527955	0.0391577	0.360978	0.201627	X	70712619	R	II	Body	island	Body-island	chrX:70712049-70712821
BDH1	cg14471943	-0.143582	0.000104804	0.00226209	0.563025	0.706607	3	197250926	R	II	Body	opensea	Body-opensea		rs536677999;rs4857504	33;8
BDH1	cg19005485	-0.194513	0.000125225	0.00256644	0.38376	0.578273	3	197272328	F	II	Body	opensea	Body-opensea		rs148547814;rs548084252;rs13073953	0;1;50
BDH1	cg00916652	-0.136248	0.000160277	0.00306251	0.270883	0.407131	3	197261031	R	II	Body	opensea	Body-opensea		rs147168765	2
BDH1	cg18095675	-0.159491	0.000245448	0.00414676	0.398579	0.55807	3	197272311	R	II	Body	opensea	Body-opensea		rs565822196	19
BDP1	cg03254865	-0.185272	7.66e-05	0.00180913	0.343411	0.528683	5	70790128	F	II	Body	opensea	Body-opensea		rs147864215	48
BEND2	cg23120656	-0.197589	2.77e-23	3.24e-21	0.741776	0.939364	X	18184369	F	II	Body	opensea	Body-opensea
BEND2	cg12988928	-0.177973	1.94e-22	2.19e-20	0.297093	0.475067	X	18228688	R	II	Body	opensea	Body-opensea
BEND2	cg06323119	-0.117939	2.86e-13	2.25e-11	0.82261	0.940548	X	18238233	R	II	Body	island	Body-island	chrX:18238232-18239070
BEND3	cg07483683	-0.12177	3.36e-05	0.000991446	0.189535	0.311305	6	107431650	F	II	5'UTR	shelf	5'UTR-shelf	chr6:107435454-107437310	rs4946812;rs560778173	38;41
BEX1	cg26628435	0.554279	1.25e-75	2.12e-71	0.585901	0.0316213	X	102319088	F	I	5'UTR	island	5'UTR-island	chrX:102318601-102319304
BEX1	cg21331812	0.405497	1.71e-57	2.19e-54	0.435755	0.0302576	X	102319001	R	I	5'UTR	island	5'UTR-island	chrX:102318601-102319304
BEX1	cg23936476	0.508461	2.24e-56	2.53e-53	0.532578	0.0241165	X	102319120	R	I	5'UTR	island	5'UTR-island	chrX:102318601-102319304
BEX1	cg21509846	0.328996	7.1e-50	4.09e-47	0.346822	0.0178262	X	102319368	R	II	TSS1500	shore	TSS1500-shore	chrX:102318601-102319304
BEX1	cg14556695	0.487746	2.14e-49	1.18e-46	0.534996	0.0472501	X	102319347	F	II	TSS200	shore	TSS200-shore	chrX:102318601-102319304
BEX1	cg13176270	0.30561	8.3e-42	2.55e-39	0.338246	0.032636	X	102318831	R	II	5'UTR	island	5'UTR-island	chrX:102318601-102319304
BEX1	cg17645407	0.309424	1.93e-39	5.01e-37	0.428964	0.11954	X	102319257	F	I	TSS200	island	TSS200-island	chrX:102318601-102319304
BEX1	cg11492411	-0.115937	1.23e-20	1.29e-18	0.824066	0.940003	X	102320443	R	II	TSS1500	shore	TSS1500-shore	chrX:102318601-102319304
BEX1	cg11307246	-0.108108	5.37e-16	4.73e-14	0.82048	0.928588	X	102319998	F	II	TSS1500	shore	TSS1500-shore	chrX:102318601-102319304
BEX2	cg08778881	0.460471	2.15e-62	5.08e-59	0.497684	0.0372128	X	102565993	F	I	TSS200	island	TSS200-island	chrX:102565314-102566034	rs2273693	22
BEX2	cg24765005	0.334902	2.96e-47	1.38e-44	0.346551	0.0116493	X	102565608	R	I	1stExon	island	1stExon-island	chrX:102565314-102566034
BEX2	cg03347749	0.356201	1.22e-40	3.43e-38	0.367344	0.0111427	X	102565889	F	I	1stExon	island	1stExon-island	chrX:102565314-102566034	rs12559214	17
BEX2	cg10460554	0.282871	1.8e-40	5.03e-38	0.313728	0.0308574	X	102565976	F	I	TSS200	island	TSS200-island	chrX:102565314-102566034	rs2273693	39
BEX2	cg06302218	0.208001	1.24e-38	3.07e-36	0.224815	0.0168143	X	102566123	R	II	TSS200	shore	TSS200-shore	chrX:102565314-102566034
BEX2	cg01804836	0.242147	8.36e-37	1.84e-34	0.272692	0.0305452	X	102565738	F	I	1stExon	island	1stExon-island	chrX:102565314-102566034
BEX2	cg07748875	0.256736	1.42e-36	3.08e-34	0.286599	0.0298632	X	102565963	R	II	1stExon	island	1stExon-island	chrX:102565314-102566034
BEX2	cg05515118	0.234184	2.02e-33	3.75e-31	0.247508	0.0133239	X	102565934	F	I	1stExon	island	1stExon-island	chrX:102565314-102566034
BEX2	cg22014878	0.339738	2.39e-30	3.79e-28	0.356407	0.0166687	X	102565906	F	I	1stExon	island	1stExon-island	chrX:102565314-102566034	rs12559214	0
BEX2	cg04075827	-0.235949	2.22e-27	3.1e-25	0.686008	0.921958	X	102566490	R	II	TSS1500	shore	TSS1500-shore	chrX:102565314-102566034
BEX2	cg13391512	-0.136632	1.92e-22	2.17e-20	0.79309	0.929722	X	102564733	R	II	Body	shore	Body-shore	chrX:102565314-102566034	rs145955701;rs139871389	37;34
BEX4	cg24790801	0.557803	6.44e-69	3.69e-65	0.571286	0.0134824	X	102470074	R	I	1stExon	island	1stExon-island	chrX:102469940-102470419	rs3747300	22
BEX4	cg12464216	0.445652	1.15e-61	2.51e-58	0.477545	0.0318923	X	102469889	F	II	TSS200	shore	TSS200-shore	chrX:102469940-102470419
BEX4	cg11082424	0.449491	3.42e-61	6.97e-58	0.466446	0.0169557	X	102470047	R	I	1stExon	island	1stExon-island	chrX:102469940-102470419
BEX4	cg01374431	0.411294	4.47e-59	6.86e-56	0.442565	0.0312714	X	102469950	R	I	TSS200	island	TSS200-island	chrX:102469940-102470419
BEX4	cg15582794	0.499455	7.22e-56	7.7e-53	0.537626	0.0381712	X	102470223	R	I	5'UTR	island	5'UTR-island	chrX:102469940-102470419
BEX4	cg01402625	0.304238	5.88e-44	2.14e-41	0.315492	0.0112549	X	102469990	F	I	TSS200	island	TSS200-island	chrX:102469940-102470419
BEX4	cg11049774	0.40103	6.54e-39	1.64e-36	0.414653	0.0136235	X	102469996	F	I	TSS200	island	TSS200-island	chrX:102469940-102470419
BEX4	cg07492878	0.240886	1.48e-33	2.77e-31	0.266753	0.0258665	X	102470002	F	II	TSS200	island	TSS200-island	chrX:102469940-102470419
BEX4	cg17294479	0.423281	1.22e-23	1.44e-21	0.437785	0.0145035	X	102470404	F	II	5'UTR	island	5'UTR-island	chrX:102469940-102470419
BEX4	cg09603684	0.104957	7.09e-22	7.85e-20	0.112347	0.00738996	X	102469517	F	II	TSS1500	shore	TSS1500-shore	chrX:102469940-102470419
BEX4	cg07746818	0.181128	5.94e-16	5.23e-14	0.84814	0.667012	X	102469720	R	II	TSS1500	shore	TSS1500-shore	chrX:102469940-102470419
BEX4	cg21039523	0.14823	1.21e-11	8.97e-10	0.647518	0.499288	X	102469724	R	II	TSS1500	shore	TSS1500-shore	chrX:102469940-102470419
BEX5	cg16567137	0.40835	2.09e-55	2.14e-52	0.431793	0.0234427	X	101410914	F	II	TSS200	opensea	TSS200-opensea
BEX5	cg04599817	0.38014	2.01e-53	1.65e-50	0.387937	0.00779631	X	101410443	F	II	5'UTR	opensea	5'UTR-opensea
BEX5	cg14793790	0.321786	3.13e-43	1.07e-40	0.36597	0.0441836	X	101411254	R	II	TSS1500	opensea	TSS1500-opensea		rs6621363	9
BEX5	cg11673013	0.366284	3.63e-42	1.14e-39	0.401558	0.0352745	X	101410928	F	II	TSS200	opensea	TSS200-opensea
BEX5	cg00400999	0.27884	7.03e-31	1.15e-28	0.296081	0.0172405	X	101410998	F	II	TSS200	opensea	TSS200-opensea
BEX5	cg19637159	0.223058	3.35e-30	5.28e-28	0.243617	0.0205583	X	101411152	F	II	TSS200	opensea	TSS200-opensea
BEX5	cg05470074	0.115525	9.43e-25	1.17e-22	0.128353	0.0128278	X	101411227	R	II	TSS1500	opensea	TSS1500-opensea
BEX5	cg01386236	0.247323	7.07e-24	8.41e-22	0.277747	0.0304238	X	101410618	F	II	5'UTR	opensea	5'UTR-opensea
BEX5	cg03993934	0.159507	4.93e-22	5.5e-20	0.210077	0.0505691	X	101411275	F	II	TSS1500	opensea	TSS1500-opensea
BFSP2	cg11642298	-0.100141	0.000375408	0.00559566	0.28121	0.381351	3	133193741	R	II	Body	opensea	Body-opensea		rs371698476	1
BGN	cg27488875	0.482869	1.71e-49	9.54e-47	0.670034	0.187165	X	152760493	F	I	5'UTR	opensea	5'UTR-opensea
BGN	cg12897665	0.321082	1.1e-33	2.07e-31	0.515491	0.194408	X	152760387	F	I	1stExon	opensea	1stExon-opensea
BGN	cg21635956	-0.202719	1.4e-33	2.63e-31	0.733772	0.936491	X	152772215	F	II	Body	opensea	Body-opensea
BGN	cg06190216	-0.207338	1.49e-28	2.17e-26	0.704786	0.912124	X	152771994	F	II	Body	opensea	Body-opensea		rs148808913	0
BGN	cg14603520	0.34682	7.27e-28	1.03e-25	0.506167	0.159347	X	152760248	F	II	TSS200	opensea	TSS200-opensea
BGN	cg04929865	-0.130479	1.48e-22	1.68e-20	0.760538	0.891017	X	152760078	F	II	TSS1500	opensea	TSS1500-opensea
BGN	cg14028178	-0.178574	1.8e-22	2.04e-20	0.60734	0.785914	X	152760034	R	II	TSS1500	opensea	TSS1500-opensea
BGN	cg09536390	-0.227886	2.16e-22	2.43e-20	0.558917	0.786802	X	152760191	R	II	TSS200	opensea	TSS200-opensea
BGN	cg01229591	-0.101602	2.19e-17	2.04e-15	0.832644	0.934246	X	152759143	R	II	TSS1500	opensea	TSS1500-opensea
BGN	cg04177332	-0.111617	1.46e-16	1.32e-14	0.834892	0.946509	X	152759883	F	II	TSS1500	opensea	TSS1500-opensea
BHLHB9	cg04595393	0.435038	1.43e-65	5.14e-62	0.454751	0.0197128	X	102001018	R	I	5'UTR	island	5'UTR-island	chrX:102000689-102001558
BHLHB9	cg10869581	0.442261	4.32e-65	1.49e-61	0.517414	0.075153	X	102000905	F	I	TSS200	island	TSS200-island	chrX:102000689-102001558
BHLHB9	cg00328582	0.366029	2.33e-50	1.4e-47	0.404708	0.0386794	X	102000756	R	I	TSS200	island	TSS200-island	chrX:102000689-102001558
BHLHB9	cg23900279	-0.415981	5.32e-50	3.09e-47	0.536621	0.952603	X	102000080	F	II	TSS1500	shore	TSS1500-shore	chrX:102000689-102001558
BHLHB9	cg18470455	0.325569	1.27e-46	5.68e-44	0.340762	0.015193	X	102001134	R	II	5'UTR	island	5'UTR-island	chrX:102000689-102001558
BHLHB9	cg06302025	0.39952	3.26e-45	1.31e-42	0.421041	0.0215202	X	102000758	R	I	TSS200	island	TSS200-island	chrX:102000689-102001558
BHLHB9	cg06583412	0.245732	1.65e-44	6.24e-42	0.261183	0.015451	X	102001318	R	II	5'UTR	island	5'UTR-island	chrX:102000689-102001558
BHLHB9	cg15309236	0.277597	6.57e-40	1.77e-37	0.30616	0.0285626	X	101975597	R	II	TSS200	opensea	TSS200-opensea
BHLHB9	cg08638354	0.350467	4.59e-38	1.09e-35	0.437161	0.0866937	X	101975281	F	II	TSS1500	opensea	TSS1500-opensea
BHLHB9	cg07062522	0.352057	4.46e-35	8.97e-33	0.39416	0.042103	X	101975445	R	II	TSS200	opensea	TSS200-opensea
BHLHB9	cg00968475	0.212581	5.83e-33	1.06e-30	0.246475	0.0338939	X	101975738	F	II	5'UTR	opensea	5'UTR-opensea
BHLHB9	cg24392532	0.255238	2.9e-31	4.83e-29	0.319519	0.0642809	X	101975840	F	I	5'UTR	opensea	5'UTR-opensea
BHLHB9	cg04039555	0.274572	6.65e-28	9.49e-26	0.302815	0.0282431	X	102000746	R	I	TSS200	island	TSS200-island	chrX:102000689-102001558
BHLHB9	cg01513643	-0.197801	4.33e-25	5.44e-23	0.725905	0.923705	X	102000414	F	II	TSS1500	shore	TSS1500-shore	chrX:102000689-102001558
BHLHB9	cg09106468	-0.226444	9.68e-24	1.15e-21	0.561263	0.787707	X	102000610	R	II	5'UTR	shore	5'UTR-shore	chrX:102000689-102001558
BHLHB9	cg09789426	0.192496	5.25e-21	5.61e-19	0.561686	0.36919	X	102000698	F	I	5'UTR	island	5'UTR-island	chrX:102000689-102001558
BHLHB9	cg18406314	-0.128773	1.32e-16	1.19e-14	0.814444	0.943216	X	102004767	F	II	Body	shelf	Body-shelf	chrX:102000689-102001558
BHLHB9	cg09907722	-0.132533	4.81e-16	4.24e-14	0.81254	0.945073	X	102004812	F	II	Body	shelf	Body-shelf	chrX:102000689-102001558	rs146296655	39
BHLHB9	cg12007356	-0.14899	1.74e-11	1.29e-09	0.552261	0.701251	X	101974987	F	II	TSS1500	opensea	TSS1500-opensea
BHLHB9	cg09789474	-0.122305	6.25e-09	4.12e-07	0.381229	0.503535	X	101998763	F	II	5'UTR	shore	5'UTR-shore	chrX:102000689-102001558
BHLHB9	cg17852104	0.167483	1.34e-07	7.95e-06	0.640382	0.4729	X	102000694	F	I	5'UTR	island	5'UTR-island	chrX:102000689-102001558
BID	cg27254570	0.116176	2.22e-05	0.000723169	0.771973	0.655797	22	18250540	F	II	5'UTR	opensea	5'UTR-opensea		rs78650530;rs114887068;rs546051460	0;1;12
BID	cg17067918	-0.138291	6.83e-05	0.00166771	0.270525	0.408816	22	18243402	F	II	5'UTR	opensea	5'UTR-opensea		rs150115505;rs551226437;rs567845794;rs183530161	1;28;30;50
BIK	cg14971586	-0.117892	4.05e-06	0.000181285	0.269146	0.387038	22	43509649	R	II	5'UTR	shelf	5'UTR-shelf	chr22:43505951-43506167	rs1883263;rs35621077;rs10428048;rs547468438	34;27;19;17
BIK	cg14392387	-0.107579	7.38e-05	0.00176124	0.195091	0.30267	22	43512442	R	II	5'UTR	opensea	5'UTR-opensea		rs543838724;rs551780108;rs570395614	51;23;9
BIN2	cg25648980	-0.163869	4.24e-05	0.00117776	0.311697	0.475567	12	51719079	F	II	TSS1500	opensea	TSS1500-opensea
BIN2	cg20099461	-0.150481	5.76e-05	0.00147386	0.258445	0.408926	12	51718966	F	II	TSS1500	opensea	TSS1500-opensea
BIN2	cg07195105	-0.12924	0.000402779	0.0058886	0.349359	0.478599	12	51686117	F	II	ExonBnd	opensea	ExonBnd-opensea		rs575023408;rs199646080;rs557172820	6;42;44
BIRC3	cg19120513	0.116867	0.000267969	0.00441134	0.622579	0.505712	11	102189303	F	II	5'UTR	shore	5'UTR-shore	chr11:102188179-102188440
BIRC3	cg14296561	-0.101158	0.00147775	0.0151981	0.339873	0.44103	11	102203542	R	II	Body	opensea	Body-opensea		rs558164492	1
BIRC6	cg00336168	-0.138859	8.22e-05	0.00190283	0.508813	0.647672	2	32671435	R	II	Body	opensea	Body-opensea		rs147632249;rs185285738;rs189460558;rs573609159;rs118097900	49;36;5;2;1
BIRC6	cg19127726	-0.110218	0.000396293	0.00581781	0.375647	0.485865	2	32605838	F	II	Body	opensea	Body-opensea		rs574977712;rs543943955	14;49
BIRC6-AS2	cg15243027	-0.177327	4.27e-05	0.0011842	0.307932	0.485258	2	32784469	F	II	Body	opensea	Body-opensea		rs186965572;rs577748092	0;17
BLCAP	cg13668823	-0.118906	5.5e-06	0.000235828	0.603072	0.721978	20	36151683	F	II	5'UTR	shore	5'UTR-shore	chr20:36148603-36150136
BLM	cg05757496	-0.159302	1.09e-06	5.64e-05	0.207279	0.366581	15	91272726	R	II	5'UTR	opensea	5'UTR-opensea		rs191776863;rs572155701	26;2
BLM	cg12870052	-0.184895	5.03e-05	0.00133825	0.348411	0.533306	15	91305264	R	II	Body	opensea	Body-opensea		rs111530633;rs569537049	11;3
BLM	cg02303520	-0.101219	5.23e-05	0.00137491	0.332547	0.433766	15	91305592	F	II	Body	opensea	Body-opensea		rs111963441;rs28385017;rs563341643	1;8;31
BLM	cg11492019	-0.182472	5.62e-05	0.00144803	0.305411	0.487883	15	91305449	R	II	Body	opensea	Body-opensea		rs554241710	40
BLM	cg24168114	-0.138429	0.000105186	0.00226751	0.242118	0.380547	15	91305476	R	II	Body	opensea	Body-opensea
BLM	cg05755646	-0.104648	0.000968667	0.0111472	0.328637	0.433285	15	91306100	F	II	Body	opensea	Body-opensea		rs143177399;rs534924701;rs553255018	0;18;27
BLOC1S5-TXNDC5	cg25498638	-0.114915	0.00272304	0.0239229	0.443361	0.558277	6	7996863	R	II	Body	opensea	Body-opensea		rs376163197;rs144043169	2;1
BLVRA	cg12894711	-0.153924	4.41e-05	0.00121326	0.340517	0.494442	7	43821949	F	II	Body	opensea	Body-opensea
BMF	cg08131309	-0.125458	1.95e-05	0.00065296	0.185121	0.310578	15	40399131	F	II	TSS1500	shore	TSS1500-shore	chr15:40401053-40401298	rs148426594;rs185578968;rs560968721	1;16;33
BMF	cg03193657	-0.132147	4.04e-05	0.00113667	0.21793	0.350077	15	40398999	F	II	5'UTR	shelf	5'UTR-shelf	chr15:40401053-40401298	rs533766017	1
BMF	cg12929983	-0.123905	6.36e-05	0.00158451	0.210786	0.334691	15	40399004	F	II	TSS1500	shelf	TSS1500-shelf	chr15:40401053-40401298
BMP1	cg03741653	-0.115849	7.15e-06	0.000293471	0.672775	0.788624	8	22033396	R	II	Body	shore	Body-shore	chr8:22034373-22034772	rs566510720	34
BMP10	cg10976975	-0.144003	0.000313391	0.00492725	0.425448	0.569451	2	69098569	R	II	5'UTR	opensea	5'UTR-opensea		rs143461364	40
BMP15	cg05463948	-0.326907	1.34e-31	2.27e-29	0.534233	0.86114	X	50652429	R	II	TSS1500	opensea	TSS1500-opensea
BMP15	cg26839325	-0.283259	1.1e-27	1.55e-25	0.469551	0.75281	X	50653828	R	II	1stExon	opensea	1stExon-opensea		rs113099187;rs138281369	34;1
BMP15	cg10479992	-0.122477	1.56e-23	1.84e-21	0.833688	0.956165	X	50652739	R	II	TSS1500	opensea	TSS1500-opensea
BMP15	cg02060618	-0.193169	1.46e-21	1.6e-19	0.48742	0.680588	X	50653733	F	II	TSS200	opensea	TSS200-opensea		rs3810682	42
BMPR1A	cg26381210	-0.118819	0.00010933	0.00232958	0.202808	0.321628	10	88632654	F	II	5'UTR	opensea	5'UTR-opensea		rs541308633	18
BMS1	cg10600599	-0.105465	6.44e-05	0.0015985	0.28708	0.392545	10	43323001	R	II	Body	opensea	Body-opensea		rs145986913;rs553330019	40;16
BMX	cg26636645	-0.27503	9.8e-32	1.67e-29	0.702194	0.977223	X	15525314	R	II	5'UTR	opensea	5'UTR-opensea
BMX	cg11650039	-0.187542	4.92e-30	7.67e-28	0.769968	0.95751	X	15525325	R	II	5'UTR	opensea	5'UTR-opensea
BMX	cg22745747	-0.177829	1.89e-13	1.5e-11	0.605181	0.78301	X	15519107	F	II	5'UTR	opensea	5'UTR-opensea
BMX	cg25925082	-0.175492	7.83e-10	5.39e-08	0.159819	0.335311	X	15523540	F	II	5'UTR	opensea	5'UTR-opensea		rs10521648	42
BMX	cg26624952	-0.103468	8.33e-07	4.41e-05	0.759547	0.863016	X	15530989	F	II	Body	opensea	Body-opensea
BMX	cg23946499	0.103894	2.69e-05	0.000839014	0.463789	0.359895	X	15518992	R	I	1stExon	opensea	1stExon-opensea
BNC2	cg05681060	-0.122964	3.49e-07	1.97e-05	0.385674	0.508638	9	16413753	R	II	3'UTR	opensea	3'UTR-opensea		rs147322882;rs559270710	22;19
BNC2	cg14061067	-0.134162	6.32e-06	0.000264537	0.551924	0.686086	9	16413736	R	II	3'UTR	opensea	3'UTR-opensea		rs577059565;rs147322882;rs559270710	41;5;2
BNIP2	cg13959708	-0.171963	1.34e-07	7.98e-06	0.196183	0.368146	15	59978702	F	II	Body	shelf	Body-shelf	chr15:59981234-59981795	rs544623035;rs141694733	35;42
BNIP2	cg08341589	-0.103662	0.000353866	0.00536357	0.227745	0.331407	15	59971009	F	II	Body	shore	Body-shore	chr15:59968889-59969096
BOD1L1	cg12961175	-0.170456	1.8e-05	0.000614574	0.251978	0.422434	4	13615143	R	II	ExonBnd	opensea	ExonBnd-opensea		rs141705285	2
BOD1L1	cg17107289	-0.145859	0.000188474	0.00343826	0.45849	0.604349	4	13582766	R	II	ExonBnd	opensea	ExonBnd-opensea		rs16888852;rs568508874;rs180796279	29;28;25
BRAF	cg20982537	-0.142423	0.00052577	0.00713148	0.387766	0.530189	7	140440554	R	II	Body	opensea	Body-opensea		rs568456513	2
BRAT1	cg07486119	-0.124407	8.83e-05	0.00200251	0.474178	0.598585	7	2596723	F	II	TSS1500	shore	TSS1500-shore	chr7:2598550-2599203	rs71550360;rs552688736;rs547321581;rs566193501	8;10;13;45
BRCA2	cg17914584	-0.149757	0.000110841	0.0023527	0.25856	0.408317	13	32936865	F	II	Body	opensea	Body-opensea		rs181176701;rs11571718	0;10
BRCA2	cg12836863	-0.141313	0.000113769	0.00239828	0.285254	0.426567	13	32889023	F	II	TSS1500	shore	TSS1500-shore	chr13:32889533-32889900
BRCC3	cg05941375	0.534437	4.98e-78	1.48e-73	0.546506	0.0120686	X	154299737	R	I	5'UTR	island	5'UTR-island	chrX:154299062-154299795
BRCC3	cg13115118	0.531576	2.32e-68	1.21e-64	0.554921	0.0233448	X	154299794	R	I	5'UTR	island	5'UTR-island	chrX:154299062-154299795
BRCC3	cg18399551	0.474634	2.35e-52	1.74e-49	0.496165	0.0215312	X	154299773	R	II	5'UTR	island	5'UTR-island	chrX:154299062-154299795
BRCC3	cg24341236	0.375732	2.07e-49	1.14e-46	0.381634	0.00590207	X	154299853	R	I	1stExon	shore	1stExon-shore	chrX:154299062-154299795
BRCC3	cg04508810	0.217347	3.71e-28	5.35e-26	0.232608	0.0152612	X	154299651	F	I	TSS200	island	TSS200-island	chrX:154299062-154299795
BRCC3	cg25843975	0.136353	1.96e-22	2.21e-20	0.15094	0.0145869	X	154299647	F	I	TSS200	island	TSS200-island	chrX:154299062-154299795
BRCC3	cg07764570	-0.111418	6.84e-18	6.49e-16	0.857437	0.968854	X	154301329	R	II	Body	shore	Body-shore	chrX:154299062-154299795
BRCC3	cg16750356	-0.115122	2.49e-14	2.05e-12	0.855179	0.9703	X	154315102	R	II	Body	opensea	Body-opensea
BRD1	cg06865642	-0.117409	0.000425776	0.00612969	0.38014	0.497549	22	50174028	R	II	Body	shelf	Body-shelf	chr22:50177720-50178221	rs557907023;rs76884898	34;1
BRD2	cg18888137	-0.123669	0.00034189	0.0052355	0.278544	0.402213	6	32945759	F	II	Body	opensea	Body-opensea		rs2066740;rs540735041	37;40
BRD4	cg08044694	-0.126193	3.65e-05	0.001056	0.286446	0.412639	19	15391927	R	II	TSS1500	opensea	TSS1500-opensea		rs572872802;rs541874635	23;16
BRD4	cg20078972	-0.135546	0.000219883	0.00383669	0.239332	0.374878	19	15391832	F	II	TSS1500	opensea	TSS1500-opensea		rs554206100	1
BRD4	cg24363299	-0.111952	0.000781888	0.00952455	0.365231	0.477183	19	15391923	R	II	TSS1500	opensea	TSS1500-opensea		rs572872802;rs541874635	19;12
BRE	cg09365759	-0.138466	3.58e-06	0.000162997	0.184428	0.322894	2	28182529	R	II	Body	opensea	Body-opensea		rs148804469	12
BRE	cg09946076	-0.172467	3.83e-06	0.000173009	0.241466	0.413932	2	28216542	R	II	Body	opensea	Body-opensea		rs573490780	26
BRE	cg07305485	-0.210462	1.3e-05	0.000476862	0.310579	0.521041	2	28179872	F	II	Body	opensea	Body-opensea		rs529636585;rs77574754	20;51
BRE	cg01099596	-0.141258	2.79e-05	0.000862277	0.246088	0.387346	2	28304009	F	II	Body	opensea	Body-opensea		rs78003529;rs147371113	18;30
BRE	cg04620566	-0.137789	0.00012728	0.00259576	0.256906	0.394695	2	28182570	R	II	Body	opensea	Body-opensea		rs537430831;rs567793518	32;23
BRE	cg22624902	0.138463	0.000208567	0.00369567	0.739943	0.601479	2	28475342	R	II	Body	opensea	Body-opensea		rs550238184;rs571658284;rs538400115;rs553572707	47;40;39;2
BRE	cg06524923	-0.151166	0.000329436	0.00510028	0.2813	0.432466	2	28291160	R	II	Body	opensea	Body-opensea		rs190907177;rs552029412	14;1
BRE	cg05057534	-0.11954	0.00039965	0.00585636	0.299491	0.419032	2	28497669	R	II	Body	opensea	Body-opensea
BRF1	cg19676553	-0.146856	1.82e-05	0.000618347	0.349696	0.496552	14	105751629	R	II	Body	opensea	Body-opensea		rs141301394	24
BRI3BP	cg23738183	-0.150423	2.89e-06	0.000135511	0.236426	0.386849	12	125481704	R	II	Body	shelf	Body-shelf	chr12:125478162-125478849	rs560498986;rs545717424	5;1
BRS3	cg12845419	-0.369426	2.07e-42	6.63e-40	0.506487	0.875913	X	135573249	R	II	Body	opensea	Body-opensea
BRS3	cg11675245	-0.321349	7.74e-34	1.47e-31	0.591477	0.912826	X	135574568	F	II	3'UTR	opensea	3'UTR-opensea
BRS3	cg14746118	-0.308099	1.23e-28	1.8e-26	0.484079	0.792177	X	135569630	F	II	TSS1500	opensea	TSS1500-opensea
BRS3	cg17293395	-0.177886	5.42e-25	6.78e-23	0.76317	0.941056	X	135568677	R	II	TSS1500	opensea	TSS1500-opensea
BRS3	cg22391978	-0.261439	1.8e-22	2.04e-20	0.432083	0.693522	X	135569934	F	II	TSS200	opensea	TSS200-opensea
BRS3	cg15016628	-0.137962	5.6e-22	6.22e-20	0.825918	0.96388	X	135570188	R	II	1stExon	opensea	1stExon-opensea
BRWD1	cg17291568	0.102011	3.97e-06	0.000178276	0.720747	0.618736	21	40592153	F	II	Body	opensea	Body-opensea		rs78646653	1
BRWD1-AS1	cg01494082	-0.132383	0.00153363	0.0156197	0.382569	0.514952	21	40694070	R	II	Body	opensea	Body-opensea		rs183683868	1
BRWD3	cg22618269	0.521693	2.55e-52	1.87e-49	0.533717	0.0120236	X	80065135	F	II	1stExon	island	1stExon-island	chrX:80064923-80065136
BRWD3	cg05835545	0.40135	3.35e-47	1.56e-44	0.426652	0.0253019	X	80065003	R	I	1stExon	island	1stExon-island	chrX:80064923-80065136
BRWD3	cg12143138	0.515907	9.79e-46	4.09e-43	0.541769	0.0258616	X	80063471	R	II	Body	shore	Body-shore	chrX:80064923-80065136
BRWD3	cg25063710	0.308225	4.13e-42	1.29e-39	0.319325	0.0110998	X	80064750	F	II	Body	shore	Body-shore	chrX:80064923-80065136	rs150742567	22
BRWD3	cg09523186	0.37341	1.85e-39	4.82e-37	0.43418	0.0607698	X	80064924	F	I	Body	island	Body-island	chrX:80064923-80065136
BRWD3	cg15511898	0.225088	5.73e-36	1.2e-33	0.233944	0.00885603	X	80065754	F	II	TSS1500	shore	TSS1500-shore	chrX:80064923-80065136
BRWD3	cg03164831	0.191884	1.42e-28	2.08e-26	0.204235	0.0123507	X	80065461	F	II	TSS1500	shore	TSS1500-shore	chrX:80064923-80065136
BRWD3	cg00253867	-0.157183	7.5e-28	1.07e-25	0.810669	0.967852	X	79978114	R	II	Body	opensea	Body-opensea
BRWD3	cg25708850	0.216154	7.96e-26	1.03e-23	0.245549	0.0293952	X	80065793	R	II	TSS1500	shore	TSS1500-shore	chrX:80064923-80065136
BRWD3	cg13577786	0.209174	5.39e-17	4.94e-15	0.554331	0.345157	X	80066231	R	II	TSS1500	shore	TSS1500-shore	chrX:80064923-80065136
BRWD3	cg02051096	0.109174	4.68e-07	2.59e-05	0.715435	0.606261	X	80066337	R	II	TSS1500	shore	TSS1500-shore	chrX:80064923-80065136
BSPRY	cg17226676	-0.117412	0.00112704	0.0124484	0.415416	0.532828	9	116126574	R	II	Body	opensea	Body-opensea		rs577046628;rs143950364;rs111573629	42;38;1
BTBD1	cg09418913	-0.121108	1.62e-06	8.09e-05	0.183074	0.304182	15	83731592	R	II	Body	shelf	Body-shelf	chr15:83735240-83736089	rs556528892;rs576570959;rs139195848;rs559207036;rs111494402	48;46;22;21;1
BTBD10	cg17161591	-0.103095	0.000279825	0.00454582	0.187778	0.290873	11	13485556	F	II	TSS1500	shore	TSS1500-shore	chr11:13484273-13485290	rs190239707	35
BTBD11	cg21305555	0.101544	1.52e-05	0.000538551	0.70566	0.604116	12	107749069	R	II	Body	opensea	Body-opensea		rs569686507;rs144350504	2;1
BTBD11	cg13935577	-0.109565	0.000677896	0.0085787	0.74487	0.854435	12	107974897	R	I	Body	island	Body-island	chr12:107974842-107975305
BTBD11	cg10575616	-0.110762	0.000777259	0.009483	0.229871	0.340633	12	107795054	F	II	Body	opensea	Body-opensea		rs549299846;rs530223851;rs139620587;rs183810230	0;1;12;31
BTBD11	cg01478234	-0.110829	0.00227293	0.0209257	0.686658	0.797487	12	107975299	F	II	Body	island	Body-island	chr12:107974842-107975305	rs565110851;rs532390925	5;48
BTBD3	cg20981848	-0.128738	0.000714645	0.00891825	0.285016	0.413754	20	11899258	F	I	Body	opensea	Body-opensea		rs374401806;rs138771953;rs191954510	0;1;3
BTBD9	cg14472321	-0.13585	2.74e-07	1.57e-05	0.410964	0.546814	6	38520023	F	II	Body	opensea	Body-opensea		rs547786168;rs568007444	9;46
BTBD9	cg13122498	-0.140292	3.01e-05	0.000913095	0.337603	0.477894	6	38445981	F	II	Body	opensea	Body-opensea		rs62397056;rs548652581;rs547326018	1;20;45
BTD	cg06430860	-0.167793	3.58e-05	0.00104002	0.2769	0.444693	3	15651863	F	II	5'UTR	opensea	5'UTR-opensea		rs532099331;rs552284964;rs568683939;rs537664546;rs554400953;rs185140616	1;2;3;4;5;38
BTF3L4	cg16060854	-0.115599	1.11e-06	5.73e-05	0.139859	0.255459	1	52537497	R	II	5'UTR	opensea	5'UTR-opensea
BTG1	cg11809139	0.119367	8.22e-06	0.000329304	0.55112	0.431753	12	92537451	R	II	3'UTR	shore	3'UTR-shore	chr12:92538710-92540333	rs545990584;rs149961969;rs528492186;rs542192832	45;40;18;5
BTG4	cg24251426	-0.102734	0.000870062	0.0102978	0.231224	0.333958	11	111340124	R	II	Body	opensea	Body-opensea		rs548696234	2
BTK	cg17258276	0.314891	5.89e-48	2.91e-45	0.327126	0.0122355	X	100645749	F	II	1stExon	shore	1stExon-shore	chrX:100645780-100646107
BTK	cg08355317	-0.347095	4.74e-39	1.2e-36	0.500842	0.847937	X	100642128	R	II	TSS1500	shelf	TSS1500-shelf	chrX:100645780-100646107
BTK	cg21037533	-0.264152	8.97e-33	1.61e-30	0.695671	0.959823	X	100611845	R	II	Body	opensea	Body-opensea
BTK	cg01389275	-0.287421	8.24e-32	1.41e-29	0.683444	0.970865	X	100611842	R	II	Body	opensea	Body-opensea
BTK	cg16397002	-0.215563	2.02e-27	2.82e-25	0.678553	0.894116	X	100641870	R	II	TSS1500	shelf	TSS1500-shelf	chrX:100645780-100646107
BTK	cg17653788	-0.260802	8.73e-27	1.19e-24	0.436022	0.696824	X	100612378	F	II	Body	opensea	Body-opensea
BTK	cg15847896	-0.17503	4.87e-25	6.11e-23	0.783004	0.958033	X	100607195	F	II	Body	shelf	Body-shelf	chrX:100603622-100603950
BTK	cg04854105	-0.104786	6.49e-16	5.7e-14	0.873343	0.978129	X	100612980	R	II	Body	opensea	Body-opensea
BTK	cg02998933	0.140761	1.2e-14	9.96e-13	0.559513	0.418752	X	100640796	R	II	5'UTR	opensea	5'UTR-opensea
BTK	cg17968051	0.131953	5.48e-14	4.45e-12	0.747389	0.615436	X	100647218	R	II	TSS1500	shore	TSS1500-shore	chrX:100645780-100646107
BTK	cg13942335	-0.123306	7.21e-13	5.61e-11	0.76291	0.886216	X	100613405	F	II	ExonBnd	opensea	ExonBnd-opensea
BTLA	cg11118092	-0.153395	0.000226775	0.00391967	0.352075	0.50547	3	112194528	R	II	Body	opensea	Body-opensea
BTLA	cg24157392	0.101952	0.000573797	0.00760101	0.786729	0.684777	3	112217973	F	I	Body	opensea	Body-opensea		rs538017242	38
BTLA	cg07031680	0.132448	0.000716423	0.0089344	0.727788	0.59534	3	112216959	F	II	Body	opensea	Body-opensea		rs186630283;rs560363320	22;37
BTRC	cg07326620	-0.153647	2.1e-05	0.000690992	0.524712	0.678359	10	103226462	F	II	Body	opensea	Body-opensea
BZRAP1	cg17525495	-0.115428	0.000192452	0.00349021	0.432295	0.547723	17	56401734	R	I	Body	island	Body-island	chr17:56401728-56402343	rs539797523	42
BZRAP1-AS1	cg03540148	0.136639	0.000281064	0.00455926	0.689904	0.553265	17	56419621	R	II	Body	opensea	Body-opensea		rs573235599	4
BZW2	cg02038561	-0.167943	1.82e-05	0.000620008	0.265896	0.433839	7	16707812	F	II	Body	opensea	Body-opensea		rs77966925;rs111237498;rs58370486	1;36;49
C10orf105	cg01470340	-0.142004	3.62e-05	0.00104878	0.312562	0.454566	10	73498766	F	II	TSS1500	opensea	TSS1500-opensea		rs548472835;rs12218621	1;42
C10orf105	cg24544197	-0.147685	8.69e-05	0.00198009	0.293049	0.440734	10	73488988	F	II	5'UTR	opensea	5'UTR-opensea		rs564599244;rs10823835;rs544426173	1;17;47
C10orf105	cg19429405	-0.121668	0.000251585	0.00422155	0.29197	0.413638	10	73497609	F	II	TSS200	opensea	TSS200-opensea		rs575865435	36
C10orf105	cg14953126	-0.105729	0.000409909	0.00596681	0.275931	0.381659	10	73488971	F	II	5'UTR	opensea	5'UTR-opensea		rs572389790;rs142674836;rs564599244;rs10823835	0;1;18;34
C10orf11	cg18610055	-0.103229	0.000107933	0.00230904	0.487147	0.590376	10	77515575	F	II	Body	opensea	Body-opensea		rs548058600	7
C10orf11	cg00202345	-0.138413	0.000310805	0.00489733	0.316554	0.454967	10	77503513	F	II	Body	opensea	Body-opensea		rs542462251	0
C10orf11	cg13852284	-0.147477	0.000345459	0.00527512	0.340187	0.487664	10	77548353	F	II	Body	opensea	Body-opensea
C10orf11	cg18857712	-0.132234	0.000437283	0.00624535	0.232034	0.364268	10	77288339	F	II	Body	opensea	Body-opensea		rs2115913	11
C10orf128	cg02204085	-0.108703	6.38e-05	0.00158767	0.68919	0.797893	10	50394376	R	II	Body	opensea	Body-opensea
C10orf25	cg15601807	-0.145099	0.00015815	0.00303429	0.402141	0.54724	10	45495677	R	II	3'UTR	shore	3'UTR-shore	chr10:45496275-45496550	rs576134790;rs138568220	50;16
C10orf25	cg00899659	-0.10351	0.0006087	0.0079291	0.248458	0.351968	10	45495971	R	II	Body	shore	Body-shore	chr10:45496275-45496550	rs549521918;rs149303571	37;6
C10orf26	cg19730379	-0.121652	0.000430554	0.00617804	0.427908	0.54956	10	104542002	F	II	Body	opensea	Body-opensea		rs530460663;rs149816109	0;8
C10orf54	cg19480422	-0.103016	1.03e-06	5.37e-05	0.159783	0.262799	10	73513641	R	II	Body	opensea	Body-opensea		rs375291973;rs16929304;rs188082598	24;20;2
C10orf54	cg09949502	-0.118096	0.000327126	0.00507538	0.281992	0.400089	10	73525347	R	II	Body	opensea	Body-opensea		rs534668929;rs536464126;rs577698656	51;34;27
C10orf55	cg14283820	-0.117726	5.9e-06	0.000249657	0.320381	0.438107	10	75680166	R	II	5'UTR	opensea	5'UTR-opensea		rs182021801	2
[truncated: 22,232 more rows]
