# Supplementary material for: Genomic DNA methylation profile in peripheral blood of children with congenital biliary dilatation
Source: BMC Med Genomics. 2025 Oct 23;18:168. doi: 10.1186/s12920-025-02223-3 (PMC12548212; doi:10.1186/s12920-025-02223-3)
Supplement: Supplementary file 1 — Additional file 1: Table S1. Illumina Human Methylation 850 K Beadchip Raw Data. Table S2. Primers of this study. Table S3. CBD-associated site differences in DNA methylation. Table S4. Differentially methylated positions of DMR [file 12920_2025_2223_MOESM1_ESM.zip › Additional file 1/Table S2.xlsx]

## Sheet: Sheet1
Table S2： Primers of this study
Primers for bisulfite sequencing PCR
	Primer-F	Primer-R	Product size
CEBPE	GTGAGAGATTGGTGTTTGGATTATT	AAACTAATACCTCCCCTCCTTCTAA	270
DUSP9	ATTTTTTTTATTGTGGGAGTAGGAG	ACAAACCTCTATTCTCTAAACCAATC	252
POF1B	TTTAAGTTATTATTTTTTAGGTAGTG	ATAAATAAACCTACTCAATTCAATATATTT	298
OTUD5	GAGGTGGGTGAATTATTTGAGATTA	CACTACAACCTCCACCTCCTAAAT	179
WDR45	TTGTTTGGTTATTTTGTGTTTGAGT	TTTTCCTAACCTCCTAAATAAATTAC	223
XIAP	TTGGGATTATAGGTGTTTGTTATTA	CACCACTACACTCCACCCTAAATA	241
Primers for MSP PCR			Product size
CEBPE	Left M primer	TGTTAGGGATTTAGGGATAGATTAC
	Right M primer	AAAATAAACATACCGCACACGA	206
	Left U primer	TAGGGATTTAGGGATAGATTATGG
	Right U primer	ACAAAATAAACATACCACACACAAA	205
DUSP9	Left M primer	GTTGGTATTTTAGTTTTGTTTGGTC
	Right M primer	ACAATATATAAACCCGACCTCGTA	137
	Left U primer	TGGTATTTTAGTTTTGTTTGGTTGT
	Right U primer	AACAATATATAAACCCAACCTCATA	136
POF1B	Left M primer	AGTTATTATTTTTTAGGTAGTGCGT
	Right M primer	TCAAAAACATTTAAAATCCTAAACG	156
	Left U primer	AATTTAAGTTATTATTTTTTAGGTAGTGTG
	Right U primer	TTCAAAAACATTTAAAATCCTAAACAC	163
OTUD5	Left M primer	GGTGAATTATTTGAGATTAGGAGTTC
	Right M primer	AAACACGTACAACCATAAACGAC	105
	Left U primer	GAATTATTTGAGATTAGGAGTTTGA
	Right U primer	ACAAACACATACAACCATAAACAAC	104
WDR45	Left M primer	TTTGTGTTTGAGTCGTTGGTATC
	Right M primer	TCCTAACCTCCTAAATAAATTACGC	208
	Left U primer	ATTTTGTGTTTGAGTTGTTGGTATT
	Right U primer	CCTAACCTCCTAAATAAATTACACA	209
XIAP	Left M primer	GGTTGTAGTGTAGTGGTAGGATTTC
	Right M primer	ACTTTAAAAAACTAAAACGAACGAA	221
	Left U primer	TTGTAGTGTAGTGGTAGGATTTTGG
	Right U primer	CACTTTAAAAAACTAAAACAAACAAA	220
Primers for bisulfite qPCR
	Primer-F	Primer-R	Product size
CEBPE	TGTCCCACGGGACCTACTAC	CAATGGAGGCCTCATGCTCA	120
DUSP9	AGGCCTGGGGACTCTCTG	GATCGGCTCCCTACACGC	137
POF1B	GTGCCATCCTCAGGCTCAAT	GTTGTTGCCAGTGTGCAGAG	77
OTUD5	ACCAGTACAGCACAGAACCC	GAGACTGCTCTGCAAACCCT	180
WDR45	CACGATCCCAGGAGGAACAA	GTAGATGCGCACACCTGTCT	125
XIAP	ACACACTTCGGGTTTCACGA	CCGAGCCCCAATCTGGAAAT	149
