# Supplementary material for: Genomic DNA methylation profile in peripheral blood of children with congenital biliary dilatation
Source: BMC Med Genomics. 2025 Oct 23;18:168. doi: 10.1186/s12920-025-02223-3 (PMC12548212; doi:10.1186/s12920-025-02223-3)
Supplement: Supplementary file 1 — Additional file 1: Table S1. Illumina Human Methylation 850 K Beadchip Raw Data. Table S2. Primers of this study. Table S3. CBD-associated site differences in DNA methylation. Table S4. Differentially methylated positions of DMR [file 12920_2025_2223_MOESM1_ESM.zip › Additional file 1/Table S3.xlsx]

## Sheet: Sheet1
Table S3：CBD-associated site differences in DNA methylation
gene	deltaBeta	P.Value	adj.P.Val	CBD_AVG	Normal_AVG	CHR	BP	Strand	Type	Feature	CpG Island	Feat.cgi
A4GNT	-0.109503	3.41e-05	0.00100277	0.267703	0.377206	3	137844436	F	II	Body	opensea	Body-opensea
AADACL2-AS1	-0.144026	0.000145595	0.00285917	0.427314	0.571339	3	151618403	R	II	Body	opensea	Body-opensea
AADACL3	-0.143227	7.64e-05	0.00180595	0.27916	0.422386	1	12774904	R	II	TSS1500	opensea	TSS1500-opensea
AADACP1	-0.125503	0.000769511	0.00941459	0.38436	0.509864	3	151488070	R	II	TSS200	opensea	TSS200-opensea
AAGAB	-0.102746	0.000160812	0.00306984	0.518014	0.62076	15	67548593	R	II	TSS1500	shore	TSS1500-shore
AAK1	-0.163266	5.79e-06	0.000246001	0.310182	0.473448	2	69861533	R	II	Body	opensea	Body-opensea
AARSD1	-0.100286	0.000292619	0.00469202	0.249269	0.349554	17	41121153	R	II	3'UTR	opensea	3'UTR-opensea
AASDHPPT	0.103318	1.88e-05	0.000634601	0.854516	0.751198	11	105962468	F	II	Body	opensea	Body-opensea
AATK	-0.161433	0.000128046	0.00260652	0.290543	0.451976	17	79128918	F	II	Body	shelf	Body-shelf
ABCA13	-0.165255	0.000625983	0.00809383	0.432529	0.597785	7	48284271	F	II	Body	opensea	Body-opensea
ABCA17P	0.10281	2.2e-06	0.000106346	0.683397	0.580587	16	2439129	R	II	Body	opensea	Body-opensea
ABCA4	-0.103342	0.000120407	0.00249627	0.293868	0.39721	1	94476939	F	II	ExonBnd	opensea	ExonBnd-opensea
ABCA6	-0.166581	0.000196573	0.00354291	0.314488	0.48107	17	67138792	F	II	TSS1500	opensea	TSS1500-opensea
ABCA7	0.101999	1.88e-05	0.000634416	0.725876	0.623877	19	1057339	R	II	Body	opensea	Body-opensea
ABCA9	-0.134958	0.000830609	0.00995921	0.316354	0.451311	17	67047254	R	II	Body	opensea	Body-opensea
ABCB7	-0.355916	3.09e-45	1.24e-42	0.611237	0.967153	X	74377604	F	II	TSS1500	opensea	TSS1500-opensea
ABCB8	-0.121503	4.92e-05	0.00131529	0.61611	0.737613	7	150728338	R	II	ExonBnd	shelf	ExonBnd-shelf
ABCC1	-0.143634	2.51e-06	0.00011927	0.274123	0.417758	16	16169888	F	II	Body	opensea	Body-opensea
ABCC2	-0.134765	0.000193092	0.00349861	0.280688	0.415453	10	101610732	F	II	Body	opensea	Body-opensea
ABCC4	-0.108403	1.89e-05	0.000638431	0.176645	0.285048	13	95938293	F	II	Body	opensea	Body-opensea
ABCC6	-0.136848	7.12e-05	0.00171916	0.269535	0.406383	16	16307946	F	II	Body	opensea	Body-opensea
ABCC6P1	-0.11956	0.000282648	0.00457826	0.270752	0.390312	16	18591891	R	II	Body	opensea	Body-opensea
ABCD1	-0.154017	1.53e-20	1.6e-18	0.776498	0.930515	X	153003773	R	II	Body	opensea	Body-opensea
ABCD2	0.11308	1.68e-06	8.37e-05	0.875519	0.76244	12	40015182	F	II	TSS1500	opensea	TSS1500-opensea
ABCG1	0.11008	4.18e-05	0.00116507	0.808434	0.698354	21	43658613	R	II	Body	shelf	Body-shelf
ABHD12	-0.135261	2.99e-06	0.000139697	0.190517	0.325778	20	25341751	F	II	Body	opensea	Body-opensea
ABHD12B	-0.140923	5.53e-05	0.00143078	0.432373	0.573297	14	51354874	F	II	Body	opensea	Body-opensea
ABHD2	-0.136645	7.19e-14	5.81e-12	0.549307	0.685952	15	89663810	R	I	Body	opensea	Body-opensea
ABHD5	-0.179711	3.34e-05	0.00098626	0.277429	0.45714	3	43737088	R	II	Body	shelf	Body-shelf
ABI3	0.106282	8.56e-05	0.00195691	0.69087	0.584589	17	47290952	F	II	Body	opensea	Body-opensea
ABI3BP	-0.167732	0.000427829	0.00615122	0.370903	0.538635	3	100581781	F	II	Body	opensea	Body-opensea
ABL1	-0.179503	1.31e-05	0.000478468	0.380319	0.559822	9	133736626	R	II	Body	shore	Body-shore
ABL2	-0.150068	6.8e-05	0.00166171	0.321173	0.471242	1	179144716	F	II	Body	opensea	Body-opensea
ABLIM1	0.105639	0.00078005	0.00950839	0.734066	0.628427	10	116257037	R	II	5'UTR	opensea	5'UTR-opensea
ABLIM3	-0.123543	0.000186054	0.00340652	0.224845	0.348389	5	148533723	F	II	5'UTR	opensea	5'UTR-opensea
ABR	-0.166416	4.28e-05	0.00118619	0.294698	0.461114	17	1001612	F	II	Body	opensea	Body-opensea
ABTB1	-0.113999	9.39e-06	0.000366581	0.217179	0.331178	3	127396255	R	II	Body	shelf	Body-shelf
ABTB2	-0.140877	6.84e-05	0.00167004	0.255792	0.396669	11	34361072	F	II	Body	opensea	Body-opensea
ACAA2	-0.118585	5.39e-09	3.56e-07	0.691658	0.810243	18	47322166	R	II	Body	opensea	Body-opensea
ACACA	-0.179547	8.23e-05	0.00190387	0.307949	0.487497	17	35722751	F	II	5'UTR	opensea	5'UTR-opensea
ACAD10	-0.111979	0.000442444	0.00629743	0.23822	0.350199	12	112186379	F	II	Body	opensea	Body-opensea
ACAD11	-0.129768	0.00032103	0.00501216	0.243484	0.373252	3	132312243	F	II	Body	opensea	Body-opensea
ACAD8	-0.172101	9.38e-05	0.00208884	0.341367	0.513468	11	134126323	R	II	Body	shelf	Body-shelf
ACADL	-0.121902	0.000192789	0.00349466	0.233421	0.355324	2	211059971	R	II	Body	opensea	Body-opensea
ACAP1	-0.11258	0.000808387	0.0097564	0.416034	0.528614	17	7253189	F	II	Body	shore	Body-shore
ACAP2	-0.144064	0.000177115	0.00328527	0.280968	0.425032	3	195106547	F	II	Body	opensea	Body-opensea
ACAT1	-0.106725	0.000105211	0.0022677	0.373559	0.480284	11	107993298	F	II	Body	shore	Body-shore
ACBD6	-0.112835	8.02e-05	0.00186899	0.541109	0.653944	1	180472686	R	II	TSS1500	shore	TSS1500-shore
ACE2	-0.341611	7.91e-38	1.85e-35	0.528824	0.870435	X	15584867	F	II	Body	opensea	Body-opensea
ACER3	-0.105621	3.26e-05	0.000968641	0.183494	0.289116	11	76574308	F	II	Body	shelf	Body-shelf
ACO1	-0.100902	0.000656732	0.00838197	0.440987	0.541889	9	32426364	R	II	Body	opensea	Body-opensea
ACOT13	-0.141896	7.65e-05	0.00180753	0.268266	0.410162	6	24687380	R	II	5'UTR	opensea	5'UTR-opensea
ACOT2	-0.132217	0.00215586	0.0201189	0.304477	0.436694	14	74040934	R	II	Body	opensea	Body-opensea
ACOT7	0.118566	0.00315247	0.0266686	0.660333	0.541767	1	6425319	F	II	Body	opensea	Body-opensea
ACOT9	-0.196879	6.06e-24	7.22e-22	0.754092	0.950971	X	23762289	F	II	TSS1500	shore	TSS1500-shore
ACOX1	-0.108106	0.000966926	0.0111332	0.578157	0.686263	17	73966572	R	II	Body	opensea	Body-opensea
ACOX3	-0.106284	7.93e-08	4.83e-06	0.225758	0.332042	4	8412549	F	II	Body	opensea	Body-opensea
ACOXL	-0.160577	9.92e-05	0.00217429	0.294714	0.455291	2	111752564	R	II	Body	opensea	Body-opensea
ACPP	-0.136797	0.000154052	0.00297848	0.301011	0.437808	3	132036067	R	II	TSS200	opensea	TSS200-opensea
ACRBP	-0.142455	2.93e-07	1.67e-05	0.172015	0.31447	12	6753429	R	II	Body	shelf	Body-shelf
ACRC	-0.317147	3.62e-40	9.92e-38	0.591576	0.908724	X	70828492	F	II	Body	opensea	Body-opensea
ACSF2	-0.115871	0.000446629	0.0063407	0.32037	0.436241	17	48506385	R	II	Body	shelf	Body-shelf
ACSL1	-0.153914	6e-05	0.00151851	0.265115	0.419029	4	185734732	F	II	TSS1500	opensea	TSS1500-opensea
ACSL3	-0.195359	8.47e-06	0.000337315	0.255602	0.450961	2	223757281	R	II	5'UTR	opensea	5'UTR-opensea
ACSL4	-0.296425	2.18e-37	4.95e-35	0.633466	0.929891	X	108957077	R	II	5'UTR	opensea	5'UTR-opensea
ACSL5	-0.102178	0.00070638	0.00884367	0.574709	0.676887	10	114133677	R	II	TSS1500	opensea	TSS1500-opensea
ACSM1	-0.113991	0.00059235	0.00777671	0.37498	0.488971	16	20685898	R	II	Body	opensea	Body-opensea
ACSM4	-0.115958	0.000177859	0.00329489	0.191801	0.307759	12	7470934	R	II	Body	opensea	Body-opensea
ACSM5	0.100035	4.17e-07	2.33e-05	0.851894	0.751859	16	20421627	F	II	5'UTR	opensea	5'UTR-opensea
ACSM6	-0.116229	0.000463741	0.00651572	0.484554	0.600783	10	96968197	R	II	Body	opensea	Body-opensea
ACSS1	-0.138103	0.000173498	0.00323517	0.267304	0.405407	20	25029330	F	II	Body	opensea	Body-opensea
ACSS2	-0.107441	4.95e-05	0.00132169	0.186585	0.294026	20	33463466	F	II	5'UTR	shore	5'UTR-shore
ACTN1	-0.129864	0.000278124	0.0045266	0.3016	0.431465	14	69417107	R	II	Body	opensea	Body-opensea
ACTN4	-0.119669	0.000161957	0.00308525	0.24281	0.362479	19	39143287	R	II	Body	opensea	Body-opensea
ACTR1A	-0.139299	0.000243444	0.00412271	0.425331	0.56463	10	104259328	F	II	Body	shelf	Body-shelf
ACTR2	-0.101551	0.000301755	0.00479411	0.183217	0.284768	2	65459346	F	II	Body	shelf	Body-shelf
ACTR3C	-0.108128	5.51e-06	0.000236182	0.375422	0.483549	7	149980362	R	II	Body	opensea	Body-opensea
ACTR5	-0.155918	3.73e-05	0.00107176	0.302173	0.458091	20	37390401	F	II	Body	opensea	Body-opensea
ACTRT1	-0.208779	4.8e-27	6.59e-25	0.691355	0.900134	X	127185519	F	II	1stExon	opensea	1stExon-opensea
ACVR1	0.12462	0.00012585	0.00257544	0.781564	0.656945	2	158638872	F	II	Body	opensea	Body-opensea
ACVR1B	-0.161768	2.65e-05	0.000826927	0.251211	0.412979	12	52370512	R	II	Body	opensea	Body-opensea
ADAD2	-0.122264	5.34e-05	0.00139536	0.359012	0.481276	16	84223841	R	II	TSS1500	shore	TSS1500-shore
ADAM10	-0.160483	0.000101378	0.00220886	0.340434	0.500917	15	58971062	R	II	Body	opensea	Body-opensea
ADAM19	-0.145459	0.000315666	0.00495355	0.45345	0.598909	5	156991510	F	II	Body	opensea	Body-opensea
ADAM23	0.1225	8.49e-05	0.00194571	0.759557	0.637058	2	207395846	F	II	Body	opensea	Body-opensea
ADAM30	-0.139938	0.000149949	0.00291994	0.46016	0.600098	1	120437090	R	II	1stExon	shore	1stExon-shore
ADAMTS1	0.114754	2.04e-05	0.000677009	0.807346	0.692592	21	28212813	R	II	Body	shelf	Body-shelf
ADAMTS14	-0.147533	0.000444043	0.00631405	0.404067	0.551601	10	72435301	R	I	Body	shelf	Body-shelf
ADAMTS3	-0.107915	8.88e-06	0.000350776	0.518134	0.62605	4	73430160	R	II	Body	shelf	Body-shelf
ADAMTS6	0.134757	0.000180704	0.0033339	0.690756	0.556	5	64468549	R	II	Body	opensea	Body-opensea
ADAP1	-0.166478	0.000391579	0.00576631	0.376487	0.542965	7	971351	F	II	Body	shore	Body-shore
ADAP2	-0.132367	0.000157429	0.00302528	0.461136	0.593503	17	29281544	F	II	Body	opensea	Body-opensea
ADAR	-0.13304	0.000108726	0.00232154	0.322659	0.455699	1	154584087	R	II	5'UTR	shelf	5'UTR-shelf
ADARB1	-0.125888	0.000577647	0.00763854	0.34576	0.471648	21	46571362	F	II	5'UTR	opensea	5'UTR-opensea
ADAT1	-0.136526	0.000119875	0.00248817	0.335373	0.471899	16	75654252	F	I	Body	shelf	Body-shelf
ADCY10	-0.185044	9.01e-06	0.000354702	0.308544	0.493587	1	167874526	F	II	5'UTR	opensea	5'UTR-opensea
ADCY2	-0.131118	0.000501998	0.0068989	0.312387	0.443505	5	7803274	F	II	Body	opensea	Body-opensea
ADCY3	-0.110955	0.000652442	0.00834453	0.404135	0.51509	2	25097091	F	II	Body	opensea	Body-opensea
ADCY9	-0.149118	0.000543488	0.00730678	0.291211	0.440329	16	4104522	F	II	Body	opensea	Body-opensea
ADD1	-0.130327	0.00163789	0.0164074	0.465686	0.596014	4	2899954	R	II	Body	opensea	Body-opensea
ADD2	-0.107241	0.000634298	0.00817121	0.358628	0.465869	2	70914139	F	II	Body	opensea	Body-opensea
ADD3	-0.117369	2.1e-08	1.34e-06	0.120608	0.237977	10	111834259	R	II	5'UTR	opensea	5'UTR-opensea
ADGB	-0.159429	0.000108793	0.00232195	0.41686	0.576289	6	147091567	R	II	Body	opensea	Body-opensea
ADGRA2	-0.155584	1.32e-05	0.000481569	0.236013	0.391597	8	37662390	F	II	Body	opensea	Body-opensea
ADGRA3	0.131324	3.97e-05	0.00112257	0.631096	0.499772	4	22446238	R	II	Body	opensea	Body-opensea
ADGRE1	-0.128796	0.000581189	0.00767238	0.286939	0.415735	19	6886467	R	II	TSS1500	opensea	TSS1500-opensea
ADGRE3	-0.121838	0.000163002	0.00309918	0.376644	0.498482	19	14783092	F	II	Body	opensea	Body-opensea
ADGRG1	-0.125104	0.000119321	0.00247976	0.501632	0.626736	16	57671153	R	II	5'UTR	opensea	5'UTR-opensea
ADGRG2	-0.275906	2.98e-31	4.96e-29	0.63262	0.908527	X	19024101	R	II	ExonBnd	opensea	ExonBnd-opensea
ADGRG3	-0.124621	7.07e-05	0.00170934	0.430268	0.554889	16	57703400	R	II	5'UTR	opensea	5'UTR-opensea
ADGRG4	-0.463745	3.25e-50	1.94e-47	0.454113	0.917857	X	135386840	F	II	5'UTR	opensea	5'UTR-opensea
ADGRG6	0.120026	0.000135269	0.00271064	0.741648	0.621622	6	142652618	F	II	Body	opensea	Body-opensea
ADGRG7	0.14741	0.00252217	0.0225944	0.676836	0.529426	3	100353892	F	II	TSS1500	opensea	TSS1500-opensea
ADGRV1	-0.152088	0.000231892	0.00398144	0.313023	0.465112	5	90442217	F	II	Body	opensea	Body-opensea
ADH4	-0.112099	0.00655649	0.0460749	0.620831	0.73293	4	100065546	R	II	TSS200	opensea	TSS200-opensea
ADHFE1	-0.11916	0.00030233	0.00480115	0.324636	0.443796	8	67365340	R	II	Body	opensea	Body-opensea
ADIPOR2	-0.172904	4.16e-05	0.00116196	0.303092	0.475996	12	1815334	F	II	5'UTR	opensea	5'UTR-opensea
ADK	-0.149744	6.05e-05	0.00152823	0.232669	0.382413	10	75926796	F	II	Body	opensea	Body-opensea
ADNP	0.103251	6.65e-06	0.000275924	0.855813	0.752562	20	49528511	R	II	5'UTR	opensea	5'UTR-opensea
ADO	-0.184837	6.79e-05	0.00166077	0.354066	0.538903	10	64563627	F	II	TSS1500	shore	TSS1500-shore
ADORA2A	0.103004	0.0006118	0.00795868	0.771169	0.668165	22	24828150	R	II	5'UTR	opensea	5'UTR-opensea
ADORA2A-AS1	-0.128133	4.13e-05	0.00115629	0.458779	0.586912	22	24878451	R	II	Body	opensea	Body-opensea
ADORA3	-0.131235	6.64e-06	0.000275659	0.232488	0.363724	1	112057879	R	II	Body	shore	Body-shore
ADPGK	-0.109171	0.00034106	0.005226	0.489447	0.598618	15	73074210	F	II	Body	shore	Body-shore
ADPGK-AS1	-0.171614	3.34e-05	0.000987576	0.289481	0.461095	15	73074167	R	II	TSS1500	shore	TSS1500-shore
ADRA1A	-0.124809	0.00421631	0.0331035	0.4598	0.584609	8	26697488	F	II	Body	opensea	Body-opensea
ADRBK1	-0.156861	2.32e-05	0.000747778	0.357379	0.514239	11	67051709	R	II	Body	shore	Body-shore
ADRBK2	-0.123678	0.00177299	0.0173936	0.382353	0.506031	22	25978900	F	II	Body	opensea	Body-opensea
ADSS	-0.155317	2.55e-06	0.000121073	0.408416	0.563733	1	244613363	R	II	Body	shore	Body-shore
ADTRP	-0.115151	0.00157369	0.0159212	0.314889	0.43004	6	11735236	F	II	Body	opensea	Body-opensea
AFAP1L1	0.120797	0.00053914	0.0072635	0.714868	0.59407	5	148674615	F	II	Body	opensea	Body-opensea
AFF1	-0.180717	7.71e-05	0.0018183	0.346192	0.526909	4	88049275	R	II	Body	opensea	Body-opensea
AFF2	-0.383162	5.87e-44	2.13e-41	0.554461	0.937623	X	147581562	R	II	TSS1500	shore	TSS1500-shore
AFF3	-0.141706	2.25e-05	0.000729327	0.25855	0.400256	2	100494615	F	II	Body	opensea	Body-opensea
AFF4	-0.108486	0.00219923	0.0204171	0.560187	0.668673	5	132279578	F	II	5'UTR	opensea	5'UTR-opensea
AFG3L1P	-0.11365	0.00023081	0.0039677	0.345858	0.459509	16	90048020	R	II	Body	opensea	Body-opensea
AFMID	-0.102349	0.000159268	0.00304912	0.191734	0.294083	17	76195223	F	II	Body	opensea	Body-opensea
AGAP1	-0.11311	0.00361104	0.0295231	0.378976	0.492087	2	236430603	R	II	Body	opensea	Body-opensea
AGAP3	-0.118003	3.09e-06	0.00014352	0.189396	0.307399	7	150786635	R	II	5'UTR	shore	5'UTR-shore
AGBL2	-0.135418	3.9e-05	0.00110865	0.364502	0.49992	11	47733615	R	II	Body	shelf	Body-shelf
AGBL4	-0.104696	0.00480477	0.0364766	0.307047	0.411742	1	49317683	R	II	Body	opensea	Body-opensea
AGFG1	-0.118692	7.22e-05	0.00173433	0.254559	0.373251	2	228373968	R	II	Body	opensea	Body-opensea
AGFG2	0.114536	2.44e-05	0.000777442	0.718752	0.604216	7	100142441	F	II	Body	opensea	Body-opensea
AGO4	-0.160943	7.37e-05	0.00176037	0.293648	0.454591	1	36272405	F	II	TSS1500	shore	TSS1500-shore
AGPAT3	-0.109739	0.0010941	0.0121833	0.222679	0.332418	21	45304754	R	II	5'UTR	opensea	5'UTR-opensea
AGPAT4	-0.106453	5.59e-05	0.0014429	0.171805	0.278259	6	161664638	F	II	5'UTR	opensea	5'UTR-opensea
AGPAT5	-0.100736	0.000378023	0.00562364	0.292657	0.393393	8	6584320	F	II	Body	opensea	Body-opensea
AGPAT6	-0.157664	3.36e-06	0.000154387	0.271109	0.428773	8	41448141	F	II	5'UTR	opensea	5'UTR-opensea
AGPAT9	-0.129223	5.27e-05	0.00138166	0.236285	0.365508	4	84491217	F	II	Body	opensea	Body-opensea
AGPS	-0.161687	0.000200707	0.00359473	0.318795	0.480482	2	178256731	F	II	TSS1500	shore	TSS1500-shore
AGR2	-0.132364	4.06e-06	0.000181937	0.339993	0.472357	7	16845220	F	II	TSS1500	opensea	TSS1500-opensea
AGRP	-0.112753	0.000752258	0.00925996	0.327883	0.440636	16	67517841	R	II	TSS200	shelf	TSS200-shelf
AGTR2	-0.156519	3.88e-17	3.56e-15	0.569361	0.725881	X	115304403	R	II	Body	opensea	Body-opensea
AGTRAP	-0.102345	0.000515376	0.007031	0.224322	0.326667	1	11798278	F	II	Body	shelf	Body-shelf
AGXT	-0.103778	0.000696897	0.00875806	0.286551	0.390329	2	241807924	R	II	TSS1500	opensea	TSS1500-opensea
AHCY	-0.13531	0.000143959	0.00283554	0.539205	0.674515	20	32893975	R	II	5'UTR	shelf	5'UTR-shelf
AHCYL1	-0.143409	0.000161727	0.00308228	0.295743	0.439152	1	110539271	F	II	5'UTR	opensea	5'UTR-opensea
AHCYL2	-0.157126	1.3e-05	0.000474435	0.519344	0.67647	7	129028641	F	II	Body	opensea	Body-opensea
AHDC1	-0.125784	3.19e-05	0.000952818	0.322456	0.44824	1	27884345	R	II	5'UTR	opensea	5'UTR-opensea
AHI1	-0.168312	5.15e-05	0.00136035	0.291128	0.459439	6	135647046	R	II	Body	opensea	Body-opensea
AHRR	0.102754	2.83e-06	0.000132668	0.764672	0.661918	5	378854	R	II	Body	opensea	Body-opensea
AIF1	-0.150738	1.9e-05	0.000641329	0.281105	0.431843	6	31582837	F	II	TSS1500	opensea	TSS1500-opensea
AIFM1	-0.227409	9.72e-37	2.13e-34	0.728876	0.956285	X	129297005	F	II	Body	shelf	Body-shelf
AIG1	-0.187486	4.69e-06	0.000205376	0.436636	0.624122	6	143386398	F	II	Body	opensea	Body-opensea
AIM1	-0.169733	5.62e-05	0.0014485	0.401833	0.571566	6	107003758	R	II	ExonBnd	opensea	ExonBnd-opensea
AIP	0.118536	5.46e-06	0.000233913	0.788029	0.669493	11	67251154	R	II	Body	shore	Body-shore
AK2	-0.175646	1.98e-05	0.000661511	0.292802	0.468448	1	33497125	F	II	Body	opensea	Body-opensea
AK4	-0.111813	0.00260382	0.0231356	0.294925	0.406738	1	65636328	R	II	Body	opensea	Body-opensea
AK5	-0.164188	0.000197745	0.00355809	0.33001	0.494198	1	78009755	F	II	Body	opensea	Body-opensea
AK8	0.102269	0.00265578	0.0234798	0.668336	0.566066	9	135726970	F	II	Body	opensea	Body-opensea
AKAP12	-0.141682	4.16e-05	0.00116071	0.342906	0.484588	6	151634287	R	II	Body	opensea	Body-opensea
AKAP13	-0.142063	1.49e-05	0.000530866	0.285548	0.427611	15	86088266	F	II	Body	opensea	Body-opensea
AKAP14	-0.270713	6.39e-35	1.28e-32	0.471427	0.742141	X	119052636	F	II	Body	opensea	Body-opensea
AKAP2	-0.121432	4.73e-05	0.00127937	0.286553	0.407985	9	112889844	F	II	5'UTR	opensea	5'UTR-opensea
AKAP4	-0.329114	7e-39	1.75e-36	0.466432	0.795545	X	49964918	F	II	5'UTR	opensea	5'UTR-opensea
AKAP5	-0.170545	5.45e-05	0.00141748	0.277198	0.447743	14	64933964	R	II	5'UTR	shore	5'UTR-shore
AKAP6	-0.169772	2.42e-07	1.4e-05	0.38541	0.555181	14	33194105	R	II	Body	opensea	Body-opensea
AKAP8L	-0.134647	0.000171796	0.00321242	0.343305	0.477952	19	15491808	F	II	Body	shore	Body-shore
AKAP9	-0.159113	0.000106393	0.00228569	0.309433	0.468545	7	91685854	F	II	Body	opensea	Body-opensea
AKNA	-0.140468	0.000371466	0.00555359	0.309618	0.450087	9	117156883	F	II	TSS200	shelf	TSS200-shelf
AKNAD1	-0.164399	0.000130625	0.00264451	0.445835	0.610234	1	109388750	R	II	Body	opensea	Body-opensea
AKR1D1	-0.134536	1.77e-05	0.000605435	0.241082	0.375619	7	137775797	R	II	Body	opensea	Body-opensea
AKT3	-0.171879	5.54e-05	0.00143401	0.280486	0.452365	1	243894772	R	II	Body	opensea	Body-opensea
ALAS1	-0.145141	8.8e-05	0.00199738	0.291964	0.437105	3	52238530	R	II	Body	opensea	Body-opensea
ALAS2	-0.263716	1.14e-33	2.15e-31	0.657364	0.92108	X	55057395	F	II	5'UTR	opensea	5'UTR-opensea
ALCAM	-0.107769	0.000332719	0.00513392	0.22618	0.333949	3	105157823	F	II	Body	opensea	Body-opensea
ALDH1A1	-0.145018	0.00111496	0.0123507	0.298229	0.443248	9	75569703	R	II	TSS1500	opensea	TSS1500-opensea
ALDH1L2	0.11192	0.00277173	0.0242321	0.594342	0.482422	12	105428098	R	II	Body	opensea	Body-opensea
ALDH2	-0.151406	0.000587688	0.00773273	0.364183	0.515588	12	112215782	F	II	Body	opensea	Body-opensea
ALDH4A1	-0.133695	0.00163168	0.0163636	0.380171	0.513866	1	19218212	R	II	TSS1500	opensea	TSS1500-opensea
ALG10	-0.10294	0.000451649	0.00639068	0.507399	0.610339	12	34179045	F	II	Body	shelf	Body-shelf
ALG13	-0.183196	2.68e-22	3.01e-20	0.772538	0.955734	X	110961350	F	II	ExonBnd	opensea	ExonBnd-opensea
ALG14	-0.180416	1.17e-05	0.000437909	0.347843	0.528259	1	95532966	R	II	Body	opensea	Body-opensea
ALG9	-0.163581	8.15e-05	0.00188984	0.319364	0.482945	11	111716149	R	II	Body	opensea	Body-opensea
ALK	-0.10254	0.000788142	0.00958067	0.491249	0.593789	2	29415669	R	II	3'UTR	opensea	3'UTR-opensea
ALMS1	-0.126778	0.000264202	0.0043702	0.529426	0.656204	2	73645579	R	II	Body	opensea	Body-opensea
ALOX12	-0.100094	0.00092306	0.0107605	0.511065	0.611159	17	6899085	R	II	TSS1500	island	TSS1500-island
ALOX12P2	-0.181112	6.82e-05	0.00166501	0.329365	0.510477	17	6771131	R	II	Body	opensea	Body-opensea
ALOX5	-0.103076	5.22e-05	0.00137335	0.240744	0.34382	10	45920485	R	II	Body	shelf	Body-shelf
ALOX5AP	-0.131435	0.000135811	0.00271875	0.228037	0.359472	13	31289017	R	II	Body	opensea	Body-opensea
ALPK1	-0.129109	0.000333612	0.00514222	0.284967	0.414076	4	113239537	F	II	5'UTR	opensea	5'UTR-opensea
ALPK3	-0.120172	0.00028315	0.00458413	0.253534	0.373706	15	85358533	F	II	TSS1500	shore	TSS1500-shore
ALPL	-0.147029	0.00133715	0.0141274	0.297855	0.444883	1	21872684	R	II	5'UTR	opensea	5'UTR-opensea
AMACR	-0.185383	2.35e-05	0.000755717	0.332927	0.518311	5	34001680	F	II	Body	opensea	Body-opensea
AMBRA1	-0.160732	5.84e-06	0.000247493	0.227017	0.387748	11	46543695	F	II	Body	opensea	Body-opensea
AMELX	-0.241042	6.12e-18	5.82e-16	0.54683	0.787873	X	11311208	R	II	TSS1500	opensea	TSS1500-opensea
AMER1	-0.213788	1.05e-28	1.54e-26	0.73802	0.951808	X	63413344	R	II	5'UTR	opensea	5'UTR-opensea
AMFR	-0.159295	4.38e-05	0.00120801	0.374745	0.53404	16	56442494	R	II	Body	opensea	Body-opensea
AMICA1	-0.103164	1.75e-05	0.000601379	0.578147	0.681311	11	118083938	R	II	1stExon	opensea	1stExon-opensea
AMMECR1	-0.374936	1.2e-45	4.98e-43	0.544454	0.91939	X	109641461	R	II	5'UTR	opensea	5'UTR-opensea
AMOT	-0.41084	8.96e-55	8.54e-52	0.5506	0.96144	X	112066305	R	II	1stExon	opensea	1stExon-opensea
AMOTL1	-0.134629	0.000476257	0.00664182	0.281725	0.416354	11	94505206	F	II	Body	shelf	Body-shelf
AMPD3	-0.178315	1.63e-05	0.000568871	0.290866	0.469181	11	10482247	F	II	5'UTR	opensea	5'UTR-opensea
AMPH	0.119049	0.000422473	0.00609461	0.714833	0.595784	7	38473480	F	II	Body	opensea	Body-opensea
AMY2B	-0.140729	9.92e-05	0.00217502	0.287241	0.42797	1	104104336	F	II	5'UTR	opensea	5'UTR-opensea
ANAPC10	-0.124956	9.71e-05	0.00214188	0.206606	0.331562	4	145956168	F	II	Body	opensea	Body-opensea
ANAPC16	-0.170675	0.000112685	0.00238175	0.32018	0.490855	10	73989551	R	II	Body	opensea	Body-opensea
ANAPC7	-0.211903	4.65e-05	0.00126264	0.379133	0.591036	12	110816408	F	II	Body	opensea	Body-opensea
ANG	-0.110374	0.0006069	0.00791136	0.331267	0.441641	14	21153451	R	II	5'UTR	shore	5'UTR-shore
ANGEL2	-0.101645	0.000430639	0.00617862	0.399201	0.500847	1	213189716	F	II	TSS1500	shore	TSS1500-shore
ANGPT1	-0.141684	4.59e-05	0.00125083	0.250256	0.39194	8	108343968	F	II	Body	opensea	Body-opensea
ANGPT2	-0.142729	7.89e-05	0.00184742	0.440289	0.583018	8	6409835	F	II	Body	opensea	Body-opensea
ANK1	-0.111176	0.000193081	0.00349848	0.377549	0.488724	8	41670383	R	II	Body	opensea	Body-opensea
ANK2	-0.14058	1.04e-06	5.41e-05	0.46803	0.60861	4	113810918	F	II	5'UTR	opensea	5'UTR-opensea
ANK3	-0.14533	0.000124447	0.00255517	0.253524	0.398854	10	62426219	F	II	Body	opensea	Body-opensea
ANKFN1	-0.122128	0.00128412	0.0137083	0.522655	0.644783	17	54236118	R	II	Body	opensea	Body-opensea
ANKFY1	-0.193211	1.86e-05	0.0006294	0.327468	0.520679	17	4081428	F	II	Body	opensea	Body-opensea
ANKH	-0.202209	1.3e-07	7.76e-06	0.266903	0.469113	5	14758150	F	II	Body	opensea	Body-opensea
ANKLE2	-0.138079	0.000531863	0.00719076	0.437963	0.576042	12	133339953	F	II	TSS1500	shore	TSS1500-shore
ANKMY1	-0.103311	5.14e-05	0.0013581	0.267736	0.371047	2	241497060	F	I	5'UTR	island	5'UTR-island
ANKRD1	-0.126418	0.00265963	0.023503	0.305438	0.431856	10	92681082	F	II	TSS200	opensea	TSS200-opensea
ANKRD10	-0.172546	4.63e-05	0.00125927	0.353867	0.526413	13	111543042	R	II	Body	opensea	Body-opensea
ANKRD11	-0.136663	2.58e-06	0.000122474	0.302531	0.439194	16	89384602	F	II	5'UTR	opensea	5'UTR-opensea
ANKRD12	-0.175752	0.00026934	0.00442629	0.372475	0.548227	18	9215747	F	II	Body	opensea	Body-opensea
ANKRD13A	-0.137943	0.000865501	0.0102605	0.303703	0.441646	12	110464779	R	II	Body	opensea	Body-opensea
ANKRD17	-0.143829	0.000140666	0.0027885	0.252493	0.396322	4	74047195	F	II	Body	opensea	Body-opensea
ANKRD22	-0.14641	0.0003762	0.00560435	0.27468	0.42109	10	90611782	R	II	TSS200	opensea	TSS200-opensea
ANKRD27	-0.102759	6.71e-05	0.00164623	0.272693	0.375452	19	33142994	F	II	Body	opensea	Body-opensea
ANKRD28	-0.119269	0.000515755	0.00703397	0.250737	0.370005	3	15840275	R	II	TSS1500	opensea	TSS1500-opensea
ANKRD32	-0.137816	0.000180276	0.003328	0.340663	0.478479	5	94027853	F	II	Body	opensea	Body-opensea
ANKRD33B	-0.161838	5.8e-05	0.0014821	0.316684	0.478522	5	10582428	R	II	Body	opensea	Body-opensea
ANKRD44	0.108333	0.00181022	0.0176637	0.673684	0.565351	2	198011843	F	II	ExonBnd	opensea	ExonBnd-opensea
ANKRD44-IT1	-0.10436	0.00069562	0.00874639	0.220671	0.325031	2	198167340	R	II	TSS200	opensea	TSS200-opensea
ANKRD46	-0.13632	1.7e-05	0.000586772	0.230438	0.366758	8	101527561	F	II	Body	opensea	Body-opensea
ANKRD53	-0.101388	5.02e-05	0.00133545	0.318625	0.420013	2	71206291	F	I	Body	island	Body-island
ANKRD55	-0.148259	0.000182882	0.00336245	0.328296	0.476555	5	55443389	R	II	Body	opensea	Body-opensea
ANKRD58	-0.117893	7.31e-08	4.47e-06	0.771591	0.889483	X	118891682	R	II	TSS1500	shore	TSS1500-shore
ANKRD6	-0.137542	0.000644938	0.00827249	0.345168	0.48271	6	90271152	R	II	TSS1500	opensea	TSS1500-opensea
ANKS1A	-0.11886	0.000579772	0.0076589	0.499678	0.618538	6	34992755	R	II	Body	opensea	Body-opensea
ANKS6	-0.102279	0.000431533	0.00618673	0.197816	0.300095	9	101544642	F	II	Body	opensea	Body-opensea
ANO10	-0.170651	0.000607276	0.00791503	0.370042	0.540693	3	43567899	F	II	Body	opensea	Body-opensea
ANO3	-0.151159	5.02e-05	0.00133668	0.576742	0.727901	11	26605224	R	II	Body	opensea	Body-opensea
ANO6	-0.130061	0.00132128	0.014004	0.527407	0.657468	12	45663460	R	II	Body	opensea	Body-opensea
ANOS1	-0.468043	3.12e-18	3e-16	0.307637	0.77568	X	8656963	F	II	Body	opensea	Body-opensea
ANTXR1	-0.122704	0.00102813	0.0116424	0.333594	0.456298	2	69423553	F	II	Body	opensea	Body-opensea
ANTXR2	-0.127449	0.000401469	0.00587573	0.256762	0.384211	4	80928405	F	II	Body	opensea	Body-opensea
ANXA1	-0.10146	0.00432179	0.0337204	0.598588	0.700048	9	75765398	R	II	TSS1500	opensea	TSS1500-opensea
ANXA11	-0.113878	3.49e-05	0.00102123	0.219231	0.333109	10	81961468	R	II	5'UTR	shelf	5'UTR-shelf
ANXA13	-0.101361	0.000657546	0.00838952	0.247387	0.348748	8	124720335	R	II	Body	opensea	Body-opensea
ANXA2	-0.111744	0.000574014	0.00760363	0.235572	0.347316	15	60688010	R	II	5'UTR	shore	5'UTR-shore
ANXA4	-0.169579	4.21e-05	0.00117125	0.2811	0.450679	2	69981407	F	II	5'UTR	opensea	5'UTR-opensea
ANXA5	-0.133475	0.000109319	0.00232945	0.31761	0.451084	4	122606617	F	II	Body	opensea	Body-opensea
ANXA6	-0.120685	0.00154265	0.0156893	0.410536	0.531222	5	150536132	F	II	5'UTR	shore	5'UTR-shore
AOAH	-0.128794	0.00015303	0.00296418	0.545414	0.674208	7	36698863	R	II	ExonBnd	opensea	ExonBnd-opensea
AOAH-IT1	-0.181688	4.67e-05	0.0012671	0.313112	0.4948	7	36639726	F	II	TSS200	opensea	TSS200-opensea
AOC1	-0.112667	2.9e-05	0.000888246	0.449813	0.56248	7	150549132	R	II	TSS1500	opensea	TSS1500-opensea
AOX1	-0.129803	0.0024856	0.0223538	0.375526	0.505329	2	201480219	R	II	Body	opensea	Body-opensea
AOX2P	-0.104207	9.36e-07	4.91e-05	0.192357	0.296564	2	201560854	R	II	Body	opensea	Body-opensea
AP1B1	-0.133194	0.00346411	0.0286187	0.455653	0.588846	22	29765675	F	II	5'UTR	opensea	5'UTR-opensea
AP1G1	-0.191097	7.48e-06	0.000304432	0.360243	0.55134	16	71844250	R	II	TSS1500	shore	TSS1500-shore
AP1M1	-0.108877	0.00107616	0.0120365	0.454016	0.562894	19	16311377	F	II	Body	shelf	Body-shelf
AP1S2	-0.284927	4.57e-29	6.82e-27	0.473055	0.757982	X	15871902	F	II	5'UTR	shore	5'UTR-shore
AP2A1	-0.114804	0.00036788	0.00551431	0.23112	0.345924	19	50269083	R	II	TSS1500	shore	TSS1500-shore
AP2A2	-0.142303	4.25e-05	0.00117936	0.313199	0.455502	11	943077	F	II	Body	shore	Body-shore
AP3B1	-0.122685	3.36e-05	0.000992454	0.416611	0.539297	5	77583915	R	II	Body	opensea	Body-opensea
AP3M2	-0.127304	0.00010996	0.0023391	0.330479	0.457783	8	42009223	R	II	TSS1500	shore	TSS1500-shore
AP3S1	-0.201316	5.85e-05	0.00149137	0.350514	0.55183	5	115209107	F	II	Body	opensea	Body-opensea
AP3S2	-0.179334	5.05e-05	0.00134097	0.308632	0.487965	15	90419736	R	II	Body	opensea	Body-opensea
AP4E1	-0.105445	0.000157074	0.00302048	0.40248	0.507925	15	51296625	R	II	3'UTR	opensea	3'UTR-opensea
AP4S1	-0.163052	7.54e-05	0.00178934	0.30256	0.465612	14	31560390	R	II	Body	opensea	Body-opensea
AP5B1	-0.112783	0.000284384	0.0045967	0.250018	0.362801	11	65543903	R	II	3'UTR	shelf	3'UTR-shelf
APBA1	-0.127331	0.000120123	0.00249207	0.270782	0.398113	9	72078829	R	II	Body	opensea	Body-opensea
APBA2	-0.113569	0.00116239	0.0127324	0.44558	0.559149	15	29246541	R	II	5'UTR	opensea	5'UTR-opensea
APBB1IP	-0.141472	0.000186794	0.00341583	0.242304	0.383776	10	26792038	F	II	Body	opensea	Body-opensea
APBB2	-0.137083	3.84e-05	0.00109638	0.255601	0.392685	4	40814571	F	II	3'UTR	opensea	3'UTR-opensea
APC	-0.109566	6.7e-05	0.00164507	0.540657	0.650222	5	112047824	R	II	5'UTR	shelf	5'UTR-shelf
APEX2	-0.140362	4.72e-24	5.66e-22	0.761612	0.901975	X	55030675	F	II	Body	shelf	Body-shelf
APIP	-0.129434	0.000235152	0.00402302	0.262053	0.391487	11	34931650	F	II	Body	opensea	Body-opensea
APLF	-0.117674	7.13e-05	0.00172064	0.30607	0.423744	2	68763325	F	II	Body	opensea	Body-opensea
APLN	-0.38326	2.28e-42	7.26e-40	0.546167	0.929427	X	128783412	R	II	Body	opensea	Body-opensea
APOA2	-0.10486	0.000357141	0.00539805	0.269556	0.374416	1	161192549	R	II	Body	opensea	Body-opensea
APOBEC3F	-0.120912	1e-05	0.000386807	0.287852	0.408764	22	39446878	F	II	Body	opensea	Body-opensea
APOL1	-0.117518	0.000101967	0.00221714	0.218174	0.335692	22	36659612	F	II	Body	opensea	Body-opensea
APOL3	0.101367	3.7e-05	0.00106587	0.778584	0.677216	22	36554236	R	II	Body	opensea	Body-opensea
APOO	-0.19157	1.62e-28	2.37e-26	0.738352	0.929922	X	23859340	F	II	Body	opensea	Body-opensea
APOOL	0.157111	5.68e-16	4.99e-14	0.451843	0.294732	X	84257919	R	II	TSS1500	opensea	TSS1500-opensea
APP	-0.18244	5.54e-05	0.00143255	0.392606	0.575046	21	27493310	R	II	5'UTR	opensea	5'UTR-opensea
APPL2	-0.16113	6.73e-05	0.00164999	0.296479	0.457608	12	105592468	F	II	Body	opensea	Body-opensea
AQP8	-0.139225	1.48e-05	0.000526425	0.539038	0.678263	16	25226976	F	II	TSS1500	opensea	TSS1500-opensea
AQP9	-0.145292	2.24e-05	0.000728721	0.242774	0.388066	15	58439604	R	II	Body	opensea	Body-opensea
AR	-0.369579	1.02e-38	2.53e-36	0.511434	0.881013	X	66920286	R	II	Body	opensea	Body-opensea
ARAF	-0.230742	8.56e-26	1.11e-23	0.626366	0.857109	X	47419673	F	II	TSS1500	shore	TSS1500-shore
ARAP1	-0.158718	3.21e-05	0.000958826	0.286291	0.445009	11	72431291	F	II	5'UTR	opensea	5'UTR-opensea
ARAP2	-0.126269	0.00162645	0.0163247	0.443557	0.569826	4	36130481	F	II	Body	opensea	Body-opensea
ARFGEF1	-0.101258	0.000101806	0.00221485	0.240734	0.341992	8	68229500	R	II	Body	opensea	Body-opensea
ARFGEF2	-0.115562	0.000411261	0.00598093	0.366606	0.482168	20	47536917	F	II	TSS1500	shore	TSS1500-shore
ARFIP1	-0.182998	3.99e-05	0.00112581	0.402732	0.58573	4	153814351	R	II	Body	opensea	Body-opensea
ARG1	-0.197938	2.54e-05	0.000800003	0.331477	0.529415	6	131894358	F	II	TSS200	opensea	TSS200-opensea
ARGLU1	0.100767	2.4e-05	0.000766717	0.567659	0.466893	13	107214359	F	II	Body	opensea	Body-opensea
ARHGAP1	-0.119674	0.000406399	0.00592859	0.223703	0.343376	11	46721396	F	II	5'UTR	shore	5'UTR-shore
ARHGAP10	0.115726	0.000443443	0.00630812	0.770468	0.654742	4	148767763	R	II	Body	opensea	Body-opensea
ARHGAP15	-0.167898	1.4e-05	0.000503967	0.355397	0.523296	2	144503739	R	I	Body	opensea	Body-opensea
ARHGAP18	-0.202643	6.88e-06	0.000283808	0.378154	0.580797	6	130013903	R	II	Body	opensea	Body-opensea
ARHGAP22	-0.135325	0.00133738	0.0141287	0.342918	0.478243	10	49739632	R	II	Body	opensea	Body-opensea
ARHGAP24	-0.144746	3.75e-06	0.000169677	0.210254	0.355001	4	86699633	R	II	TSS1500	opensea	TSS1500-opensea
ARHGAP26	-0.144335	0.000619957	0.00803793	0.397344	0.541679	5	142209689	R	II	Body	opensea	Body-opensea
ARHGAP27	-0.153718	1.51e-06	7.56e-05	0.209677	0.363395	17	43483655	R	II	Body	shore	Body-shore
ARHGAP31	-0.146854	0.000241255	0.00409624	0.314531	0.461385	3	119030451	F	II	Body	opensea	Body-opensea
ARHGAP32	0.108985	0.000944558	0.0109459	0.720726	0.611741	11	128894104	F	II	TSS200	opensea	TSS200-opensea
ARHGAP36	-0.242157	1.09e-20	1.15e-18	0.525041	0.767198	X	130211593	R	II	5'UTR	opensea	5'UTR-opensea
ARHGAP4	-0.161668	1.11e-28	1.63e-26	0.765606	0.927274	X	153183445	F	II	Body	opensea	Body-opensea
ARHGAP6	-0.343909	1.35e-38	3.32e-36	0.562902	0.90681	X	11161309	R	II	Body	shelf	Body-shelf
ARHGDIB	0.117033	1.18e-05	0.000441461	0.621653	0.50462	12	15103680	F	II	5'UTR	opensea	5'UTR-opensea
ARHGEF10	-0.148458	6.01e-05	0.00152112	0.303219	0.451676	8	1897075	F	II	Body	shelf	Body-shelf
ARHGEF10L	-0.113377	1.9e-05	0.00064046	0.518801	0.632178	1	17920733	F	II	Body	opensea	Body-opensea
ARHGEF26	-0.148907	0.000164608	0.00311958	0.259505	0.408412	3	153938477	F	II	Body	opensea	Body-opensea
ARHGEF28	-0.127514	2.34e-05	0.000751313	0.196227	0.323741	5	72936787	R	II	5'UTR	opensea	5'UTR-opensea
ARHGEF3	-0.145269	0.000594726	0.00779891	0.34647	0.491739	3	57098589	R	II	5'UTR	opensea	5'UTR-opensea
ARHGEF40	-0.128436	7.03e-05	0.00170419	0.277217	0.405654	14	21553768	F	II	Body	opensea	Body-opensea
ARHGEF6	-0.200966	1.19e-26	1.6e-24	0.721164	0.92213	X	135755451	F	II	Body	opensea	Body-opensea
ARHGEF7	-0.107652	5.11e-05	0.00135201	0.556753	0.664406	13	111867078	R	II	5'UTR	opensea	5'UTR-opensea
ARHGEF9	-0.404592	4.14e-43	1.4e-40	0.42975	0.834341	X	62856362	R	II	3'UTR	opensea	3'UTR-opensea
ARHGEF9-IT1	-0.232984	4.33e-27	5.95e-25	0.712143	0.945128	X	62891788	F	II	TSS1500	opensea	TSS1500-opensea
ARID1B	-0.171536	7.78e-05	0.0018289	0.351467	0.523003	6	157394950	F	II	Body	opensea	Body-opensea
ARID3A	-0.119476	1.61e-05	0.000562291	0.3572	0.476676	19	935259	R	II	Body	shelf	Body-shelf
ARID3B	-0.129703	0.000358641	0.00541458	0.315588	0.445291	15	74868087	F	II	Body	opensea	Body-opensea
ARID5B	-0.158199	7.18e-05	0.00172894	0.381183	0.539383	10	63764155	R	II	Body	opensea	Body-opensea
ARIH2	0.115703	1.89e-08	1.21e-06	0.683797	0.568094	3	48964489	F	II	5'UTR	opensea	5'UTR-opensea
ARL11	-0.140457	9.8e-05	0.00215558	0.240993	0.381451	13	50203829	R	II	5'UTR	opensea	5'UTR-opensea
ARL13A	-0.228644	2.35e-34	4.58e-32	0.7242	0.952844	X	100245441	R	II	Body	opensea	Body-opensea
ARL3	0.116701	8.74e-05	0.00198728	0.632803	0.516102	10	104434593	R	II	3'UTR	opensea	3'UTR-opensea
ARL5C	-0.106308	7.06e-05	0.0017084	0.165155	0.271463	17	37322925	F	II	TSS1500	shore	TSS1500-shore
ARMC2	-0.136102	6.66e-05	0.00163774	0.4521	0.588202	6	109280396	F	II	Body	opensea	Body-opensea
ARMC8	-0.168222	6.91e-05	0.00168133	0.275656	0.443878	3	137942206	R	II	Body	opensea	Body-opensea
ARMC9	-0.1583	0.000202629	0.00361893	0.360259	0.51856	2	232106754	R	II	Body	opensea	Body-opensea
ARMCX1	-0.314118	5.71e-40	1.55e-37	0.647312	0.961431	X	100807848	F	I	5'UTR	island	5'UTR-island
ARMCX2	-0.362924	4.61e-40	1.26e-37	0.459636	0.822561	X	100916283	R	II	TSS1500	opensea	TSS1500-opensea
ARMCX3	-0.263841	5.41e-28	7.75e-26	0.671555	0.935396	X	100880026	F	II	Body	opensea	Body-opensea
ARMCX4	-0.410343	4.88e-45	1.94e-42	0.509607	0.919951	X	100739148	F	II	TSS1500	shore	TSS1500-shore
ARMCX5	-0.281341	5.42e-38	1.28e-35	0.652556	0.933898	X	101857177	F	II	Body	shelf	Body-shelf
ARMCX5-GPRASP2	0.199098	6.57e-36	1.37e-33	0.221097	0.0219987	X	101914827	R	II	5'UTR	opensea	5'UTR-opensea
ARMCX6	0.162642	1.26e-29	1.92e-27	0.178782	0.0161403	X	100872988	R	II	1stExon	opensea	1stExon-opensea
ARNT	-0.148924	9.88e-05	0.00216863	0.271272	0.420196	1	150824976	F	II	Body	opensea	Body-opensea
ARNTL2	-0.124704	3.87e-05	0.00110173	0.563673	0.688377	12	27491123	F	II	Body	opensea	Body-opensea
ARPC2	-0.100063	1.49e-05	0.000529679	0.53548	0.635543	2	219097708	R	II	Body	opensea	Body-opensea
ARPP19	-0.161866	3.09e-05	0.000932388	0.287613	0.449479	15	52849310	R	II	ExonBnd	opensea	ExonBnd-opensea
ARR3	-0.277316	3.91e-31	6.46e-29	0.641358	0.918673	X	69500616	F	II	ExonBnd	opensea	ExonBnd-opensea
ARRB1	-0.129804	0.000238032	0.00405843	0.311138	0.440942	11	74975071	R	II	3'UTR	opensea	3'UTR-opensea
ARRB2	-0.165025	5.22e-05	0.00137364	0.409281	0.574306	17	4621252	F	I	Body	opensea	Body-opensea
ARRDC5	-0.134477	0.000119598	0.00248414	0.319319	0.453796	19	4902899	F	II	TSS200	opensea	TSS200-opensea
ARSB	-0.149611	0.000169578	0.00318364	0.312483	0.462094	5	78184639	F	II	Body	opensea	Body-opensea
ARSD	-0.605908	2.76e-32	4.82e-30	0.033746	0.639654	X	2847113	F	II	Body	island	Body-island
ARSE	-0.209914	2e-28	2.9e-26	0.741212	0.951126	X	2882183	F	II	5'UTR	opensea	5'UTR-opensea
ARSF	-0.138503	3.56e-16	3.16e-14	0.564902	0.703405	X	2984598	F	II	TSS1500	opensea	TSS1500-opensea
ARSG	-0.154482	0.000135539	0.00271474	0.346966	0.501448	17	66301429	R	II	5'UTR	opensea	5'UTR-opensea
ART3	-0.139762	0.000519465	0.0070698	0.468787	0.608549	4	76996414	R	II	5'UTR	opensea	5'UTR-opensea
ART5	-0.120516	0.00211962	0.0198644	0.312106	0.432621	11	3660884	F	II	Body	shelf	Body-shelf
ARX	0.140371	2.47e-13	1.95e-11	0.297514	0.157143	X	25025364	R	I	Body	island	Body-island
ASAH1	-0.100857	3.05e-06	0.000141825	0.5541	0.654957	8	17940228	R	II	Body	shore	Body-shore
ASAM	-0.135923	0.000349029	0.00531436	0.350533	0.486457	11	122993208	F	II	Body	opensea	Body-opensea
ASAP1	-0.144299	0.000337736	0.00518943	0.285145	0.429444	8	131340369	R	II	Body	opensea	Body-opensea
ASAP1IT1	-0.139469	1.03e-06	5.38e-05	0.255229	0.394698	8	131308633	F	II	Body	opensea	Body-opensea
ASAP2	-0.139512	0.00106977	0.0119834	0.316325	0.455836	2	9487886	R	II	Body	opensea	Body-opensea
ASAP3	-0.122624	0.000266936	0.00440004	0.394939	0.517563	1	23799120	R	II	Body	opensea	Body-opensea
ASB1	-0.135702	0.000198067	0.00356177	0.492476	0.628179	2	239343799	R	II	Body	shore	Body-shore
ASB11	-0.221267	4.51e-25	5.66e-23	0.714312	0.935578	X	15315695	R	II	ExonBnd	opensea	ExonBnd-opensea
ASB12	-0.34873	1.51e-39	3.96e-37	0.46245	0.811179	X	63446044	F	II	TSS1500	opensea	TSS1500-opensea
ASB2	-0.113027	0.000328566	0.00509108	0.299597	0.412624	14	94441360	F	II	5'UTR	opensea	5'UTR-opensea
ASB6	-0.101318	0.00246914	0.0222451	0.449335	0.550653	9	132402607	R	II	Body	shore	Body-shore
ASB7	-0.169526	8.69e-05	0.00197929	0.315254	0.48478	15	101190733	R	II	3'UTR	opensea	3'UTR-opensea
ASB9	0.157764	1.39e-21	1.52e-19	0.185624	0.0278602	X	15288115	F	II	1stExon	opensea	1stExon-opensea
ASCC2	-0.139541	2.61e-05	0.000817464	0.27071	0.410251	22	30195299	F	II	Body	opensea	Body-opensea
ASCC3	-0.100459	0.000403072	0.00589217	0.368631	0.46909	6	101040832	R	II	Body	opensea	Body-opensea
ASFMR1	-0.437477	1.33e-47	6.41e-45	0.436741	0.874218	X	147004697	F	II	TSS1500	opensea	TSS1500-opensea
ASGR1	-0.10121	0.000308089	0.00486693	0.28635	0.38756	17	7083015	R	II	TSS200	opensea	TSS200-opensea
ASGR2	-0.16068	8e-05	0.00186479	0.301093	0.461772	17	7018242	F	I	TSS1500	opensea	TSS1500-opensea
ASH2L	-0.159637	5.72e-05	0.00146678	0.34635	0.505986	8	37967201	R	II	5'UTR	shelf	5'UTR-shelf
ASIC2	0.102624	1.34e-06	6.78e-05	0.840534	0.737909	17	31994196	R	II	Body	opensea	Body-opensea
ASL	-0.100703	1.63e-05	0.000567867	0.673512	0.774215	7	65542078	F	II	Body	shore	Body-shore
ASPH	-0.139937	6.36e-05	0.00158385	0.266727	0.406664	8	62570021	R	II	Body	opensea	Body-opensea
ASPHD2	-0.118627	5.95e-08	3.67e-06	0.130006	0.248634	22	26831446	R	II	Body	shore	Body-shore
ASPM	-0.108193	0.000288279	0.00464034	0.52516	0.633353	1	197110848	R	II	Body	opensea	Body-opensea
ASPRV1	-0.172742	0.000112266	0.00237549	0.372769	0.545511	2	70189092	F	II	5'UTR	shore	5'UTR-shore
ASTE1	-0.142049	4.09e-06	0.000183182	0.223466	0.365514	3	130739200	F	II	Body	opensea	Body-opensea
ASTN2	-0.114243	0.000610179	0.0079435	0.371087	0.48533	9	119697968	R	II	Body	opensea	Body-opensea
ASXL1	-0.12526	0.000189471	0.00345146	0.384331	0.509591	20	30979053	R	II	Body	opensea	Body-opensea
ASXL2	-0.145305	0.000184868	0.00338967	0.300963	0.446269	2	25964061	F	II	3'UTR	opensea	3'UTR-opensea
ATAD1	0.108445	5.78e-05	0.0014774	0.801913	0.693468	10	89564834	R	II	Body	opensea	Body-opensea
ATAD2	0.111578	1.35e-05	0.000491164	0.408429	0.296851	8	124399642	R	II	Body	opensea	Body-opensea
ATAD2B	-0.126427	0.00372431	0.0302021	0.374453	0.50088	2	24125136	F	II	Body	opensea	Body-opensea
ATAD3B	-0.100852	8.6e-06	0.000341821	0.397966	0.498819	1	1411579	F	II	Body	shelf	Body-shelf
ATAD3C	-0.112105	0.000563275	0.00749789	0.454484	0.566589	1	1384930	R	II	TSS200	opensea	TSS200-opensea
ATF7	-0.178724	2.6e-05	0.000816589	0.323791	0.502515	12	53969503	F	II	Body	opensea	Body-opensea
ATG13	-0.142951	3.41e-05	0.00100277	0.252024	0.394975	11	46681642	F	II	Body	opensea	Body-opensea
ATG14	0.104813	0.00012161	0.00251401	0.741846	0.637032	14	55841074	R	II	Body	opensea	Body-opensea
ATG16L2	-0.116884	3.38e-05	0.000995003	0.276122	0.393007	11	72527565	F	II	Body	shore	Body-shore
ATG4A	-0.178127	5.86e-17	5.35e-15	0.728453	0.90658	X	107366118	F	II	Body	opensea	Body-opensea
ATG5	-0.180675	7.08e-05	0.00171221	0.320823	0.501498	6	106664530	F	II	Body	opensea	Body-opensea
ATG7	-0.179201	4.63e-05	0.00125982	0.287879	0.46708	3	11391946	R	II	Body	opensea	Body-opensea
ATHL1	0.186064	1.29e-07	7.67e-06	0.51134	0.325276	11	287938	R	I	TSS1500	shore	TSS1500-shore
ATL1	-0.117959	0.00685713	0.04763	0.354226	0.472185	14	51028564	R	II	Body	shore	Body-shore
ATL3	-0.107158	0.000855878	0.0101828	0.187088	0.294246	11	63437874	R	II	Body	shore	Body-shore
ATM	0.106426	0.000150518	0.00292795	0.805728	0.699302	11	108106813	R	II	Body	opensea	Body-opensea
ATN1	-0.115945	0.00010028	0.00219097	0.480122	0.596067	12	7044787	F	II	Body	shore	Body-shore
ATOH8	-0.119466	0.000377139	0.00561472	0.299097	0.418563	2	86006924	R	II	Body	opensea	Body-opensea
ATOX1	-0.172194	3.36e-05	0.000991752	0.302771	0.474966	5	151132702	F	II	Body	opensea	Body-opensea
ATP10A	-0.112375	0.000100934	0.00220149	0.332156	0.444531	15	26044289	R	I	Body	opensea	Body-opensea
ATP11A	-0.195999	1.43e-06	7.19e-05	0.366028	0.562027	13	113357454	R	II	Body	opensea	Body-opensea
ATP11B	-0.119244	0.000809979	0.0097714	0.43838	0.557624	3	182520423	R	II	Body	opensea	Body-opensea
ATP11C	-0.266067	7.44e-28	1.06e-25	0.648255	0.914322	X	138808762	F	II	3'UTR	opensea	3'UTR-opensea
ATP13A2	-0.112375	2.53e-05	0.000798855	0.214203	0.326579	1	17336286	R	II	Body	shore	Body-shore
ATP1A1	-0.12457	0.000233751	0.00400648	0.276146	0.400716	1	116926116	F	II	1stExon	opensea	1stExon-opensea
ATP1B3	-0.126694	0.000108817	0.00232216	0.246874	0.373568	3	141613808	F	II	Body	opensea	Body-opensea
ATP1B4	-0.254486	7.11e-22	7.87e-20	0.682847	0.937333	X	119495705	R	II	TSS1500	opensea	TSS1500-opensea
ATP2A2	-0.155995	0.000715883	0.00892941	0.380068	0.536063	12	110783142	R	II	Body	opensea	Body-opensea
ATP2A3	-0.133123	0.000159705	0.00305439	0.447892	0.581015	17	3861532	F	II	Body	opensea	Body-opensea
ATP2B2	0.106691	0.00252994	0.0226435	0.764501	0.65781	3	10479269	R	II	Body	opensea	Body-opensea
ATP2B3	-0.37873	3.24e-35	6.57e-33	0.414302	0.793032	X	152846687	F	II	3'UTR	opensea	3'UTR-opensea
ATP2B4	-0.113958	0.000961554	0.0110879	0.474064	0.588022	1	203712327	R	II	3'UTR	opensea	3'UTR-opensea
ATP2C1	-0.16585	0.000116289	0.00243484	0.32911	0.49496	3	130693828	F	II	Body	opensea	Body-opensea
ATP2C2	-0.109128	3.71e-06	0.000168086	0.625083	0.734211	16	84404521	R	II	Body	shelf	Body-shelf
ATP5A1	-0.133072	0.000545309	0.00732392	0.281122	0.414193	18	43683922	F	II	5'UTR	shore	5'UTR-shore
ATP5G2	-0.135961	2.78e-16	2.47e-14	0.514858	0.650819	12	54059090	F	II	3'UTR	opensea	3'UTR-opensea
ATP6AP1	0.292788	5.61e-39	1.41e-36	0.319791	0.027003	X	153656860	F	II	TSS200	island	TSS200-island
ATP6AP2	-0.167665	7.85e-34	1.49e-31	0.78685	0.954515	X	40444672	F	II	Body	shelf	Body-shelf
ATP6V0B	-0.115375	0.000128821	0.00261818	0.441416	0.556791	1	44443890	R	II	3'UTR	shore	3'UTR-shore
ATP6V1A	-0.146365	0.000208959	0.00369974	0.249776	0.396142	3	113507708	F	II	ExonBnd	opensea	ExonBnd-opensea
ATP6V1B2	-0.170204	0.000109523	0.00233262	0.391293	0.561497	8	20061561	R	II	Body	opensea	Body-opensea
ATP6V1C1	-0.105231	0.000954905	0.0110333	0.242454	0.347685	8	104039561	F	II	5'UTR	opensea	5'UTR-opensea
ATP6V1C2	-0.128668	0.000101754	0.00221386	0.247292	0.37596	2	10860366	R	II	TSS1500	shore	TSS1500-shore
ATP6V1E1	-0.155434	0.000150585	0.00292899	0.275188	0.430621	22	18112710	R	II	TSS1500	shore	TSS1500-shore
ATP6V1E2	-0.106157	0.00113195	0.0124876	0.269133	0.37529	2	46747379	F	II	TSS1500	opensea	TSS1500-opensea
ATP7A	-0.272111	1.7e-21	1.85e-19	0.533435	0.805545	X	77280062	R	II	Body	opensea	Body-opensea
ATP7B	0.110753	3.32e-05	0.000983021	0.652653	0.541901	13	52518382	F	II	Body	opensea	Body-opensea
ATP8B1	-0.158686	0.000150182	0.00292327	0.304475	0.463161	18	55405050	F	II	5'UTR	opensea	5'UTR-opensea
ATP8B2	-0.127814	8.3e-05	0.00191516	0.49415	0.621964	1	154318946	R	II	ExonBnd	opensea	ExonBnd-opensea
ATP8B4	-0.111193	0.000224972	0.00389759	0.189937	0.30113	15	50411396	F	II	5'UTR	opensea	5'UTR-opensea
ATP9A	0.111103	1.09e-06	5.65e-05	0.842105	0.731002	20	50332000	R	II	Body	opensea	Body-opensea
ATP9B	-0.16351	8.52e-05	0.00195004	0.419073	0.582583	18	76958467	F	II	Body	opensea	Body-opensea
ATRN	-0.138446	5.18e-05	0.00136618	0.257511	0.395957	20	3490846	F	II	Body	opensea	Body-opensea
ATRX	-0.17558	5.71e-25	7.12e-23	0.798614	0.974195	X	76832207	R	II	Body	opensea	Body-opensea
ATXN1	-0.157929	1.48e-05	0.000528252	0.262775	0.420704	6	16586201	R	II	5'UTR	opensea	5'UTR-opensea
ATXN10	-0.142816	0.00105616	0.0118745	0.461291	0.604108	22	46100066	R	II	Body	opensea	Body-opensea
ATXN3L	-0.116264	2.17e-21	2.35e-19	0.845112	0.961376	X	13338497	F	II	1stExon	opensea	1stExon-opensea
ATXN7	-0.190253	1.68e-05	0.000582333	0.417315	0.607568	3	63962440	F	II	Body	opensea	Body-opensea
ATXN7L1	-0.103412	2.72e-06	0.000128009	0.191313	0.294725	7	105319792	R	II	TSS200	opensea	TSS200-opensea
AUH	-0.110731	0.000750248	0.00924175	0.413018	0.523749	9	94065461	F	II	Body	opensea	Body-opensea
AURKC	0.102178	0.00251806	0.0225659	0.634859	0.532681	19	57742345	F	II	TSS200	island	TSS200-island
AUTS2	-0.121422	0.000171655	0.00321074	0.332432	0.453854	7	70060153	R	II	Body	shore	Body-shore
AVIL	-0.127354	0.000603533	0.00788033	0.268496	0.395851	12	58210878	R	II	TSS1500	opensea	TSS1500-opensea
AVL9	-0.178899	6.04e-05	0.00152523	0.354987	0.533886	7	32619660	F	II	Body	opensea	Body-opensea
AVPI1	-0.12429	0.000181522	0.00334425	0.256911	0.381201	10	99443455	R	II	5'UTR	shelf	5'UTR-shelf
AVPR2	0.109651	1.15e-13	9.19e-12	0.820299	0.710648	X	153167899	R	I	TSS200	opensea	TSS200-opensea
AWAT1	-0.311546	5.76e-37	1.28e-34	0.592847	0.904393	X	69454387	R	II	TSS200	opensea	TSS200-opensea
AWAT2	-0.256068	1.38e-26	1.86e-24	0.526296	0.782363	X	69269792	F	II	TSS200	opensea	TSS200-opensea
AXIN1	-0.12872	4.94e-05	0.00131946	0.240731	0.369451	16	381873	F	II	Body	opensea	Body-opensea
AZGP1	0.280851	9.21e-38	2.14e-35	0.905386	0.624535	7	99574864	R	II	TSS1500	opensea	TSS1500-opensea
AZIN1	0.114415	1.52e-07	9e-06	0.795518	0.681103	8	103870616	R	II	5'UTR	opensea	5'UTR-opensea
AZIN1-AS1	-0.139077	4.4e-05	0.00121233	0.253205	0.392282	8	103899098	R	II	Body	opensea	Body-opensea
AZIN2	-0.11508	8.78e-07	4.63e-05	0.54892	0.664	1	33548483	F	II	5'UTR	shore	5'UTR-shore
AZU1	-0.116307	0.000562304	0.00748839	0.343224	0.459531	19	827576	R	II	TSS1500	opensea	TSS1500-opensea
B2M	0.120684	9.55e-06	0.000371711	0.460009	0.339325	15	45007015	R	II	Body	shelf	Body-shelf
B3GALNT2	0.10425	0.00035277	0.00535233	0.612787	0.508537	1	235656143	F	II	Body	opensea	Body-opensea
B3GLCT	-0.135347	0.000623993	0.0080764	0.439982	0.575329	13	31772717	F	II	TSS1500	shore	TSS1500-shore
B3GNT1	-0.181961	6.39e-33	1.15e-30	0.0287068	0.210667	11	66115045	R	I	1stExon	island	1stExon-island
B3GNT2	-0.115966	0.000856568	0.0101886	0.266348	0.382314	2	62445279	F	II	5'UTR	opensea	5'UTR-opensea
B3GNTL1	-0.126066	8.17e-05	0.0018934	0.431716	0.557782	17	80969515	R	II	Body	shore	Body-shore
B4GALNT3	-0.148879	0.000368574	0.00552232	0.385285	0.534164	12	664069	R	II	Body	opensea	Body-opensea
B4GALT1	-0.126145	6.04e-05	0.00152523	0.242226	0.368372	9	33155642	R	II	Body	opensea	Body-opensea
B4GALT1-AS1	-0.101851	0.00119733	0.0130191	0.244817	0.346668	9	33165571	R	II	TSS1500	shore	TSS1500-shore
B4GALT3	0.100672	5.35e-06	0.000229795	0.740214	0.639542	1	161146073	R	II	5'UTR	shore	5'UTR-shore
B4GALT4-AS1	0.104752	0.000114937	0.00241517	0.762084	0.657333	3	118944215	R	II	TSS1500	opensea	TSS1500-opensea
B4GALT5	-0.134204	0.000977905	0.0112269	0.283954	0.418158	20	48317237	F	II	Body	opensea	Body-opensea
B4GALT6	-0.136416	0.000963418	0.0111015	0.339733	0.476149	18	29250579	F	II	Body	opensea	Body-opensea
BACE1	-0.155692	5.28e-05	0.00138426	0.293085	0.448777	11	117183853	F	II	Body	shelf	Body-shelf
BACE2	-0.121359	0.000368105	0.0055169	0.368064	0.489423	21	42592520	R	II	Body	opensea	Body-opensea
BACH1	-0.140778	2.04e-05	0.000675807	0.236253	0.377032	21	30677172	R	II	5'UTR	opensea	5'UTR-opensea
BACH2	-0.135629	0.000121849	0.00251756	0.476233	0.611862	6	90807675	F	II	5'UTR	opensea	5'UTR-opensea
BAHCC1	-0.113911	2.82e-05	0.000869299	0.287787	0.401698	17	79416203	R	II	Body	shore	Body-shore
BAIAP2	-0.172405	0.000139732	0.00277601	0.324162	0.496567	17	79047872	R	II	Body	shelf	Body-shelf
BAIAP2-AS1	-0.134449	0.000111751	0.00236737	0.309139	0.443588	17	79005344	R	II	Body	shore	Body-shore
BAIAP2L1	-0.11751	6.65e-05	0.00163513	0.439162	0.556672	7	97923834	F	II	Body	opensea	Body-opensea
BANK1	-0.181935	6.35e-06	0.000265708	0.439365	0.6213	4	102806845	F	II	Body	opensea	Body-opensea
BANP	-0.162852	4.7e-07	2.6e-05	0.263222	0.426074	16	88039121	R	II	Body	shore	Body-shore
BASP1	-0.134904	0.000310714	0.00489637	0.325978	0.460883	5	17249500	R	II	5'UTR	opensea	5'UTR-opensea
BAT2	-0.143381	0.000129289	0.00262506	0.280292	0.423673	6	31590870	F	II	Body	shore	Body-shore
BATF	0.101257	4.28e-05	0.00118625	0.525692	0.424435	14	75988251	R	II	TSS1500	opensea	TSS1500-opensea
BAZ1A	-0.126695	0.000123337	0.00253877	0.466506	0.593202	14	35307399	R	II	Body	opensea	Body-opensea
BAZ1B	-0.144593	3.59e-05	0.0010431	0.308464	0.453057	7	72856835	R	II	Body	opensea	Body-opensea
BAZ2B	-0.181995	4.98e-05	0.00132853	0.281352	0.463347	2	160412499	F	II	5'UTR	opensea	5'UTR-opensea
BBX	-0.166554	0.000131667	0.00265901	0.305902	0.472456	3	107377077	R	II	5'UTR	opensea	5'UTR-opensea
BCAP29	-0.19164	9.32e-05	0.0020797	0.360518	0.552158	7	107233619	R	II	Body	opensea	Body-opensea
BCAP31	-0.203141	3.04e-30	4.8e-28	0.722751	0.925892	X	152969538	F	II	ExonBnd	opensea	ExonBnd-opensea
BCAR3	-0.103775	4.76e-06	0.00020807	0.149992	0.253766	1	94282608	R	II	5'UTR	opensea	5'UTR-opensea
BCAS3	-0.159071	0.000159104	0.00304682	0.286044	0.445115	17	59226714	F	II	Body	opensea	Body-opensea
BCKDHA	-0.109061	0.000264843	0.00437688	0.350815	0.459877	19	41920834	R	II	Body	opensea	Body-opensea
BCL10	-0.139741	0.00326153	0.0273477	0.505566	0.645307	1	85743732	R	II	TSS200	shore	TSS200-shore
BCL11A	-0.171887	1.61e-05	0.000563065	0.24975	0.421637	2	60771364	F	II	Body	opensea	Body-opensea
BCL11B	0.1041	6.32e-05	0.00157738	0.771642	0.667543	14	99655593	F	I	Body	opensea	Body-opensea
BCL2	-0.128035	1.9e-06	9.32e-05	0.175755	0.303791	18	60939163	R	II	Body	opensea	Body-opensea
BCL2A1	-0.129568	2.36e-06	0.000113133	0.182919	0.312487	15	80254684	F	II	Body	opensea	Body-opensea
BCL2L1	-0.143218	0.000420875	0.00607989	0.384492	0.52771	20	30301179	F	II	Body	opensea	Body-opensea
BCL2L13	-0.147555	0.000518852	0.00706415	0.305004	0.452558	22	18125708	R	II	5'UTR	shelf	5'UTR-shelf
BCL2L14	0.114818	7.16e-06	0.000293624	0.631767	0.516949	12	12224360	F	II	5'UTR	opensea	5'UTR-opensea
BCL2L15	-0.201114	1.49e-05	0.000528837	0.380705	0.581819	1	114429965	R	II	1stExon	opensea	1stExon-opensea
BCO2	-0.145535	0.00168818	0.0167699	0.358231	0.503766	11	112065525	F	II	Body	opensea	Body-opensea
BCOR	-0.49767	4.35e-54	3.86e-51	0.464511	0.962181	X	39946573	R	II	5'UTR	shelf	5'UTR-shelf
BCORL1	-0.311775	1.52e-37	3.49e-35	0.600012	0.911787	X	129190003	R	II	Body	opensea	Body-opensea
BCORL2	-0.204264	3.26e-18	3.13e-16	0.126415	0.33068	Y	21664604	R	I	Body	island	Body-island
BCR	-0.144734	9.38e-05	0.00208847	0.337155	0.481889	22	23593187	F	II	Body	opensea	Body-opensea
BCYRN1	-0.339118	1.43e-39	3.76e-37	0.599098	0.938216	X	70572433	R	II	Body	opensea	Body-opensea
BDH1	-0.194513	0.000125225	0.00256644	0.38376	0.578273	3	197272328	F	II	Body	opensea	Body-opensea
BDP1	-0.185272	7.66e-05	0.00180913	0.343411	0.528683	5	70790128	F	II	Body	opensea	Body-opensea
BEND2	-0.197589	2.77e-23	3.24e-21	0.741776	0.939364	X	18184369	F	II	Body	opensea	Body-opensea
BEND3	-0.12177	3.36e-05	0.000991446	0.189535	0.311305	6	107431650	F	II	5'UTR	shelf	5'UTR-shelf
BEX1	-0.115937	1.23e-20	1.29e-18	0.824066	0.940003	X	102320443	R	II	TSS1500	shore	TSS1500-shore
BEX2	-0.235949	2.22e-27	3.1e-25	0.686008	0.921958	X	102566490	R	II	TSS1500	shore	TSS1500-shore
BEX4	0.104957	7.09e-22	7.85e-20	0.112347	0.00738996	X	102469517	F	II	TSS1500	shore	TSS1500-shore
BEX5	0.115525	9.43e-25	1.17e-22	0.128353	0.0128278	X	101411227	R	II	TSS1500	opensea	TSS1500-opensea
BFSP2	-0.100141	0.000375408	0.00559566	0.28121	0.381351	3	133193741	R	II	Body	opensea	Body-opensea
BGN	-0.227886	2.16e-22	2.43e-20	0.558917	0.786802	X	152760191	R	II	TSS200	opensea	TSS200-opensea
BHLHB9	-0.415981	5.32e-50	3.09e-47	0.536621	0.952603	X	102000080	F	II	TSS1500	shore	TSS1500-shore
BID	-0.138291	6.83e-05	0.00166771	0.270525	0.408816	22	18243402	F	II	5'UTR	opensea	5'UTR-opensea
BIK	-0.117892	4.05e-06	0.000181285	0.269146	0.387038	22	43509649	R	II	5'UTR	shelf	5'UTR-shelf
BIN2	-0.163869	4.24e-05	0.00117776	0.311697	0.475567	12	51719079	F	II	TSS1500	opensea	TSS1500-opensea
BIRC3	-0.101158	0.00147775	0.0151981	0.339873	0.44103	11	102203542	R	II	Body	opensea	Body-opensea
BIRC6	-0.138859	8.22e-05	0.00190283	0.508813	0.647672	2	32671435	R	II	Body	opensea	Body-opensea
BIRC6-AS2	-0.177327	4.27e-05	0.0011842	0.307932	0.485258	2	32784469	F	II	Body	opensea	Body-opensea
BLCAP	-0.118906	5.5e-06	0.000235828	0.603072	0.721978	20	36151683	F	II	5'UTR	shore	5'UTR-shore
BLM	-0.184895	5.03e-05	0.00133825	0.348411	0.533306	15	91305264	R	II	Body	opensea	Body-opensea
BLOC1S5-TXNDC5	-0.114915	0.00272304	0.0239229	0.443361	0.558277	6	7996863	R	II	Body	opensea	Body-opensea
BLVRA	-0.153924	4.41e-05	0.00121326	0.340517	0.494442	7	43821949	F	II	Body	opensea	Body-opensea
BMF	-0.132147	4.04e-05	0.00113667	0.21793	0.350077	15	40398999	F	II	5'UTR	shelf	5'UTR-shelf
BMP1	-0.115849	7.15e-06	0.000293471	0.672775	0.788624	8	22033396	R	II	Body	shore	Body-shore
BMP10	-0.144003	0.000313391	0.00492725	0.425448	0.569451	2	69098569	R	II	5'UTR	opensea	5'UTR-opensea
BMP15	-0.326907	1.34e-31	2.27e-29	0.534233	0.86114	X	50652429	R	II	TSS1500	opensea	TSS1500-opensea
BMPR1A	-0.118819	0.00010933	0.00232958	0.202808	0.321628	10	88632654	F	II	5'UTR	opensea	5'UTR-opensea
BMS1	-0.105465	6.44e-05	0.0015985	0.28708	0.392545	10	43323001	R	II	Body	opensea	Body-opensea
BMX	-0.27503	9.8e-32	1.67e-29	0.702194	0.977223	X	15525314	R	II	5'UTR	opensea	5'UTR-opensea
BNC2	-0.134162	6.32e-06	0.000264537	0.551924	0.686086	9	16413736	R	II	3'UTR	opensea	3'UTR-opensea
BNIP2	-0.171963	1.34e-07	7.98e-06	0.196183	0.368146	15	59978702	F	II	Body	shelf	Body-shelf
BOD1L1	-0.170456	1.8e-05	0.000614574	0.251978	0.422434	4	13615143	R	II	ExonBnd	opensea	ExonBnd-opensea
BRAF	-0.142423	0.00052577	0.00713148	0.387766	0.530189	7	140440554	R	II	Body	opensea	Body-opensea
BRAT1	-0.124407	8.83e-05	0.00200251	0.474178	0.598585	7	2596723	F	II	TSS1500	shore	TSS1500-shore
BRCA2	-0.149757	0.000110841	0.0023527	0.25856	0.408317	13	32936865	F	II	Body	opensea	Body-opensea
BRCC3	-0.115122	2.49e-14	2.05e-12	0.855179	0.9703	X	154315102	R	II	Body	opensea	Body-opensea
BRD1	-0.117409	0.000425776	0.00612969	0.38014	0.497549	22	50174028	R	II	Body	shelf	Body-shelf
BRD2	-0.123669	0.00034189	0.0052355	0.278544	0.402213	6	32945759	F	II	Body	opensea	Body-opensea
BRD4	-0.135546	0.000219883	0.00383669	0.239332	0.374878	19	15391832	F	II	TSS1500	opensea	TSS1500-opensea
BRE	-0.210462	1.3e-05	0.000476862	0.310579	0.521041	2	28179872	F	II	Body	opensea	Body-opensea
BRF1	-0.146856	1.82e-05	0.000618347	0.349696	0.496552	14	105751629	R	II	Body	opensea	Body-opensea
BRI3BP	-0.150423	2.89e-06	0.000135511	0.236426	0.386849	12	125481704	R	II	Body	shelf	Body-shelf
BRS3	-0.369426	2.07e-42	6.63e-40	0.506487	0.875913	X	135573249	R	II	Body	opensea	Body-opensea
BRWD1	0.102011	3.97e-06	0.000178276	0.720747	0.618736	21	40592153	F	II	Body	opensea	Body-opensea
BRWD1-AS1	-0.132383	0.00153363	0.0156197	0.382569	0.514952	21	40694070	R	II	Body	opensea	Body-opensea
BRWD3	-0.157183	7.5e-28	1.07e-25	0.810669	0.967852	X	79978114	R	II	Body	opensea	Body-opensea
BSPRY	-0.117412	0.00112704	0.0124484	0.415416	0.532828	9	116126574	R	II	Body	opensea	Body-opensea
BTBD1	-0.121108	1.62e-06	8.09e-05	0.183074	0.304182	15	83731592	R	II	Body	shelf	Body-shelf
BTBD10	-0.103095	0.000279825	0.00454582	0.187778	0.290873	11	13485556	F	II	TSS1500	shore	TSS1500-shore
BTBD11	-0.110829	0.00227293	0.0209257	0.686658	0.797487	12	107975299	F	II	Body	island	Body-island
BTBD3	-0.128738	0.000714645	0.00891825	0.285016	0.413754	20	11899258	F	I	Body	opensea	Body-opensea
BTBD9	-0.140292	3.01e-05	0.000913095	0.337603	0.477894	6	38445981	F	II	Body	opensea	Body-opensea
BTD	-0.167793	3.58e-05	0.00104002	0.2769	0.444693	3	15651863	F	II	5'UTR	opensea	5'UTR-opensea
BTF3L4	-0.115599	1.11e-06	5.73e-05	0.139859	0.255459	1	52537497	R	II	5'UTR	opensea	5'UTR-opensea
BTG1	0.119367	8.22e-06	0.000329304	0.55112	0.431753	12	92537451	R	II	3'UTR	shore	3'UTR-shore
BTG4	-0.102734	0.000870062	0.0102978	0.231224	0.333958	11	111340124	R	II	Body	opensea	Body-opensea
BTK	-0.347095	4.74e-39	1.2e-36	0.500842	0.847937	X	100642128	R	II	TSS1500	shelf	TSS1500-shelf
BTLA	-0.153395	0.000226775	0.00391967	0.352075	0.50547	3	112194528	R	II	Body	opensea	Body-opensea
BTRC	-0.153647	2.1e-05	0.000690992	0.524712	0.678359	10	103226462	F	II	Body	opensea	Body-opensea
BZRAP1	-0.115428	0.000192452	0.00349021	0.432295	0.547723	17	56401734	R	I	Body	island	Body-island
BZRAP1-AS1	0.136639	0.000281064	0.00455926	0.689904	0.553265	17	56419621	R	II	Body	opensea	Body-opensea
BZW2	-0.167943	1.82e-05	0.000620008	0.265896	0.433839	7	16707812	F	II	Body	opensea	Body-opensea
C10orf105	-0.147685	8.69e-05	0.00198009	0.293049	0.440734	10	73488988	F	II	5'UTR	opensea	5'UTR-opensea
C10orf11	-0.147477	0.000345459	0.00527512	0.340187	0.487664	10	77548353	F	II	Body	opensea	Body-opensea
C10orf128	-0.108703	6.38e-05	0.00158767	0.68919	0.797893	10	50394376	R	II	Body	opensea	Body-opensea
C10orf25	-0.145099	0.00015815	0.00303429	0.402141	0.54724	10	45495677	R	II	3'UTR	shore	3'UTR-shore
C10orf26	-0.121652	0.000430554	0.00617804	0.427908	0.54956	10	104542002	F	II	Body	opensea	Body-opensea
C10orf54	-0.118096	0.000327126	0.00507538	0.281992	0.400089	10	73525347	R	II	Body	opensea	Body-opensea
C10orf55	-0.117726	5.9e-06	0.000249657	0.320381	0.438107	10	75680166	R	II	5'UTR	opensea	5'UTR-opensea
C10orf72	-0.13105	0.000165825	0.00313607	0.33691	0.467961	10	50231850	F	II	Body	opensea	Body-opensea
C10orf76	-0.127707	4.38e-05	0.00120811	0.39106	0.518767	10	103608502	R	II	Body	opensea	Body-opensea
C10orf91	-0.110923	6.88e-06	0.000283743	0.200454	0.311376	10	134258819	R	I	Body	opensea	Body-opensea
C11orf30	-0.128364	3.04e-05	0.000920706	0.660264	0.788627	11	76261997	F	II	3'UTR	opensea	3'UTR-opensea
C11orf41	-0.125397	0.00480408	0.0364727	0.325342	0.450739	11	33563246	F	II	TSS1500	opensea	TSS1500-opensea
C11orf42	-0.166832	0.00020408	0.00363859	0.32159	0.488422	11	6225759	R	II	TSS1500	opensea	TSS1500-opensea
C11orf49	-0.108053	0.000237138	0.00404758	0.216199	0.324252	11	47024898	R	II	Body	opensea	Body-opensea
C11orf65	-0.132983	6.07e-06	0.000255837	0.5248	0.657783	11	108276699	R	II	Body	opensea	Body-opensea
C11orf67	0.185131	0.00333603	0.0278246	0.30945	0.124319	11	77532707	R	II	5'UTR	shore	5'UTR-shore
C11orf71	-0.112296	2.94e-05	0.000897912	0.614013	0.72631	11	114269589	F	II	Body	shore	Body-shore
C11orf74	0.112345	0.000344035	0.00525985	0.798909	0.686564	11	36620199	F	II	5'UTR	opensea	5'UTR-opensea
C11orf75	-0.108291	0.000329878	0.00510441	0.188572	0.296863	11	93271088	F	II	5'UTR	opensea	5'UTR-opensea
C11orf88	-0.157843	0.000171448	0.00320802	0.408358	0.566201	11	111401018	F	II	Body	opensea	Body-opensea
C12orf10	-0.139742	0.000210237	0.00371542	0.284829	0.424571	12	53692170	F	II	TSS1500	shore	TSS1500-shore
C12orf29	0.115674	0.000100178	0.00218966	0.816189	0.700515	12	88428011	F	II	TSS1500	shore	TSS1500-shore
C12orf41	-0.143584	0.00017918	0.00331249	0.316306	0.45989	12	49071788	R	II	Body	shelf	Body-shelf
C12orf43	-0.108502	7.99e-07	4.25e-05	0.631836	0.740338	12	121455706	F	II	TSS1500	shore	TSS1500-shore
C12orf56	-0.102563	1.34e-05	0.000486296	0.683098	0.78566	12	64664370	R	II	Body	opensea	Body-opensea
C12orf59	-0.16757	0.000141568	0.00280207	0.385899	0.553469	12	10336861	F	II	Body	opensea	Body-opensea
C12orf71	-0.175133	6.03e-05	0.00152456	0.37177	0.546904	12	27234924	F	II	1stExon	opensea	1stExon-opensea
C12orf79	-0.178681	1.22e-05	0.000451924	0.315044	0.493725	12	92464984	R	II	Body	opensea	Body-opensea
C13orf30	-0.129688	0.000284305	0.00459604	0.255971	0.385658	13	43354674	R	II	TSS1500	opensea	TSS1500-opensea
C14orf109	-0.138323	0.000865421	0.0102599	0.302669	0.440993	14	93653027	R	II	3'UTR	shore	3'UTR-shore
C14orf126	-0.154278	0.00242012	0.0219221	0.250396	0.404674	14	31927974	F	II	TSS1500	shore	TSS1500-shore
C14orf182	0.111439	0.000191677	0.0034801	0.5921	0.480661	14	50468241	F	II	Body	shore	Body-shore
C14orf183	0.104392	5.11e-06	0.000221011	0.865894	0.761501	14	50550589	F	II	Body	opensea	Body-opensea
C14orf34	-0.148286	0.000237136	0.00404758	0.269301	0.417586	14	56257750	R	II	Body	opensea	Body-opensea
C14orf37	-0.125104	0.000119722	0.00248591	0.403809	0.528912	14	58606095	F	II	5'UTR	opensea	5'UTR-opensea
C15orf27	-0.111893	0.000316075	0.00495799	0.255787	0.36768	15	76431162	R	II	Body	opensea	Body-opensea
C15orf5	-0.126424	2.36e-05	0.000756192	0.324425	0.450849	15	77519170	R	II	TSS1500	opensea	TSS1500-opensea
C15orf52	-0.102146	0.00533931	0.0394839	0.355116	0.457262	15	40633124	F	II	1stExon	opensea	1stExon-opensea
C16orf38	-0.108594	3.91e-05	0.00111076	0.488787	0.597381	16	1538355	R	I	1stExon	shore	1stExon-shore
C16orf52	-0.116995	0.000627617	0.00810929	0.466987	0.583982	16	22029124	F	II	Body	opensea	Body-opensea
C16orf53	0.103693	2.47e-08	1.57e-06	0.485709	0.382016	16	29832180	R	II	3'UTR	shelf	3'UTR-shelf
C16orf62	-0.109416	0.000469072	0.00656876	0.56103	0.670446	16	19589790	R	II	Body	opensea	Body-opensea
C16orf68	-0.142761	1.23e-05	0.000454162	0.289467	0.432227	16	8738304	R	II	Body	opensea	Body-opensea
C16orf70	-0.11465	0.00171868	0.0169914	0.358575	0.473225	16	67181466	R	II	3'UTR	shore	3'UTR-shore
C16orf74	-0.124661	0.000121823	0.00251746	0.300678	0.425339	16	85763467	F	II	Body	opensea	Body-opensea
C16orf80	-0.100518	0.00107538	0.0120298	0.253698	0.354216	16	58155189	R	II	Body	opensea	Body-opensea
C16orf89	-0.156957	1.32e-05	0.000482372	0.247509	0.404466	16	5116674	R	II	TSS1500	opensea	TSS1500-opensea
C16orf93	-0.119509	1.6e-05	0.000559799	0.30529	0.424799	16	30770794	F	II	Body	shore	Body-shore
C17orf59	-0.159594	9.05e-06	0.000356211	0.259977	0.41957	17	8094552	F	II	TSS1500	shore	TSS1500-shore
C17orf85	-0.18224	4.51e-05	0.001235	0.309478	0.491718	17	3738423	F	II	Body	opensea	Body-opensea
C17orf87	-0.103738	3.09e-05	0.000930591	0.209166	0.312904	17	5138259	F	II	TSS200	opensea	TSS200-opensea
C17orf98	0.130638	0.000139373	0.00277077	0.726325	0.595687	17	36997449	R	II	1stExon	island	1stExon-island
C17orf99	-0.108014	0.000169738	0.00318571	0.210517	0.318531	17	76155737	R	II	Body	opensea	Body-opensea
C18orf1	-0.130793	0.000119234	0.00247862	0.365599	0.496392	18	13641735	R	I	Body	island	Body-island
C18orf25	-0.12658	4.6e-05	0.00125264	0.205276	0.331856	18	43802915	F	II	Body	opensea	Body-opensea
C19orf12	0.115328	6.35e-05	0.00158146	0.751176	0.635849	19	30196030	R	II	Body	opensea	Body-opensea
C19orf28	-0.125153	5.23e-05	0.00137393	0.33761	0.462763	19	3548977	R	II	Body	shore	Body-shore
C19orf35	-0.103994	3.41e-06	0.000156262	0.218113	0.322108	19	2281919	F	II	5'UTR	shelf	5'UTR-shelf
C19orf38	0.135737	5.22e-05	0.00137364	0.682782	0.547045	19	10978833	R	II	Body	shelf	Body-shelf
C19orf51	-0.111491	1.19e-08	7.71e-07	0.175614	0.287106	19	55672513	F	I	Body	island	Body-island
C19orf54	-0.155142	4.17e-06	0.000185913	0.304011	0.459153	19	41254683	R	II	Body	shore	Body-shore
C19orf60	-0.107734	1.27e-08	8.24e-07	0.604318	0.712052	19	18701320	F	I	Body	shore	Body-shore
C19orf71	-0.136445	0.000186513	0.00341237	0.262798	0.399244	19	3537694	R	II	TSS1500	opensea	TSS1500-opensea
C19orf77	-0.140173	1.28e-06	6.54e-05	0.506201	0.646374	19	3480363	R	II	Body	shore	Body-shore
C1GALT1	-0.130112	0.000321445	0.00501647	0.316469	0.446581	7	7220957	F	II	TSS1500	shore	TSS1500-shore
C1GALT1C1	-0.316091	1.47e-37	3.39e-35	0.512134	0.828225	X	119764660	R	II	TSS1500	shore	TSS1500-shore
C1orf100	-0.118137	0.000132654	0.00267236	0.367703	0.485839	1	244531763	F	II	Body	opensea	Body-opensea
C1orf105	-0.167221	3.99e-05	0.0011259	0.39297	0.560191	1	172410217	R	II	Body	shelf	Body-shelf
C1orf106	-0.106101	0.000202908	0.003623	0.278809	0.38491	1	200877456	F	II	Body	shelf	Body-shelf
C1orf115	-0.133937	2.49e-05	0.000789139	0.43878	0.572717	1	220872251	R	II	3'UTR	opensea	3'UTR-opensea
C1orf125	-0.140639	6.3e-05	0.00157292	0.333281	0.47392	1	179334176	R	II	TSS1500	shore	TSS1500-shore
C1orf131	-0.152484	0.00032912	0.00509709	0.322563	0.475047	1	231372247	F	II	Body	opensea	Body-opensea
C1orf144	-0.153332	9.59e-05	0.00212163	0.255498	0.40883	1	16696547	R	II	Body	shelf	Body-shelf
C1orf175	-0.106091	0.000115515	0.0024237	0.262617	0.368708	1	55117536	F	II	Body	opensea	Body-opensea
C1orf186	-0.11621	0.000642398	0.00824896	0.300835	0.417045	1	206257829	F	II	5'UTR	opensea	5'UTR-opensea
C1orf200	-0.104157	0.000536485	0.00723488	0.22798	0.332137	1	9716050	F	II	TSS1500	shelf	TSS1500-shelf
C1orf204	-0.138673	0.00136572	0.0143447	0.341491	0.480164	1	159805832	F	II	3'UTR	opensea	3'UTR-opensea
C1orf21	-0.107768	0.000675062	0.00855514	0.258906	0.366675	1	184452546	F	II	Body	opensea	Body-opensea
C1orf228	-0.133816	0.00296535	0.0254856	0.365838	0.499654	1	45148001	R	I	5'UTR	opensea	5'UTR-opensea
C1orf234	-0.122214	0.000678995	0.00858881	0.462816	0.58503	1	23343326	R	II	TSS1500	shelf	TSS1500-shelf
C1orf38	-0.152283	0.000109746	0.00233574	0.28797	0.440252	1	28202173	R	II	Body	shelf	Body-shelf
C1orf54	-0.119929	9.42e-06	0.000367814	0.300278	0.420207	1	150245081	R	II	5'UTR	shelf	5'UTR-shelf
C1orf69	-0.170455	1.77e-05	0.000605757	0.357019	0.527474	1	228352412	R	II	TSS1500	shore	TSS1500-shore
C1orf83	-0.104305	4.17e-05	0.00116458	0.276337	0.380642	1	54562040	F	II	Body	opensea	Body-opensea
C1orf92	-0.1213	0.00155683	0.0157911	0.298023	0.419323	1	156889128	F	II	TSS1500	shore	TSS1500-shore
C1QTNF3	-0.146474	2.22e-05	0.000722146	0.259138	0.405612	5	34042521	R	II	Body	opensea	Body-opensea
C1QTNF7	-0.149216	0.000656609	0.00838118	0.332803	0.482019	4	15428995	F	II	TSS1500	opensea	TSS1500-opensea
C1RL	-0.109423	4.03e-06	0.000180822	0.397448	0.506871	12	7260546	R	II	Body	opensea	Body-opensea
C1RL-AS1	-0.120831	0.000126121	0.00257919	0.208058	0.328889	12	7260403	F	II	TSS1500	opensea	TSS1500-opensea
C20orf112	-0.11691	1.66e-05	0.000576674	0.18455	0.301459	20	31070190	R	II	5'UTR	island	5'UTR-island
C20orf135	-0.143841	4.52e-06	0.000198649	0.373432	0.517273	20	62492233	F	I	TSS1500	shore	TSS1500-shore
C20orf144	-0.13973	8.8e-05	0.00199632	0.370553	0.510284	20	32248938	F	II	TSS1500	shelf	TSS1500-shelf
C20orf194	-0.112538	0.000205671	0.00365845	0.313093	0.425631	20	3310974	R	II	Body	opensea	Body-opensea
C20orf196	-0.177211	8.99e-05	0.00202623	0.294691	0.471902	20	5843479	R	II	Body	opensea	Body-opensea
C20orf197	-0.158338	4.82e-05	0.00129708	0.337314	0.495652	20	58629939	R	II	TSS1500	opensea	TSS1500-opensea
C20orf203	-0.120309	0.000182317	0.0033553	0.336911	0.457221	20	31235563	R	II	3'UTR	opensea	3'UTR-opensea
C20orf24	-0.172387	1.38e-05	0.000497591	0.346835	0.519221	20	35236543	R	II	Body	shore	Body-shore
C20orf26	-0.151124	7.25e-05	0.0017392	0.486687	0.637811	20	20036684	F	II	5'UTR	shelf	5'UTR-shelf
C20orf27	-0.158277	0.000212306	0.0037415	0.328441	0.486718	20	3745817	F	II	5'UTR	shelf	5'UTR-shelf
C20orf3	-0.151998	0.000106892	0.00229326	0.291343	0.443341	20	24969842	F	II	Body	shelf	Body-shelf
C21orf29	0.116383	1.63e-06	8.1e-05	0.811821	0.695438	21	45926106	R	II	Body	shore	Body-shore
C21orf62	-0.102575	6.35e-07	3.44e-05	0.160195	0.262771	21	34186042	R	II	1stExon	opensea	1stExon-opensea
C21orf62-AS1	-0.137324	3.65e-05	0.00105456	0.259571	0.396894	21	34152493	R	II	Body	opensea	Body-opensea
C21orf70	-0.146653	7.02e-05	0.0017024	0.30673	0.453383	21	46388162	F	I	Body	shore	Body-shore
C21orf91-OT1	0.103746	0.000227418	0.0039276	0.68716	0.583414	21	19157630	R	II	Body	opensea	Body-opensea
C22orf31	-0.124877	3.59e-07	2.03e-05	0.244939	0.369816	22	29458537	R	II	TSS1500	opensea	TSS1500-opensea
C22orf34	-0.111307	0.0060892	0.0435914	0.39907	0.510377	22	49968451	F	II	Body	opensea	Body-opensea
C22orf42	-0.112048	0.00175206	0.0172404	0.369681	0.48173	22	32546911	R	II	Body	opensea	Body-opensea
C22orf9	-0.158322	4.57e-05	0.00124699	0.308876	0.467199	22	45609402	F	II	Body	opensea	Body-opensea
C2CD2	-0.131472	1.41e-05	0.000506171	0.183036	0.314509	21	43341461	F	II	Body	opensea	Body-opensea
C2CD2L	-0.103928	0.00601418	0.0431778	0.308938	0.412866	11	118986860	F	I	Body	opensea	Body-opensea
C2orf34	-0.117525	5.5e-05	0.00142649	0.380803	0.498328	2	44933278	F	II	Body	opensea	Body-opensea
C2orf40	-0.163296	0.000307797	0.0048635	0.316958	0.480254	2	106685045	R	II	Body	shelf	Body-shelf
C2orf42	-0.141806	0.00018205	0.00335146	0.410455	0.552262	2	70415871	R	II	5'UTR	shore	5'UTR-shore
C2orf48	0.105783	0.000574105	0.00760423	0.710658	0.604875	2	10281993	R	II	5'UTR	opensea	5'UTR-opensea
C2orf55	-0.110147	0.000575565	0.00761839	0.371062	0.481209	2	99439883	F	II	Body	island	Body-island
C2orf65	-0.110624	0.000914125	0.0106791	0.488209	0.598833	2	74795186	F	II	Body	opensea	Body-opensea
C2orf67	-0.163686	7.11e-05	0.00171724	0.404332	0.568018	2	211018363	R	II	Body	opensea	Body-opensea
C2orf68	-0.139492	0.000224526	0.00389247	0.240802	0.380293	2	85832389	R	II	3'UTR	shelf	3'UTR-shelf
C2orf71	-0.141535	0.000230919	0.00396895	0.316404	0.457939	2	29290035	R	II	Body	opensea	Body-opensea
C2orf81	0.135252	2.69e-08	1.7e-06	0.731113	0.595862	2	74643745	F	II	Body	shore	Body-shore
C2orf85	0.111076	0.000148879	0.0029056	0.787546	0.67647	2	242810917	R	II	TSS1500	shelf	TSS1500-shelf
C3orf21	-0.157157	0.000205644	0.00365831	0.420262	0.577419	3	194826411	F	II	Body	opensea	Body-opensea
C3orf26	-0.169487	7.89e-05	0.00184839	0.252138	0.421626	3	99794010	R	II	Body	opensea	Body-opensea
C3orf33	-0.104121	0.000247458	0.00417156	0.604716	0.708837	3	155524983	F	II	TSS1500	shore	TSS1500-shore
C3orf58	-0.133264	1.95e-06	9.55e-05	0.144883	0.278147	3	143696496	R	II	Body	opensea	Body-opensea
C3orf67	-0.139319	8.1e-05	0.0018816	0.313495	0.452814	3	59033261	R	II	5'UTR	shelf	5'UTR-shelf
C4orf19	-0.104901	0.000182646	0.00335932	0.357356	0.462257	4	37530004	R	II	5'UTR	opensea	5'UTR-opensea
C4orf22	0.102133	0.00105898	0.011896	0.597452	0.495319	4	81462245	F	II	Body	opensea	Body-opensea
C4orf29	-0.160278	0.000357038	0.00539678	0.413353	0.573631	4	128917164	F	II	Body	opensea	Body-opensea
C4orf32	-0.145555	0.000343061	0.00524826	0.27487	0.420425	4	113107409	F	II	Body	opensea	Body-opensea
C4orf45	-0.189018	4.71e-05	0.00127437	0.360476	0.549493	4	159857583	F	II	Body	opensea	Body-opensea
C5AR2	-0.154559	1.52e-05	0.000538551	0.233136	0.387696	19	47838767	R	II	TSS1500	opensea	TSS1500-opensea
C5orf33	-0.115906	8.44e-05	0.00193903	0.58797	0.703876	5	36231261	F	II	5'UTR	opensea	5'UTR-opensea
C5orf36	-0.122829	1.15e-05	0.000431967	0.208933	0.331763	5	93712596	F	II	Body	opensea	Body-opensea
C5orf4	-0.107552	2.06e-05	0.00068317	0.230831	0.338383	5	154230308	F	II	TSS200	opensea	TSS200-opensea
C5orf42	-0.122142	8.49e-05	0.00194632	0.270735	0.392877	5	37121681	R	II	Body	opensea	Body-opensea
C5orf43	-0.157365	0.000212324	0.00374165	0.307799	0.465163	5	60455790	R	II	Body	shelf	Body-shelf
C5orf56	-0.106415	0.000230625	0.00396525	0.346375	0.45279	5	131795931	R	II	Body	opensea	Body-opensea
C5orf63	-0.112784	0.000849104	0.0101235	0.394085	0.506869	5	126404739	R	II	5'UTR	opensea	5'UTR-opensea
C5orf67	-0.121985	0.00276732	0.0242024	0.409611	0.531596	5	55818868	R	II	Body	opensea	Body-opensea
C6orf105	-0.1031	0.00147865	0.0152045	0.277025	0.380125	6	11778902	R	II	1stExon	opensea	1stExon-opensea
C6orf106	-0.18348	2.11e-05	0.00069558	0.295244	0.478724	6	34647449	R	II	Body	opensea	Body-opensea
C6orf134	-0.14304	4.88e-05	0.00130924	0.434362	0.577402	6	30612330	R	II	3'UTR	shelf	3'UTR-shelf
C6orf174	0.134628	1.06e-07	6.38e-06	0.679033	0.544404	6	127797022	R	II	Body	island	Body-island
C6orf35	-0.109566	4.84e-05	0.00130082	0.279563	0.38913	6	157727126	F	II	Body	opensea	Body-opensea
C6orf70	-0.154307	0.000216948	0.00379929	0.357207	0.511515	6	170165905	R	II	Body	opensea	Body-opensea
C6orf89	-0.10176	0.000738606	0.00913537	0.642711	0.74447	6	36857605	F	II	Body	shelf	Body-shelf
C7orf26	-0.179598	0.000115206	0.0024199	0.37084	0.550438	7	6631231	R	II	Body	shore	Body-shore
C7orf31	-0.157325	7.81e-05	0.00183359	0.318783	0.476108	7	25174492	R	II	3'UTR	opensea	3'UTR-opensea
C7orf44	0.119806	7.05e-05	0.00170728	0.761692	0.641887	7	43698429	F	II	5'UTR	opensea	5'UTR-opensea
C7orf49	-0.163333	9.74e-07	5.09e-05	0.217171	0.380504	7	134846007	F	II	Body	opensea	Body-opensea
C7orf50	-0.110755	3.38e-05	0.000995242	0.454469	0.565225	7	1066650	F	I	Body	shore	Body-shore
C7orf52	0.111903	7.29e-12	5.45e-10	0.760656	0.648753	7	100820291	R	II	5'UTR	shelf	5'UTR-shelf
C7orf60	-0.137294	0.000156228	0.00300812	0.456477	0.593771	7	112529943	F	II	Body	opensea	Body-opensea
C7orf69	-0.122046	8.44e-05	0.00193829	0.236851	0.358897	7	47846424	F	II	Body	opensea	Body-opensea
C7orf73	-0.12411	7.89e-05	0.00184783	0.27544	0.39955	7	135351768	R	II	Body	opensea	Body-opensea
C8orf37	-0.11154	0.00172993	0.017076	0.459549	0.571089	8	96280555	R	I	Body	shore	Body-shore
C8orf55	-0.110765	0.000158331	0.00303674	0.605088	0.715853	8	143815906	R	II	Body	opensea	Body-opensea
C8orf73	-0.145292	6.57e-05	0.00161996	0.350752	0.496044	8	144655484	F	II	TSS1500	shore	TSS1500-shore
C9orf117	-0.102784	3.12e-05	0.000938467	0.520109	0.622893	9	130474233	R	II	Body	shelf	Body-shelf
C9orf131	-0.166762	0.000377518	0.00561833	0.325243	0.492005	9	35042395	R	II	1stExon	opensea	1stExon-opensea
C9orf3	-0.128007	0.00113171	0.012486	0.298531	0.426538	9	97545709	R	II	Body	opensea	Body-opensea
C9orf41-AS1	-0.112491	0.00282884	0.0246072	0.469538	0.582029	9	77575609	R	II	Body	opensea	Body-opensea
C9orf5	0.110047	4.01e-05	0.00112951	0.619001	0.508954	9	111863775	F	II	Body	opensea	Body-opensea
CA13	-0.121979	0.000433747	0.00620927	0.36739	0.489369	8	86195487	F	II	3'UTR	opensea	3'UTR-opensea
CA2	-0.104707	0.000182671	0.00335945	0.590202	0.694908	8	86379678	F	II	Body	shelf	Body-shelf
CA5B	-0.108332	0.0052957	0.0392504	0.258581	0.366912	X	15803754	R	II	3'UTR	opensea	3'UTR-opensea
CA5BP	0.101266	1.97e-20	2.06e-18	0.119899	0.0186327	X	15692787	F	II	TSS1500	shore	TSS1500-shore
CA5BP1	-0.132082	0.00170161	0.016867	0.286042	0.418124	X	15695394	F	II	Body	shore	Body-shore
CA7	-0.110929	0.000300195	0.00477727	0.442456	0.553385	16	66878081	R	I	TSS1500	shore	TSS1500-shore
CAB39	-0.106294	0.00031599	0.00495731	0.448813	0.555107	2	231624046	R	II	5'UTR	opensea	5'UTR-opensea
CAB39L	-0.117114	9.17e-05	0.00205545	0.522168	0.639282	13	49990767	R	II	5'UTR	opensea	5'UTR-opensea
CABC1	-0.180434	0.000186179	0.00340813	0.342607	0.523041	1	227139852	R	II	5'UTR	opensea	5'UTR-opensea
CABLES1	-0.101959	0.00182655	0.0177805	0.480679	0.582637	18	20717693	F	II	Body	shore	Body-shore
CACHD1	-0.132743	0.000350652	0.00533012	0.286325	0.419067	1	65035261	F	II	Body	opensea	Body-opensea
CACNA1A	0.107006	2.83e-05	0.000871326	0.708334	0.601328	19	13372030	F	II	Body	opensea	Body-opensea
CACNA1B	-0.108216	0.00104586	0.01179	0.361731	0.469947	9	140942584	R	II	Body	shore	Body-shore
CACNA1C	-0.131415	0.000157999	0.00303252	0.249635	0.38105	12	2451169	F	II	Body	opensea	Body-opensea
CACNA1D	-0.136253	6.89e-05	0.00167841	0.250172	0.386425	3	53742188	F	II	Body	opensea	Body-opensea
CACNA1F	-0.279379	4.07e-33	7.45e-31	0.520692	0.800071	X	49063591	F	II	ExonBnd	opensea	ExonBnd-opensea
CACNA2D1	-0.129531	7.57e-05	0.00179503	0.326839	0.456371	7	81590419	R	II	Body	opensea	Body-opensea
CACNA2D4	-0.155924	2.78e-05	0.000859203	0.297465	0.45339	12	1922058	R	II	Body	opensea	Body-opensea
CALD1	-0.122247	8.47e-08	5.14e-06	0.433016	0.555263	7	134590119	R	II	Body	opensea	Body-opensea
CALM1	-0.133899	2.43e-16	2.17e-14	0.618459	0.752358	14	90871887	R	II	3'UTR	opensea	3'UTR-opensea
CALM2	-0.103585	0.00156684	0.0158691	0.38551	0.489095	2	47404636	R	II	TSS1500	shore	TSS1500-shore
CALML4	-0.113909	5.2e-09	3.44e-07	0.149367	0.263276	15	68498457	F	II	TSS200	opensea	TSS200-opensea
CALR	-0.153547	0.000514629	0.00702427	0.333262	0.486809	19	13054434	R	I	Body	shelf	Body-shelf
CAMK1D	0.12877	0.00060218	0.00786865	0.721717	0.592947	10	12677358	F	II	Body	opensea	Body-opensea
CAMK2D	0.121057	2.21e-05	0.000720252	0.730998	0.609941	4	114605002	F	II	Body	opensea	Body-opensea
CAMK2G	-0.172005	7.29e-05	0.00174625	0.314574	0.486579	10	75576192	R	II	Body	opensea	Body-opensea
CAMK4	0.10901	0.000285514	0.00460968	0.673062	0.564052	5	110561903	R	II	Body	shore	Body-shore
CAMKK2	-0.174493	3e-05	0.000910061	0.282629	0.457122	12	121725125	R	II	5'UTR	opensea	5'UTR-opensea
CAMKMT	0.109441	0.00082596	0.00991734	0.527335	0.417894	2	44843953	F	II	Body	opensea	Body-opensea
CAMSAP1	-0.107744	3.06e-05	0.000924211	0.450678	0.558421	9	138797992	R	II	Body	shore	Body-shore
CAMTA1	-0.11417	0.000716151	0.00893194	0.534152	0.648322	1	7364224	F	II	Body	opensea	Body-opensea
CAND1.11	-0.129292	0.000922715	0.0107578	0.456823	0.586115	11	10440033	R	II	Body	opensea	Body-opensea
CANX	-0.165148	5.3e-05	0.0013872	0.257001	0.422148	5	179136518	F	II	Body	opensea	Body-opensea
CAPG	-0.126561	9.21e-07	4.84e-05	0.16574	0.292301	2	85629337	F	II	5'UTR	opensea	5'UTR-opensea
CAPN1	-0.141192	0.000130388	0.00264118	0.291885	0.433076	11	64974573	F	II	Body	shelf	Body-shelf
CAPN14	-0.146539	0.000152365	0.00295498	0.320412	0.466951	2	31397283	R	II	3'UTR	opensea	3'UTR-opensea
CAPN3	-0.115923	5.12e-09	3.39e-07	0.154879	0.270802	15	42652294	R	II	1stExon	opensea	1stExon-opensea
CAPN6	-0.314762	1.7e-28	2.49e-26	0.381075	0.695837	X	110514231	F	II	TSS1500	opensea	TSS1500-opensea
CAPN7	-0.153113	0.000283497	0.00458775	0.276404	0.429517	3	15257892	F	II	Body	opensea	Body-opensea
CAPZB	-0.298104	4.76e-05	0.00128368	0.182491	0.480595	1	19780509	F	II	Body	opensea	Body-opensea
CARD6	-0.137235	8.53e-05	0.00195288	0.297504	0.434739	5	40840990	R	II	TSS1500	opensea	TSS1500-opensea
CARD8-AS1	-0.122915	0.000130594	0.00264431	0.295735	0.41865	19	48760172	F	II	Body	opensea	Body-opensea
CARS	-0.112474	0.00049634	0.00684231	0.288521	0.400994	11	3044024	F	II	Body	opensea	Body-opensea
CARS2	-0.188689	4.24e-07	2.36e-05	0.2313	0.419989	13	111318160	F	II	Body	opensea	Body-opensea
CASC1	0.117849	0.000165248	0.00312808	0.632721	0.514872	12	25340087	R	II	5'UTR	opensea	5'UTR-opensea
CASC15	-0.156772	6.56e-05	0.00161837	0.37049	0.527262	6	22113460	R	II	Body	opensea	Body-opensea
CASC18	0.102794	8.77e-05	0.00199279	0.716404	0.61361	12	106114929	R	II	Body	opensea	Body-opensea
CASC21	-0.127151	0.000710216	0.00887618	0.306503	0.433655	8	128403642	R	II	Body	opensea	Body-opensea
CASC3	-0.123238	7.51e-05	0.00178408	0.254062	0.3773	17	38314365	F	II	Body	opensea	Body-opensea
CASC4	-0.132517	9.14e-05	0.00205162	0.547838	0.680355	15	44686484	F	II	Body	opensea	Body-opensea
CASC8	-0.147415	0.00104448	0.0117782	0.310828	0.458243	8	128453500	F	II	Body	opensea	Body-opensea
CASD1	-0.1331	1.82e-05	0.000618857	0.228869	0.361968	7	94185539	F	II	3'UTR	opensea	3'UTR-opensea
CASK	-0.396326	4.06e-41	1.18e-38	0.55031	0.946637	X	41524702	R	II	ExonBnd	opensea	ExonBnd-opensea
CASP10	-0.12204	3.81e-06	0.000172016	0.200142	0.322183	2	202073853	F	II	Body	opensea	Body-opensea
CASP3	-0.137703	0.000231377	0.00397482	0.249884	0.387587	4	185556747	F	II	Body	opensea	Body-opensea
CASP6	-0.118109	0.000619777	0.00803673	0.263219	0.381328	4	110625181	F	II	TSS1500	shore	TSS1500-shore
CASP7	-0.122899	0.000200378	0.00359031	0.492355	0.615253	10	115478900	F	II	Body	opensea	Body-opensea
CASP8	-0.165335	0.000251864	0.00422508	0.288193	0.453528	2	202104460	R	II	5'UTR	opensea	5'UTR-opensea
CASQ2	-0.172048	6.24e-05	0.00156332	0.289592	0.46164	1	116270626	R	II	Body	opensea	Body-opensea
CASR	-0.145888	8.74e-06	0.000346334	0.228968	0.374856	3	121966370	R	II	5'UTR	opensea	5'UTR-opensea
CASS4	-0.120492	4.07e-05	0.0011429	0.393613	0.514104	20	55005740	F	II	Body	opensea	Body-opensea
CAST	-0.207029	3.39e-08	2.13e-06	0.335725	0.542754	5	96078437	F	II	TSS1500	opensea	TSS1500-opensea
CAT	-0.132609	0.000298306	0.00475732	0.439347	0.571955	11	34477922	R	II	Body	opensea	Body-opensea
CATIP	-0.132397	0.000197665	0.00355696	0.346309	0.478706	2	219222941	R	II	Body	opensea	Body-opensea
CATSPERB	0.104836	3.63e-05	0.00105081	0.823251	0.718415	14	92198970	R	II	TSS1500	opensea	TSS1500-opensea
CBARA1	-0.112706	0.000426034	0.00613267	0.331895	0.444601	10	74358778	R	II	5'UTR	opensea	5'UTR-opensea
CBFA2T2	-0.101493	0.00132863	0.0140613	0.435058	0.536551	20	32149963	F	II	Body	opensea	Body-opensea
CBFA2T3	-0.116318	3.17e-06	0.000146772	0.206323	0.322642	16	89043527	R	I	TSS200	opensea	TSS200-opensea
CBL	-0.15863	4.13e-06	0.000184385	0.262357	0.420986	11	119076106	F	II	TSS1500	shore	TSS1500-shore
CBLB	0.102977	0.000539427	0.00726595	0.818943	0.715966	3	105551645	R	II	Body	opensea	Body-opensea
CBS	-0.182939	8.36e-06	0.000333786	0.311131	0.494071	21	44473496	R	II	3'UTR	shore	3'UTR-shore
CBX5	-0.124583	0.000491134	0.00679161	0.27429	0.398873	12	54656228	F	II	5'UTR	opensea	5'UTR-opensea
CCAT1	-0.173607	8.97e-06	0.000353689	0.420536	0.594143	8	128231358	R	II	Body	opensea	Body-opensea
CCDC108	-0.102065	0.00135648	0.0142764	0.339198	0.441262	2	219885614	F	II	Body	opensea	Body-opensea
CCDC109A	-0.130972	0.000224392	0.0038911	0.45701	0.587982	10	74590936	F	II	Body	opensea	Body-opensea
CCDC109B	-0.122074	0.000366914	0.005505	0.335574	0.457649	4	110497886	F	II	Body	opensea	Body-opensea
CCDC112	-0.10246	3.86e-07	2.17e-05	0.464365	0.566825	5	114610319	F	II	Body	opensea	Body-opensea
CCDC115	-0.137786	1.42e-06	7.17e-05	0.67339	0.811176	2	131098007	F	II	Body	shore	Body-shore
CCDC12	-0.141847	1.31e-06	6.65e-05	0.210491	0.352338	3	47006828	F	II	Body	opensea	Body-opensea
CCDC120	-0.2739	1.59e-33	2.97e-31	0.614227	0.888127	X	48919498	R	II	5'UTR	opensea	5'UTR-opensea
CCDC121	-0.122199	3.37e-05	0.000994887	0.225504	0.347703	2	27850110	R	II	Body	opensea	Body-opensea
CCDC125	-0.112307	0.00282833	0.0246039	0.546211	0.658518	5	68592871	R	II	Body	opensea	Body-opensea
CCDC126	-0.111981	0.000323702	0.00503906	0.248721	0.360703	7	23662143	F	II	Body	opensea	Body-opensea
CCDC141	-0.110957	9.33e-07	4.89e-05	0.473025	0.583983	2	179916205	F	II	TSS1500	opensea	TSS1500-opensea
CCDC149	-0.161091	9.93e-05	0.0021776	0.363688	0.524779	4	24930623	R	II	5'UTR	opensea	5'UTR-opensea
CCDC150	-0.141775	0.000220117	0.00383941	0.504671	0.646446	2	197583266	F	I	Body	opensea	Body-opensea
CCDC160	-0.365361	9.14e-42	2.8e-39	0.532088	0.897449	X	133369578	R	II	TSS1500	shore	TSS1500-shore
CCDC170	-0.106209	0.000701099	0.00879685	0.304955	0.411164	6	151814565	F	II	TSS1500	shore	TSS1500-shore
CCDC186	-0.126777	1.36e-07	8.11e-06	0.13011	0.256887	10	115891064	R	II	Body	opensea	Body-opensea
CCDC19	-0.107717	4.79e-05	0.00129039	0.408633	0.516349	1	159870086	F	I	TSS200	island	TSS200-island
CCDC21	-0.115855	1.21e-07	7.24e-06	0.185287	0.301142	1	26601607	R	II	Body	opensea	Body-opensea
CCDC22	-0.393674	2.82e-42	8.96e-40	0.471116	0.86479	X	49098405	F	II	Body	opensea	Body-opensea
CCDC26	-0.128132	0.000624433	0.00808082	0.273075	0.401207	8	130693476	F	II	TSS1500	opensea	TSS1500-opensea
CCDC30	-0.152567	0.000245077	0.00414255	0.347474	0.500041	1	43001072	F	II	5'UTR	opensea	5'UTR-opensea
CCDC34	-0.142539	5.17e-05	0.00136449	0.321024	0.463563	11	27380271	R	II	Body	opensea	Body-opensea
CCDC40	-0.118136	0.00018131	0.00334117	0.430285	0.548421	17	78013696	R	II	Body	shelf	Body-shelf
CCDC46	0.10807	7.59e-05	0.00179809	0.765138	0.657067	17	63739259	R	II	Body	opensea	Body-opensea
CCDC55	-0.163553	0.000228323	0.00393815	0.327521	0.491075	17	28442480	F	II	TSS1500	shore	TSS1500-shore
CCDC57	-0.106368	3.4e-05	0.000999883	0.692244	0.798611	17	80162886	F	II	5'UTR	opensea	5'UTR-opensea
CCDC64	0.107876	5.81e-05	0.00148297	0.829618	0.721742	12	120449805	F	II	Body	opensea	Body-opensea
CCDC66	-0.157124	0.000113849	0.00239918	0.329555	0.486679	3	56625176	F	II	Body	opensea	Body-opensea
CCDC69	-0.146237	0.000162542	0.00309285	0.296406	0.442643	5	150588702	R	II	Body	opensea	Body-opensea
CCDC80	-0.113976	3.3e-05	0.000977682	0.28489	0.398867	3	112329157	R	II	Body	opensea	Body-opensea
CCDC88B	-0.131905	0.000172747	0.00322513	0.437169	0.569074	11	64114682	R	II	Body	shelf	Body-shelf
CCDC88C	-0.209036	6.84e-06	0.000282507	0.309416	0.518451	14	91827651	F	II	Body	opensea	Body-opensea
CCDC92	-0.133864	3.67e-05	0.00106066	0.465894	0.599758	12	124429295	F	I	5'UTR	opensea	5'UTR-opensea
CCDC93	-0.181837	3.58e-05	0.00104034	0.332663	0.5145	2	118737667	R	II	Body	opensea	Body-opensea
CCIN	-0.144137	0.000238933	0.00406978	0.307758	0.451896	9	36169949	F	II	1stExon	shelf	1stExon-shelf
CCL20	-0.124358	9.09e-05	0.00204293	0.376508	0.500866	2	228678435	F	II	TSS200	opensea	TSS200-opensea
CCL26	-0.127567	0.000249358	0.0041943	0.310762	0.438328	7	75402343	F	II	5'UTR	opensea	5'UTR-opensea
CCM2L	-0.114581	0.00111981	0.01239	0.336459	0.451039	20	30619846	R	II	3'UTR	shore	3'UTR-shore
CCNA1	-0.15131	0.000164256	0.00311548	0.297463	0.448772	13	37011966	F	II	Body	opensea	Body-opensea
CCNB3	-0.257677	3.43e-24	4.14e-22	0.547366	0.805043	X	50028082	F	II	5'UTR	shelf	5'UTR-shelf
CCND2	-0.140889	1.92e-07	1.12e-05	0.238809	0.379698	12	4398508	R	I	Body	opensea	Body-opensea
CCND3	0.105947	0.000678925	0.00858819	0.714653	0.608707	6	42007707	F	II	5'UTR	opensea	5'UTR-opensea
CCNH	-0.153323	0.000246334	0.004158	0.331387	0.48471	5	86707074	R	II	Body	shore	Body-shore
CCNY	-0.133453	0.000575796	0.00762046	0.314855	0.448307	10	35676874	R	II	Body	opensea	Body-opensea
CCNYL1	0.204731	1.08e-45	4.49e-43	0.233592	0.0288608	2	208576609	F	II	1stExon	island	1stExon-island
CCPG1	-0.140382	0.000383566	0.00568403	0.385887	0.526269	15	55653321	F	II	Body	opensea	Body-opensea
CCR2	-0.162702	0.000302312	0.00480112	0.421411	0.584113	3	46394550	R	II	TSS1500	opensea	TSS1500-opensea
CCR3	-0.139395	1.23e-06	6.28e-05	0.255663	0.395058	3	46283902	F	II	1stExon	opensea	1stExon-opensea
CCR7	0.112691	0.00133364	0.0140998	0.689964	0.577274	17	38718229	R	II	TSS1500	opensea	TSS1500-opensea
CCRL2	-0.138456	8.35e-05	0.00192263	0.423128	0.561584	3	46448134	F	II	TSS1500	opensea	TSS1500-opensea
CCSAP	0.127876	0.00200934	0.0190864	0.727698	0.599822	1	229461833	R	II	Body	opensea	Body-opensea
CCSER2	0.1172	0.000414873	0.00601876	0.710316	0.593117	10	86090193	R	II	5'UTR	shore	5'UTR-shore
CCT6P1	-0.166314	0.000101223	0.00220652	0.292484	0.458798	7	65214843	F	II	TSS1500	shore	TSS1500-shore
CD101	-0.108632	0.000505537	0.00693458	0.442598	0.551231	1	117546079	R	II	Body	opensea	Body-opensea
CD163	-0.159636	8.15e-05	0.00189018	0.271684	0.43132	12	7656420	F	II	TSS200	opensea	TSS200-opensea
CD177	-0.127943	3.4e-05	0.000999206	0.4444	0.572342	19	43857074	F	II	TSS1500	opensea	TSS1500-opensea
CD2	0.104133	0.000222314	0.00386499	0.749028	0.644895	1	117306044	R	II	Body	opensea	Body-opensea
CD200R1	0.118237	0.00019732	0.0035529	0.768037	0.6498	3	112692897	F	II	Body	opensea	Body-opensea
CD22	-0.107757	6.89e-06	0.000284034	0.199646	0.307403	19	35820181	F	II	5'UTR	opensea	5'UTR-opensea
CD24	-0.454797	1.1e-50	6.81e-48	0.0158623	0.47066	Y	21154942	F	I	1stExon	island	1stExon-island
CD244	-0.125671	0.000717789	0.00894794	0.404913	0.530584	1	160833560	F	II	TSS1500	opensea	TSS1500-opensea
CD247	0.103793	0.00103188	0.0116735	0.66722	0.563426	1	167485873	F	II	Body	opensea	Body-opensea
CD27	0.104458	3.17e-05	0.00094841	0.609477	0.505019	12	6553489	R	II	TSS1500	opensea	TSS1500-opensea
CD28	0.120016	1.59e-05	0.000557582	0.781648	0.661632	2	204572983	F	II	Body	opensea	Body-opensea
CD300LB	-0.167094	4.04e-06	0.000181149	0.254233	0.421328	17	72524918	R	II	Body	opensea	Body-opensea
CD302	-0.177847	8.21e-06	0.000328979	0.55245	0.730297	2	160644906	R	II	Body	opensea	Body-opensea
CD320	-0.117144	5.37e-05	0.0014024	0.444907	0.562051	19	8367077	R	II	3'UTR	opensea	3'UTR-opensea
CD34	-0.118964	0.000119824	0.00248741	0.312657	0.431621	1	208081541	R	II	Body	shelf	Body-shelf
CD38	-0.116622	4.14e-05	0.00115669	0.202516	0.319138	4	15781661	R	II	Body	shore	Body-shore
CD3D	0.101839	0.000483052	0.00671011	0.803804	0.701966	11	118210017	F	II	Body	opensea	Body-opensea
CD3E	0.105016	0.000244819	0.00413941	0.806769	0.701753	11	118175631	R	II	5'UTR	opensea	5'UTR-opensea
CD3G	0.107781	0.000655791	0.00837447	0.675234	0.567453	11	118215112	R	II	5'UTR	opensea	5'UTR-opensea
CD40LG	0.140088	5.72e-13	4.47e-11	0.77353	0.633443	X	135730413	R	II	1stExon	opensea	1stExon-opensea
CD44	-0.173709	0.000103541	0.00224181	0.314697	0.488406	11	35249965	F	II	Body	opensea	Body-opensea
CD47	-0.127109	2.78e-05	0.000860653	0.304392	0.431501	3	107781060	R	II	Body	opensea	Body-opensea
CD48	0.118142	0.0003921	0.00577229	0.672242	0.5541	1	160678957	F	II	Body	opensea	Body-opensea
CD59	-0.176377	9.37e-05	0.00208771	0.340267	0.516644	11	33754357	F	II	5'UTR	shelf	5'UTR-shelf
CD5L	-0.111098	0.00054873	0.00735798	0.249954	0.361052	1	157802305	R	II	Body	opensea	Body-opensea
CD6	0.114405	0.000191012	0.00347084	0.818685	0.70428	11	60741081	F	II	Body	opensea	Body-opensea
CD63	-0.120162	0.00085392	0.0101654	0.271825	0.391987	12	56121485	F	I	Body	shore	Body-shore
CD7	-0.117809	9.82e-09	6.39e-07	0.195825	0.313635	17	80272873	F	I	3'UTR	opensea	3'UTR-opensea
CD82	-0.168793	1.93e-05	0.000647962	0.310673	0.479466	11	44613980	R	II	5'UTR	opensea	5'UTR-opensea
CD83	-0.160645	4.06e-05	0.0011409	0.272105	0.43275	6	14136628	F	II	3'UTR	opensea	3'UTR-opensea
CD8B	0.111465	0.00015928	0.00304921	0.768167	0.656702	2	87052595	R	II	Body	opensea	Body-opensea
CD96	0.102299	1.98e-05	0.000662729	0.874067	0.771768	3	111315344	R	II	Body	opensea	Body-opensea
CD99L2	-0.383146	6.17e-40	1.67e-37	0.537548	0.920694	X	150042643	F	II	Body	opensea	Body-opensea
CDA	-0.160654	4.82e-05	0.00129563	0.301848	0.462502	1	20934738	R	II	Body	opensea	Body-opensea
CDC123	-0.11661	1.37e-06	6.95e-05	0.169168	0.285778	10	12285921	F	II	Body	opensea	Body-opensea
CDC14A	-0.103389	5.16e-05	0.00136235	0.200576	0.303965	1	100981508	F	II	Body	opensea	Body-opensea
CDC16	-0.112903	3.81e-05	0.00108858	0.223421	0.336324	13	115022228	F	II	Body	opensea	Body-opensea
CDC25B	0.101212	0.00101161	0.0115051	0.524869	0.423657	20	3780182	F	I	Body	shelf	Body-shelf
CDC42	-0.130157	5.78e-05	0.00147727	0.205562	0.335718	1	22384926	F	II	5'UTR	opensea	5'UTR-opensea
CDC42BPA	0.133883	0.00277693	0.024266	0.415426	0.281543	1	227177885	R	II	3'UTR	opensea	3'UTR-opensea
CDC42BPB	-0.149316	1.67e-06	8.32e-05	0.215784	0.365099	14	103440432	F	I	Body	opensea	Body-opensea
CDC42SE1	0.121476	4.67e-09	3.1e-07	0.53151	0.410034	1	151029221	F	II	5'UTR	shelf	5'UTR-shelf
CDC42SE2	0.111463	0.000599491	0.00784283	0.698082	0.586619	5	130718942	F	II	Body	opensea	Body-opensea
CDCA7	-0.100651	0.00256035	0.022842	0.566782	0.667434	2	174221027	R	II	Body	shore	Body-shore
CDCP1	-0.111045	2.64e-06	0.00012491	0.317845	0.42889	3	45152150	R	II	Body	opensea	Body-opensea
CDCP2	-0.119086	0.000292817	0.00469428	0.342995	0.462081	1	54619229	F	II	TSS1500	opensea	TSS1500-opensea
CDGAP	-0.125228	0.000168541	0.00317054	0.397588	0.522817	3	119030023	R	II	Body	opensea	Body-opensea
CDH1	-0.172852	5.76e-05	0.00147444	0.326924	0.499776	16	68823690	R	II	Body	opensea	Body-opensea
CDH17	-0.176628	0.00637495	0.0451136	0.441603	0.618232	8	95176562	R	II	Body	opensea	Body-opensea
CDH2	-0.124194	3.03e-05	0.000918835	0.209668	0.333863	18	25727746	R	II	ExonBnd	opensea	ExonBnd-opensea
CDH23	-0.124472	0.000189706	0.00345465	0.241705	0.366177	10	73387917	F	II	Body	opensea	Body-opensea
CDH26	0.118554	3.65e-05	0.00105456	0.510433	0.391878	20	58586819	R	I	Body	opensea	Body-opensea
CDH4	-0.180261	3.61e-05	0.0010455	0.420549	0.600809	20	59863030	F	II	Body	shore	Body-shore
CDHR2	-0.135192	4.64e-05	0.00126042	0.387613	0.522806	5	175982549	F	II	5'UTR	opensea	5'UTR-opensea
CDIP1	-0.107341	7.4e-05	0.00176472	0.223731	0.331072	16	4566306	F	II	5'UTR	opensea	5'UTR-opensea
CDK11A	-0.163071	0.00166269	0.016591	0.63591	0.798981	1	1644835	R	II	Body	shore	Body-shore
CDK11B	-0.114396	0.000225969	0.00390918	0.366111	0.480507	1	1617866	F	II	5'UTR	opensea	5'UTR-opensea
CDK13	-0.110376	0.00136367	0.0143301	0.520213	0.630589	7	40117934	F	II	Body	opensea	Body-opensea
CDK14	-0.104774	0.00401435	0.031922	0.287928	0.392703	7	90794392	F	I	3'UTR	opensea	3'UTR-opensea
CDK16	0.100192	1.75e-10	1.24e-08	0.116065	0.0158734	X	47077353	F	II	TSS1500	island	TSS1500-island
CDK17	0.126451	0.000231024	0.00397023	0.736529	0.610077	12	96729226	F	II	5'UTR	opensea	5'UTR-opensea
CDK19	-0.170012	4.52e-05	0.00123674	0.288642	0.458655	6	111099779	R	II	5'UTR	opensea	5'UTR-opensea
CDK2AP1	-0.125975	8.88e-06	0.000350776	0.238617	0.364592	12	123753272	R	I	Body	shore	Body-shore
CDK5	0.111021	1.53e-05	0.000540455	0.565285	0.454264	7	150755897	F	II	TSS1500	shore	TSS1500-shore
CDK5RAP1	-0.147963	3.16e-05	0.000946532	0.280937	0.4289	20	31946710	R	II	3'UTR	opensea	3'UTR-opensea
CDK5RAP2	-0.119655	0.00027601	0.00450234	0.223262	0.342917	9	123200480	F	II	Body	opensea	Body-opensea
CDK6	-0.146917	2.9e-06	0.000135823	0.184805	0.331722	7	92362138	F	II	Body	opensea	Body-opensea
CDKAL1	-0.120895	0.000834291	0.00999005	0.397729	0.518625	6	20907308	F	II	Body	opensea	Body-opensea
CDKL1	-0.131587	2.94e-05	0.000897216	0.273723	0.40531	14	50864315	R	II	TSS200	shore	TSS200-shore
CDKL5	-0.287018	9.09e-17	8.25e-15	0.195215	0.482233	X	18446221	F	II	5'UTR	shore	5'UTR-shore
CDKN2B-AS1	0.103231	0.000197898	0.00355976	0.597405	0.494175	9	22079858	R	II	Body	opensea	Body-opensea
CDR2	0.114177	4.27e-06	0.000189683	0.752038	0.637862	16	22384715	R	II	Body	shore	Body-shore
CDRT15L2	-0.10654	0.000127464	0.00259848	0.671312	0.777852	17	20482924	F	I	TSS200	opensea	TSS200-opensea
CDX4	0.139572	1.27e-14	1.05e-12	0.528945	0.389373	X	72667095	F	II	1stExon	shore	1stExon-shore
CDYL	-0.193859	6.03e-06	0.00025423	0.370269	0.564128	6	4779680	R	II	Body	shelf	Body-shelf
CDYL2	-0.130932	2.21e-07	1.28e-05	0.157672	0.288604	16	80705636	F	II	Body	opensea	Body-opensea
CEACAM1	-0.114781	6.06e-05	0.00153046	0.470541	0.585323	19	43027113	R	II	Body	opensea	Body-opensea
CEACAM21	0.141552	0.000115402	0.00242225	0.428763	0.287211	19	42057419	R	II	5'UTR	opensea	5'UTR-opensea
CEACAM3	-0.12245	0.000325994	0.00506322	0.354334	0.476784	19	42300812	F	II	Body	opensea	Body-opensea
CEACAM6	-0.119783	0.00100724	0.0114688	0.310023	0.429806	19	42259380	F	II	TSS200	opensea	TSS200-opensea
CEBPB-AS1	-0.102531	1.38e-05	0.000499483	0.522499	0.625031	20	48804024	F	II	Body	shelf	Body-shelf
CEBPE	-0.147711	7.79e-05	0.00183054	0.389137	0.536848	14	23588325	F	II	5'UTR	opensea	5'UTR-opensea
CEBPZOS	-0.159746	0.000127093	0.00259335	0.296739	0.456485	2	37422644	R	II	TSS1500	shore	TSS1500-shore
CECR1	-0.138673	0.00030522	0.00483437	0.451161	0.589833	22	17703776	F	II	TSS1500	opensea	TSS1500-opensea
CECR2	-0.138978	3.19e-05	0.000953009	0.529402	0.66838	22	17955981	F	II	TSS1500	opensea	TSS1500-opensea
CELA2A	-0.101279	0.00167217	0.0166616	0.527667	0.628946	1	15782098	R	II	TSS1500	opensea	TSS1500-opensea
CELA2B	-0.113085	2.34e-05	0.000751883	0.626919	0.740003	1	15801542	F	II	TSS1500	opensea	TSS1500-opensea
CELF1	-0.161223	0.00012876	0.00261733	0.281059	0.442282	11	47517145	F	II	TSS1500	opensea	TSS1500-opensea
CELF2	-0.119915	2.01e-05	0.00066916	0.247638	0.367553	10	11185383	R	II	Body	opensea	Body-opensea
CELSR1	-0.105428	0.000278824	0.00453523	0.261912	0.36734	22	46924295	R	II	Body	opensea	Body-opensea
CENPI	-0.159174	1.31e-16	1.18e-14	0.746351	0.905524	X	100356086	F	II	Body	shelf	Body-shelf
CENPP	-0.130835	0.00076167	0.0093473	0.254167	0.385003	9	95338664	F	II	Body	opensea	Body-opensea
CEP110	-0.145534	0.000343252	0.00525055	0.301959	0.447492	9	123850279	R	II	TSS1500	opensea	TSS1500-opensea
CEP112	-0.129899	7.15e-25	8.89e-23	0.594143	0.724043	17	63997042	R	II	Body	opensea	Body-opensea
CEP135	0.121289	1.77e-06	8.77e-05	0.821777	0.700487	4	56860292	R	II	Body	opensea	Body-opensea
CEP164	-0.139346	0.000357897	0.00540584	0.301194	0.44054	11	117280644	F	II	Body	opensea	Body-opensea
CEP170	-0.165956	2.1e-07	1.22e-05	0.201901	0.367857	1	243410270	R	II	5'UTR	opensea	5'UTR-opensea
CEP192	-0.116529	0.000226795	0.00391985	0.383214	0.499743	18	13070566	R	II	Body	opensea	Body-opensea
CEP350	-0.163264	5.1e-05	0.00135153	0.316233	0.479497	1	180023244	R	II	Body	opensea	Body-opensea
CEP41	-0.106846	6.54e-05	0.00161576	0.674924	0.78177	7	130041163	F	II	Body	opensea	Body-opensea
CEP63	-0.182209	6.38e-05	0.0015878	0.332772	0.514981	3	134262162	R	II	Body	opensea	Body-opensea
CEP70	0.136273	0.000179332	0.00331456	0.738738	0.602465	3	138297086	F	II	5'UTR	opensea	5'UTR-opensea
CEP72	-0.153713	2.63e-05	0.000823993	0.458042	0.611755	5	619994	R	II	Body	shelf	Body-shelf
CEP78	-0.125192	0.000326365	0.00506737	0.254807	0.379999	9	80852403	F	II	Body	shore	Body-shore
CERCAM	0.101737	9.99e-06	0.000385638	0.591825	0.490088	9	131185138	F	II	5'UTR	shore	5'UTR-shore
CERK	-0.157755	2.21e-05	0.000720604	0.28004	0.437795	22	47082260	F	II	3'UTR	shore	3'UTR-shore
CERS3	-0.173331	2.1e-05	0.000691283	0.307479	0.480811	15	101057936	R	II	5'UTR	opensea	5'UTR-opensea
CERS4	-0.10164	0.000422742	0.00609773	0.487053	0.588693	19	8279608	R	II	5'UTR	opensea	5'UTR-opensea
CERS6	-0.141299	0.000442891	0.00630224	0.274496	0.415795	2	169442458	F	II	Body	opensea	Body-opensea
CETN2	-0.177341	1.19e-26	1.61e-24	0.790702	0.968043	X	151998261	R	II	Body	shore	Body-shore
CETP	-0.121798	0.00188658	0.0182061	0.322346	0.444144	16	57001793	F	II	Body	opensea	Body-opensea
CFAP45	-0.109945	0.000686913	0.00866102	0.598279	0.708224	1	159852345	F	II	Body	opensea	Body-opensea
CFAP47	-0.230459	1.68e-25	2.15e-23	0.479098	0.709556	X	36336228	R	II	Body	opensea	Body-opensea
CFAP61	-0.177576	8.48e-05	0.00194378	0.349875	0.527451	20	20243713	F	II	Body	opensea	Body-opensea
CFDP1	-0.117153	7.34e-07	3.93e-05	0.501433	0.618586	16	75375801	R	II	Body	opensea	Body-opensea
CFP	-0.270734	5.48e-26	7.17e-24	0.479306	0.750039	X	47486151	F	II	Body	shelf	Body-shelf
CHAF1A	-0.110818	4.6e-06	0.000201805	0.19545	0.306268	19	4432122	R	II	Body	opensea	Body-opensea
CHAMP1	-0.158052	3.29e-05	0.0009763	0.294233	0.452285	13	115091427	F	II	Body	opensea	Body-opensea
CHCHD5	-0.146161	0.000223379	0.00387791	0.465102	0.611263	2	113346253	R	II	Body	shelf	Body-shelf
CHCHD6	-0.127041	0.000398868	0.00584686	0.265743	0.392784	3	126643528	R	II	Body	opensea	Body-opensea
CHD1L	-0.153389	0.000267172	0.00440285	0.303031	0.45642	1	146736210	F	II	5'UTR	opensea	5'UTR-opensea
CHD2	0.111009	0.0013557	0.0142712	0.51065	0.399641	15	93450129	R	II	Body	shelf	Body-shelf
CHD3	-0.103221	6.41e-06	0.000267833	0.18443	0.28765	17	7815834	R	II	3'UTR	shelf	3'UTR-shelf
CHD7	-0.218615	0.00613547	0.0438374	0.112719	0.331334	8	61605767	F	II	5'UTR	opensea	5'UTR-opensea
CHD8	-0.111365	0.00151952	0.0155102	0.409623	0.520988	14	21898688	F	II	Body	opensea	Body-opensea
CHD9	-0.156091	7.97e-05	0.00186084	0.278239	0.43433	16	53259274	R	II	Body	opensea	Body-opensea
CHEK2	-0.119844	0.00152358	0.0155427	0.305049	0.424893	22	29108527	R	II	Body	opensea	Body-opensea
CHI3L1	-0.172341	9.14e-05	0.00205179	0.452376	0.624718	1	203156625	R	I	TSS1500	opensea	TSS1500-opensea
CHI3L2	0.110489	0.000456777	0.00644282	0.823503	0.713014	1	111769665	R	II	TSS1500	opensea	TSS1500-opensea
CHIC1	-0.370229	6.55e-38	1.54e-35	0.56819	0.938419	X	72787081	R	II	Body	shelf	Body-shelf
CHIC2	-0.114593	0.000334176	0.00514891	0.295902	0.410495	4	54928822	R	II	Body	shore	Body-shore
CHIT1	-0.114472	0.00451092	0.0348065	0.357258	0.47173	1	203199023	F	II	TSS200	opensea	TSS200-opensea
CHKA	-0.155682	1.16e-05	0.000434012	0.409475	0.565158	11	67859023	R	II	Body	opensea	Body-opensea
CHM	-0.392825	7.68e-44	2.75e-41	0.563188	0.956013	X	85303763	R	II	TSS1500	opensea	TSS1500-opensea
CHMP1B2P	-0.379063	7.61e-40	2.04e-37	0.428785	0.807849	X	79492581	R	II	Body	opensea	Body-opensea
CHMP3	-0.140407	0.0009774	0.0112225	0.290561	0.430967	2	86770055	R	II	Body	opensea	Body-opensea
CHN1	-0.200921	3.18e-05	0.000950401	0.328613	0.529533	2	175842284	R	II	Body	opensea	Body-opensea
CHN2	-0.170968	0.000107102	0.00229612	0.392604	0.563572	7	29523160	R	II	TSS1500	opensea	TSS1500-opensea
CHP1	-0.184497	2e-05	0.000666588	0.347676	0.532173	15	41548858	F	II	Body	opensea	Body-opensea
CHPT1	-0.120577	0.000333253	0.00513907	0.407673	0.52825	12	102090546	F	II	TSS1500	shore	TSS1500-shore
CHRDL1	-0.210949	1.22e-23	1.44e-21	0.635389	0.846338	X	109921995	R	II	Body	opensea	Body-opensea
CHRM2	-0.11833	7.3e-05	0.00174809	0.382536	0.500867	7	136641675	F	II	5'UTR	opensea	5'UTR-opensea
CHRM3	-0.150866	4.24e-05	0.00117812	0.324117	0.474982	1	239979505	F	II	5'UTR	opensea	5'UTR-opensea
CHRNA3	0.107989	0.000165841	0.00313609	0.632667	0.524678	15	78914264	F	I	TSS1500	shore	TSS1500-shore
CHRNA6	-0.112732	0.000256087	0.00427341	0.445077	0.557809	8	42616481	R	II	Body	opensea	Body-opensea
CHRNB3	0.106693	3.49e-05	0.00102013	0.679263	0.57257	8	42577242	R	II	Body	opensea	Body-opensea
CHST11	-0.154505	9.12e-05	0.00204831	0.284267	0.438772	12	105043367	F	II	Body	opensea	Body-opensea
CHST15	-0.129281	1.16e-05	0.000434861	0.212073	0.341354	10	125800106	F	II	Body	shelf	Body-shelf
CHST7	-0.160078	1.39e-22	1.58e-20	0.803977	0.964054	X	46436820	R	II	3'UTR	shore	3'UTR-shore
CHSY1	-0.164309	4.13e-05	0.00115577	0.2949	0.459208	15	101748151	R	II	Body	opensea	Body-opensea
CHUK	-0.210159	1.17e-05	0.000437853	0.348168	0.558326	10	101952396	F	II	Body	opensea	Body-opensea
CIB4	-0.116481	1.25e-05	0.00046245	0.23803	0.354512	2	26820284	R	II	Body	opensea	Body-opensea
CINP	-0.167876	0.000126325	0.00258185	0.290685	0.458561	14	102818026	R	II	Body	opensea	Body-opensea
CIR1	-0.143239	5.38e-05	0.00140391	0.241883	0.385122	2	175248709	R	II	Body	opensea	Body-opensea
CIRBP	-0.122691	1.49e-06	7.5e-05	0.648905	0.771595	19	1272853	R	II	Body	shore	Body-shore
CIRH1A	0.115826	2.11e-06	0.000102511	0.767415	0.651588	16	69200251	R	II	Body	opensea	Body-opensea
CISD1	-0.164926	0.000106712	0.00229077	0.291969	0.456894	10	60038269	R	II	Body	opensea	Body-opensea
CISTR	0.146642	0.00446926	0.0345633	0.347832	0.201191	12	54148044	R	II	Body	shelf	Body-shelf
CITED1	-0.174756	8.56e-23	9.82e-21	0.802445	0.977201	X	71522070	F	II	Body	shelf	Body-shelf
CKAP2L	0.111745	1.97e-06	9.62e-05	0.826751	0.715006	2	113507888	F	II	Body	opensea	Body-opensea
CKS2	-0.105894	0.000880343	0.0103852	0.235904	0.341797	9	91929619	R	II	Body	shelf	Body-shelf
CLASP1	-0.132408	0.000107726	0.00230604	0.300452	0.43286	2	122402890	F	II	5'UTR	shelf	5'UTR-shelf
CLASP2	-0.123688	0.000464673	0.00652484	0.227157	0.350845	3	33705968	R	II	Body	opensea	Body-opensea
CLCN4	-0.380503	6.83e-41	1.96e-38	0.568172	0.948675	X	10142001	R	II	5'UTR	opensea	5'UTR-opensea
CLCN5	-0.416866	5.36e-47	2.46e-44	0.406706	0.823572	X	49760551	F	II	Body	opensea	Body-opensea
CLCN6	-0.157913	7.06e-07	3.79e-05	0.258097	0.416011	1	11903009	R	II	3'UTR	opensea	3'UTR-opensea
CLCN7	-0.156278	5.79e-07	3.16e-05	0.329661	0.485939	16	1521656	F	I	Body	shelf	Body-shelf
CLDN14	-0.104338	0.00108149	0.0120804	0.234941	0.33928	21	37907207	F	II	5'UTR	opensea	5'UTR-opensea
CLDN15	-0.106072	6.92e-06	0.000285156	0.349842	0.455915	7	100881113	R	I	1stExon	opensea	1stExon-opensea
CLDN2	-0.222964	8.23e-28	1.17e-25	0.660269	0.883232	X	106147584	R	II	5'UTR	opensea	5'UTR-opensea
CLDN34	-0.174653	8.92e-19	8.74e-17	0.39983	0.574483	X	9934915	R	II	TSS1500	opensea	TSS1500-opensea
CLDND1	-0.111363	3.78e-05	0.00108219	0.641652	0.753016	3	98242685	F	II	TSS1500	shore	TSS1500-shore
CLEC12A	-0.133318	5.91e-05	0.00150035	0.355694	0.489012	12	10123604	R	II	TSS1500	opensea	TSS1500-opensea
CLEC12B	-0.115505	0.000308332	0.00486982	0.279752	0.395257	12	10171151	F	II	3'UTR	opensea	3'UTR-opensea
CLEC16A	-0.153987	0.000253663	0.00424574	0.310666	0.464653	16	11104904	R	II	Body	opensea	Body-opensea
CLEC2D	-0.118487	0.000439064	0.00626229	0.524121	0.642608	12	9851366	F	II	3'UTR	opensea	3'UTR-opensea
CLEC4A	-0.159759	1.72e-06	8.54e-05	0.237988	0.397747	12	8276175	R	II	TSS200	opensea	TSS200-opensea
CLEC4D	-0.179227	3.18e-05	0.00095199	0.298616	0.477843	12	8666295	F	II	1stExon	opensea	1stExon-opensea
CLEC4E	0.10661	4.83e-06	0.000210552	0.880815	0.774205	12	8695028	F	II	TSS1500	opensea	TSS1500-opensea
CLEC5A	-0.130749	5.9e-05	0.00150004	0.248852	0.379601	7	141644748	F	II	Body	opensea	Body-opensea
CLEC7A	-0.164195	0.000412707	0.00599608	0.305295	0.46949	12	10283565	R	II	TSS1500	opensea	TSS1500-opensea
CLEC9A	-0.137477	0.00284839	0.0247312	0.439556	0.577032	12	10183364	R	II	1stExon	opensea	1stExon-opensea
CLGN	-0.124887	0.000433636	0.00620831	0.242266	0.367153	4	141349398	F	II	TSS1500	shore	TSS1500-shore
CLIC2	-0.205925	2.89e-24	3.5e-22	0.634634	0.84056	X	154543282	R	II	Body	opensea	Body-opensea
CLINT1	-0.144949	2.16e-05	0.000707066	0.242572	0.387521	5	157254552	R	II	Body	opensea	Body-opensea
CLIP1	-0.164583	9.64e-05	0.00213098	0.277718	0.442301	12	122760960	F	II	Body	opensea	Body-opensea
CLIP4	-0.117505	0.000231136	0.00397141	0.238335	0.35584	2	29336856	F	II	TSS1500	shore	TSS1500-shore
CLNK	-0.106965	4.13e-06	0.000184576	0.296561	0.403526	4	10686335	R	II	1stExon	opensea	1stExon-opensea
CLPB	-0.101638	1.02e-06	5.32e-05	0.131404	0.233042	11	72122809	R	II	Body	opensea	Body-opensea
CLPS	0.102519	2.1e-06	0.000101859	0.744958	0.642439	6	35765589	F	II	TSS1500	opensea	TSS1500-opensea
CLRN2	-0.107839	0.000380668	0.00565236	0.304204	0.412042	4	17517594	F	II	Body	shelf	Body-shelf
CLSTN1	-0.140642	4.81e-05	0.00129386	0.393847	0.534488	1	9819767	F	I	Body	shelf	Body-shelf
CLTC	-0.123152	1.27e-07	7.58e-06	0.131912	0.255063	17	57746475	F	II	Body	opensea	Body-opensea
CLTCL1	-0.150707	1.54e-05	0.00054368	0.292438	0.443145	22	19228959	R	II	Body	opensea	Body-opensea
CLYBL	0.119208	5.32e-05	0.00139227	0.77688	0.657672	13	100512311	F	II	Body	opensea	Body-opensea
CMC1	-0.139532	0.00137065	0.0143819	0.275466	0.414999	3	28349911	R	II	Body	opensea	Body-opensea
CMC4	-0.168462	1.11e-17	1.05e-15	0.787953	0.956415	X	154294345	F	II	5'UTR	opensea	5'UTR-opensea
CMIP	-0.144922	0.000199766	0.00358297	0.283252	0.428173	16	81582954	R	II	Body	opensea	Body-opensea
CMSS1	-0.122163	0.00217848	0.0202722	0.536122	0.658285	3	99884986	R	II	Body	opensea	Body-opensea
CMTM2	-0.121158	4.44e-07	2.47e-05	0.15495	0.276108	16	66620756	R	II	Body	opensea	Body-opensea
CMTM6	-0.144012	1.91e-05	0.000643608	0.214324	0.358336	3	32526164	F	II	Body	opensea	Body-opensea
CMTM7	-0.119605	1.33e-05	0.000484643	0.235138	0.354743	3	32463663	R	II	Body	opensea	Body-opensea
CMYA5	-0.146581	0.000354934	0.00537535	0.394876	0.541457	5	78999308	R	II	Body	opensea	Body-opensea
CNGA1	-0.133945	0.000115264	0.00242057	0.262377	0.396322	4	47976754	F	II	5'UTR	opensea	5'UTR-opensea
CNGA2	-0.297477	3.15e-28	4.55e-26	0.508029	0.805506	X	150902317	F	II	TSS1500	opensea	TSS1500-opensea
CNIH4	-0.133447	0.000123985	0.00254813	0.252994	0.386441	1	224545736	F	II	5'UTR	shore	5'UTR-shore
CNKSR2	-0.295835	4.88e-34	9.37e-32	0.651531	0.947366	X	21670281	F	II	Body	shelf	Body-shelf
CNKSR3	0.102586	0.000878413	0.0103676	0.806107	0.703522	6	154731897	R	II	Body	opensea	Body-opensea
CNNM2	-0.123444	0.00322006	0.027086	0.310114	0.433558	10	104748915	R	II	Body	opensea	Body-opensea
CNNM4	-0.133375	0.000305242	0.00483456	0.317436	0.450812	2	97449284	R	II	Body	opensea	Body-opensea
CNOT10	-0.101569	0.000200109	0.00358718	0.670568	0.772137	3	32799602	F	II	Body	opensea	Body-opensea
CNR2	-0.111798	1.32e-06	6.72e-05	0.210047	0.321845	1	24229575	R	I	5'UTR	shore	5'UTR-shore
CNRIP1	-0.13302	0.00111043	0.0123149	0.332733	0.465754	2	68512232	F	II	Body	opensea	Body-opensea
CNST	-0.109715	3.54e-06	0.000161672	0.153854	0.263569	1	246743272	F	II	5'UTR	opensea	5'UTR-opensea
CNTROB	-0.115637	0.00155122	0.0157471	0.512465	0.628102	17	7848560	R	II	Body	opensea	Body-opensea
COA1	0.110566	0.00014592	0.00286331	0.673145	0.56258	7	43676945	R	II	Body	opensea	Body-opensea
COA6	-0.102151	0.000800767	0.00968703	0.561076	0.663226	1	234518238	R	II	Body	opensea	Body-opensea
COG1	-0.155378	3.38e-05	0.000995402	0.415999	0.571378	17	71191193	R	II	Body	shore	Body-shore
COG2	-0.13884	0.000725316	0.00901642	0.29713	0.435971	1	230798038	R	II	Body	opensea	Body-opensea
COG4	-0.107717	0.000568538	0.00754878	0.293427	0.401144	16	70524458	R	II	Body	opensea	Body-opensea
COG5	-0.127397	0.000599704	0.0078444	0.365151	0.492548	7	107147367	F	II	Body	opensea	Body-opensea
COG7	-0.102567	0.00077884	0.00949782	0.414423	0.516989	16	23435113	R	II	Body	opensea	Body-opensea
COL12A1	-0.158883	0.000103226	0.00223639	0.349212	0.508095	6	75898357	R	II	Body	opensea	Body-opensea
COL16A1	-0.12814	1.3e-06	6.61e-05	0.208593	0.336733	1	32123870	R	II	Body	opensea	Body-opensea
COL17A1	-0.13457	4e-05	0.00112786	0.342983	0.477553	10	105793358	R	II	Body	opensea	Body-opensea
COL18A1	-0.144278	3.84e-06	0.000173105	0.504406	0.648684	21	46902264	R	I	Body	shelf	Body-shelf
COL23A1	-0.165275	0.000254392	0.00425422	0.415548	0.580824	5	177913434	R	II	Body	opensea	Body-opensea
COL25A1	-0.11076	0.000319305	0.00499443	0.275144	0.385905	4	109994039	R	II	Body	opensea	Body-opensea
COL28A1	-0.118246	0.00141575	0.0147302	0.288291	0.406537	7	7557590	R	II	Body	opensea	Body-opensea
COL4A1	-0.122199	0.000251564	0.00422133	0.232268	0.354468	13	110813619	F	II	Body	opensea	Body-opensea
COL4A2	0.100642	7.33e-05	0.00175244	0.701205	0.600563	13	110972489	R	II	Body	opensea	Body-opensea
COL4A5	-0.191121	4.55e-14	3.7e-12	0.653387	0.844508	X	107920988	R	II	Body	opensea	Body-opensea
COL4A6	-0.301242	4.48e-37	1e-34	0.642867	0.94411	X	107639521	R	II	Body	opensea	Body-opensea
COL9A3	-0.132509	0.00407631	0.0322866	0.584533	0.717041	20	61463240	R	II	Body	opensea	Body-opensea
COLQ	-0.163013	1.04e-05	0.000399068	0.458493	0.621506	3	15519172	F	II	Body	opensea	Body-opensea
COMMD1	-0.123523	0.000146829	0.00287623	0.245314	0.368837	2	62222455	R	II	Body	opensea	Body-opensea
COMMD3	-0.104991	0.000371983	0.00555797	0.183998	0.288989	10	22603999	F	II	TSS1500	shore	TSS1500-shore
COMMD7	-0.125183	0.000241897	0.00410445	0.336366	0.461549	20	31306896	F	II	Body	opensea	Body-opensea
COPG	-0.107724	0.000509229	0.00697118	0.376607	0.484331	3	128967393	R	II	TSS1500	shore	TSS1500-shore
COPS2	-0.165995	3.16e-05	0.000946419	0.292096	0.458091	15	49440632	F	II	Body	opensea	Body-opensea
COPS3	-0.200302	3.37e-07	1.91e-05	0.282069	0.482372	17	17179426	R	II	Body	opensea	Body-opensea
CORO1A	0.101895	7.52e-06	0.000305911	0.721272	0.619377	16	30196549	R	II	Body	shore	Body-shore
CORO1C	-0.143245	0.000104342	0.00225452	0.408388	0.551633	12	109059806	R	II	Body	opensea	Body-opensea
CORO2A	-0.116007	0.000419051	0.0060606	0.303082	0.41909	9	100939115	F	II	5'UTR	opensea	5'UTR-opensea
COTL1	-0.118979	0.00269761	0.0237503	0.348872	0.467851	16	84603334	R	II	Body	opensea	Body-opensea
COX10	-0.146367	0.000375897	0.00560075	0.308493	0.454859	17	13976536	F	II	Body	shelf	Body-shelf
COX19	-0.124325	0.000152696	0.00295965	0.267047	0.391372	7	1005089	R	II	3'UTR	shelf	3'UTR-shelf
COX4NB	-0.103609	0.000266056	0.0043908	0.420486	0.524095	16	85831323	F	II	Body	shore	Body-shore
COX7B	0.291731	3.42e-28	4.94e-26	0.334989	0.0432588	X	77154916	F	I	TSS200	shelf	TSS200-shelf
CP	-0.110243	0.00206982	0.019517	0.480045	0.590288	3	148939743	F	II	1stExon	opensea	1stExon-opensea
CPA1	-0.121934	0.000329529	0.00510124	0.367209	0.489144	7	130024389	F	II	ExonBnd	shelf	ExonBnd-shelf
CPA6	-0.104896	0.000235692	0.0040305	0.679069	0.783965	8	68341055	F	II	Body	opensea	Body-opensea
CPB2	-0.139315	0.000654479	0.00836293	0.360907	0.500222	13	46679242	R	II	TSS200	opensea	TSS200-opensea
CPD	-0.131958	0.00065988	0.00841079	0.325208	0.457165	17	28760621	R	II	Body	opensea	Body-opensea
CPEB4	-0.183132	4.92e-05	0.00131529	0.347749	0.530881	5	173356451	R	II	Body	opensea	Body-opensea
CPM	-0.151262	0.000407988	0.00594645	0.433556	0.584818	12	69346994	R	I	5'UTR	opensea	5'UTR-opensea
CPNE1	-0.220562	5.37e-06	0.000230828	0.34872	0.569282	20	34217418	F	II	Body	opensea	Body-opensea
CPNE2	-0.109544	7.54e-05	0.0017898	0.521533	0.631078	16	57180175	R	I	Body	opensea	Body-opensea
CPNE3	-0.178816	2.57e-05	0.000808353	0.320055	0.498871	8	87529647	R	II	5'UTR	shelf	5'UTR-shelf
CPNE5	-0.106864	1.79e-05	0.000610161	0.193337	0.300201	6	36734511	F	II	Body	opensea	Body-opensea
CPNE6	-0.140494	0.000179089	0.00331139	0.366751	0.507246	14	24540174	R	II	TSS1500	opensea	TSS1500-opensea
CPNE7	0.100942	0.00109188	0.0121643	0.71108	0.610138	16	89660342	R	II	Body	shore	Body-shore
CPOX	-0.148284	0.000177201	0.00328622	0.272148	0.420432	3	98313516	R	II	TSS1500	shore	TSS1500-shore
CPQ	-0.14583	3.53e-08	2.22e-06	0.163835	0.309664	8	97873804	R	II	Body	opensea	Body-opensea
CPSF3	-0.17023	5.51e-05	0.00142775	0.316858	0.487089	2	9610621	R	II	Body	shelf	Body-shelf
CPT1A	-0.108881	0.000283283	0.00458538	0.340359	0.44924	11	68530177	F	I	Body	opensea	Body-opensea
CPVL	0.114741	6.9e-06	0.000284684	0.364724	0.249983	7	29127983	F	II	Body	opensea	Body-opensea
CPXM2	-0.104497	0.00182742	0.017787	0.235416	0.339913	10	125608945	R	II	Body	opensea	Body-opensea
CR2	0.108888	7.92e-05	0.001852	0.78429	0.675401	1	207644348	R	II	ExonBnd	opensea	ExonBnd-opensea
CRACR2A	-0.140661	8.27e-05	0.00191025	0.234675	0.375336	12	3814083	F	II	5'UTR	opensea	5'UTR-opensea
CRADD	-0.124174	1.31e-05	0.000479639	0.573732	0.697906	12	94208276	F	II	Body	opensea	Body-opensea
CRAMP1L	-0.117107	0.000160635	0.00306766	0.244197	0.361303	16	1715613	R	II	Body	opensea	Body-opensea
CRB1	-0.140866	5.31e-05	0.00139058	0.276747	0.417613	1	197433283	R	II	Body	opensea	Body-opensea
CRCP	-0.119783	0.00459853	0.0353087	0.421017	0.540801	7	65592179	F	II	Body	opensea	Body-opensea
CREB1	-0.154745	0.000131342	0.00265454	0.371998	0.526742	2	208461657	F	II	Body	opensea	Body-opensea
CREB3L2	-0.143145	0.000750706	0.00924579	0.295222	0.438367	7	137662133	F	II	Body	opensea	Body-opensea
CREB3L4	-0.130379	0.000320152	0.00500286	0.333598	0.463977	1	153944797	F	II	Body	opensea	Body-opensea
CREBBP	0.106841	0.00713116	0.0490383	0.630621	0.52378	16	3847702	F	II	Body	opensea	Body-opensea
CREG1	-0.152837	4.8e-06	0.000209767	0.236431	0.389268	1	167517766	R	II	Body	opensea	Body-opensea
CREM	-0.119167	5.02e-05	0.00133624	0.224309	0.343476	10	35480749	F	II	Body	opensea	Body-opensea
CRIM1	-0.155385	2.85e-05	0.000876282	0.321774	0.477159	2	36757828	R	II	Body	opensea	Body-opensea
CRISPLD2	-0.181991	1.84e-05	0.000625358	0.421974	0.603965	16	84860918	R	I	5'UTR	opensea	5'UTR-opensea
CRLF3	-0.143895	2.13e-05	0.000699407	0.419518	0.563413	17	29141977	R	I	Body	opensea	Body-opensea
CRLS1	-0.126361	0.000151367	0.00294076	0.393329	0.51969	20	6007648	F	II	Body	opensea	Body-opensea
CRNKL1	-0.137453	4.13e-05	0.00115435	0.447479	0.584932	20	20036632	R	II	5'UTR	shelf	5'UTR-shelf
CRTAM	0.138222	9.77e-06	0.000378742	0.761492	0.62327	11	122709551	F	II	Body	opensea	Body-opensea
CRTC3	-0.177014	3.71e-07	2.09e-05	0.240085	0.417099	15	91094402	F	II	Body	opensea	Body-opensea
CRY2	-0.145063	0.000872661	0.010318	0.373289	0.518353	11	45879730	R	II	Body	opensea	Body-opensea
CRYBG3	-0.156521	0.00031085	0.00489786	0.30903	0.465552	3	97636818	R	II	Body	opensea	Body-opensea
CRYGS	-0.139201	1.28e-06	6.54e-05	0.529859	0.669059	3	186257301	F	II	Body	opensea	Body-opensea
CRYL1	-0.188282	5.86e-06	0.000248259	0.510661	0.698943	13	21045317	F	II	Body	opensea	Body-opensea
CS	-0.207176	9.26e-06	0.000362528	0.339099	0.546275	12	56680698	F	II	Body	opensea	Body-opensea
CSAG1	-0.114359	8.69e-16	7.59e-14	0.83591	0.950269	X	151903782	F	II	5'UTR	opensea	5'UTR-opensea
CSDE1	-0.103254	0.000972156	0.0111773	0.227891	0.331145	1	115293662	F	II	5'UTR	opensea	5'UTR-opensea
CSF1R	-0.100375	8.13e-05	0.00188771	0.255947	0.356321	5	149466066	R	II	1stExon	opensea	1stExon-opensea
CSF2RB	-0.1241	0.000201084	0.00359961	0.327079	0.451179	22	37319616	F	II	Body	opensea	Body-opensea
CSF3	-0.119583	3.39e-05	0.000998853	0.488338	0.607921	17	38171485	F	II	TSS200	opensea	TSS200-opensea
CSF3R	-0.14766	0.000271864	0.0044564	0.288778	0.436438	1	36949065	F	II	TSS200	opensea	TSS200-opensea
CSGALNACT1	-0.191503	0.000112253	0.00237535	0.317367	0.50887	8	19533749	F	II	Body	opensea	Body-opensea
CSGALNACT2	-0.119406	2.13e-05	0.00070116	0.188435	0.307841	10	43656166	F	II	Body	opensea	Body-opensea
CSK	0.108815	2.1e-05	0.000691719	0.540784	0.431968	15	75079350	F	II	5'UTR	opensea	5'UTR-opensea
CSNK1G2	-0.133099	1.07e-06	5.53e-05	0.236729	0.369828	19	1948987	R	II	5'UTR	shore	5'UTR-shore
CSNK1G3	-0.116356	0.00202716	0.019214	0.233907	0.350263	5	122918765	R	II	Body	opensea	Body-opensea
CSPG4	-0.122767	3.1e-11	2.27e-09	0.134302	0.257069	15	75986581	R	II	Body	opensea	Body-opensea
CSPP1	-0.158319	3.73e-05	0.00107328	0.281057	0.439375	8	67975874	R	II	TSS1500	shore	TSS1500-shore
CSRNP3	-0.133542	5.03e-06	0.000217883	0.655637	0.789179	2	166326038	R	II	TSS200	opensea	TSS200-opensea
CSRP1	-0.10542	1.36e-05	0.000493218	0.217677	0.323097	1	201463534	F	II	Body	opensea	Body-opensea
CSTA	-0.171287	3.82e-05	0.00109223	0.290967	0.462254	3	122044043	R	II	1stExon	opensea	1stExon-opensea
CSTF2	-0.12497	1.45e-15	1.26e-13	0.823934	0.948903	X	100078905	F	II	Body	shelf	Body-shelf
CSTF3-AS1	-0.134948	0.000320747	0.00500995	0.309967	0.444916	11	33187756	R	II	Body	opensea	Body-opensea
CT45A1	-0.142277	9.88e-17	8.96e-15	0.517786	0.660063	X	134847106	R	II	TSS200	opensea	TSS200-opensea
CT45A10	-0.195625	1.41e-24	1.73e-22	0.699091	0.894716	X	134976100	F	II	TSS1500	opensea	TSS1500-opensea
CT45A6	-0.196578	2.37e-18	2.29e-16	0.367092	0.56367	X	134971334	F	II	TSS200	opensea	TSS200-opensea
CT45A7	-0.234528	8.16e-25	1.01e-22	0.387387	0.621915	X	134847096	R	II	TSS1500	opensea	TSS1500-opensea
CT55	-0.186396	2.15e-19	2.15e-17	0.670338	0.856734	X	134306701	R	II	TSS1500	opensea	TSS1500-opensea
CT83	-0.309242	1.66e-39	4.33e-37	0.660993	0.970235	X	115594262	F	II	TSS200	opensea	TSS200-opensea
CTAGE5	-0.155302	7.03e-05	0.00170396	0.418204	0.573505	14	39816502	F	I	Body	opensea	Body-opensea
CTB-178M22.2	-0.126771	0.00416484	0.0328039	0.503594	0.630365	5	167660614	F	II	TSS1500	opensea	TSS1500-opensea
CTBP1	-0.111309	2.44e-05	0.000778316	0.2168	0.328109	4	1221838	F	I	Body	island	Body-island
CTBP2	-0.152548	0.00019546	0.00352828	0.332353	0.484901	10	126790228	F	II	5'UTR	opensea	5'UTR-opensea
CTDP1	-0.16427	6.42e-06	0.000268127	0.39682	0.56109	18	77443784	R	II	Body	shelf	Body-shelf
CTDSPL	-0.163327	7.75e-05	0.00182498	0.321039	0.484366	3	37941764	F	II	Body	opensea	Body-opensea
CTIF	-0.126508	1.89e-05	0.000638145	0.196753	0.323261	18	46242657	R	II	Body	opensea	Body-opensea
CTNNAL1	-0.112955	0.000301543	0.00479206	0.355314	0.468269	9	111777278	F	II	TSS1500	shore	TSS1500-shore
CTNNBIP1	-0.12617	4.08e-05	0.00114395	0.186492	0.312663	1	9953177	F	II	5'UTR	opensea	5'UTR-opensea
CTNNBL1	-0.136675	9.67e-05	0.00213601	0.366438	0.503114	20	36330360	F	II	5'UTR	opensea	5'UTR-opensea
CTNND1	-0.127245	1.94e-06	9.49e-05	0.178722	0.305966	11	57529255	F	II	5'UTR	opensea	5'UTR-opensea
CTPS2	-0.383668	1.05e-39	2.79e-37	0.404388	0.788056	X	16648023	R	II	Body	opensea	Body-opensea
CTR9	-0.140271	0.000121474	0.00251173	0.430332	0.570603	11	10799101	F	II	Body	opensea	Body-opensea
CTSB	-0.10096	0.000884306	0.0104189	0.483951	0.584911	8	11706268	F	II	Body	opensea	Body-opensea
CTSD	-0.11382	0.000110719	0.00235086	0.268171	0.381991	11	1781698	F	II	Body	shelf	Body-shelf
CTSG	-0.167108	0.000160573	0.00306689	0.302749	0.469857	14	25046090	R	II	TSS1500	opensea	TSS1500-opensea
CTSH	-0.121206	8.59e-05	0.00196246	0.224919	0.346125	15	79229902	F	II	Body	opensea	Body-opensea
CTSS	-0.106348	0.00478859	0.0363881	0.337451	0.443798	1	150703141	R	II	3'UTR	opensea	3'UTR-opensea
CTSZ	-0.133828	1.22e-05	0.000451887	0.219567	0.353395	20	57582856	F	II	TSS1500	shore	TSS1500-shore
CUBN	-0.155996	1.15e-05	0.000431049	0.232164	0.38816	10	17074429	R	II	Body	opensea	Body-opensea
CUEDC1	-0.135239	1.3e-05	0.000475255	0.243591	0.37883	17	55982935	F	II	5'UTR	opensea	5'UTR-opensea
CUL1	-0.145653	0.000125728	0.00257327	0.316182	0.461835	7	148404978	F	II	5'UTR	opensea	5'UTR-opensea
CUL2	-0.159121	0.000490508	0.00678518	0.370274	0.529395	10	35330496	R	II	Body	opensea	Body-opensea
CUL3	-0.152702	7.22e-05	0.00173567	0.372785	0.525487	2	225397387	F	II	Body	opensea	Body-opensea
CUL4B	-0.325624	2.66e-41	7.84e-39	0.56435	0.889975	X	119709371	F	II	1stExon	opensea	1stExon-opensea
CUX1	-0.178086	5.84e-05	0.00148833	0.343015	0.5211	7	101733132	R	II	Body	opensea	Body-opensea
CUX2	-0.126932	7.19e-05	0.00173073	0.33026	0.457193	12	111686508	F	II	Body	opensea	Body-opensea
CWC27	-0.17939	2.01e-05	0.000669175	0.304117	0.483508	5	64071318	R	II	Body	opensea	Body-opensea
CWF19L1	-0.159039	7.19e-05	0.00172981	0.338805	0.497844	10	102025746	R	II	Body	shore	Body-shore
CXADR	-0.161073	0.000135766	0.0027181	0.363322	0.524395	21	18962890	F	II	Body	opensea	Body-opensea
CXCL16	-0.123242	1.67e-05	0.000578483	0.348442	0.471684	17	4639738	F	II	Body	shelf	Body-shelf
CXCL17	-0.121138	0.0001261	0.00257887	0.317732	0.43887	19	42947151	F	II	TSS200	opensea	TSS200-opensea
CXCR1	-0.127332	0.000524369	0.00711909	0.233798	0.36113	2	219030752	F	II	5'UTR	opensea	5'UTR-opensea
CXCR2	-0.1458	0.000127396	0.00259741	0.228803	0.374602	2	218990043	R	II	TSS1500	opensea	TSS1500-opensea
CXCR3	0.159634	5.84e-18	5.55e-16	0.601016	0.441382	X	70839229	R	II	TSS1500	opensea	TSS1500-opensea
CXCR5	0.120894	3.72e-06	0.00016856	0.613958	0.493064	11	118763863	F	II	Body	opensea	Body-opensea
CXCR6	0.100675	0.000143181	0.00282449	0.722033	0.621358	3	45984851	R	I	TSS200	opensea	TSS200-opensea
CXorf1	-0.261028	9.49e-37	2.08e-34	0.581442	0.84247	X	144909347	R	II	1stExon	opensea	1stExon-opensea
CXorf21	-0.200476	2.91e-28	4.21e-26	0.748805	0.949281	X	30577300	R	II	3'UTR	opensea	3'UTR-opensea
CXorf22	0.1398	3.98e-27	5.49e-25	0.153001	0.0132012	X	35937780	R	II	TSS200	opensea	TSS200-opensea
CXorf23	-0.234524	1.99e-26	2.66e-24	0.715316	0.949839	X	19984992	F	II	Body	opensea	Body-opensea
CXorf26	-0.221876	2.69e-23	3.14e-21	0.622853	0.844729	X	75397800	R	II	3'UTR	opensea	3'UTR-opensea
CXorf27	-0.228376	2.71e-30	4.28e-28	0.726661	0.955037	X	37850402	R	II	1stExon	opensea	1stExon-opensea
CXorf36	-0.212521	4.88e-23	5.65e-21	0.774035	0.986556	X	45016993	R	II	Body	island	Body-island
CXorf38	0.117849	3.05e-17	2.81e-15	0.133703	0.0158544	X	40506067	R	II	Body	shore	Body-shore
CXorf39	0.117741	1.72e-22	1.95e-20	0.158665	0.0409234	X	103411092	R	II	TSS1500	island	TSS1500-island
CXorf40A	-0.197801	3.59e-22	4.02e-20	0.744992	0.942793	X	148628940	F	II	Body	opensea	Body-opensea
CXorf40B	-0.206782	3.69e-28	5.32e-26	0.6667	0.873482	X	149101909	R	II	Body	opensea	Body-opensea
CXorf41	0.207346	1.24e-39	3.27e-37	0.225454	0.0181083	X	106449854	F	II	TSS200	shore	TSS200-shore
CXorf42	-0.218285	2.89e-24	3.49e-22	0.699816	0.918101	X	119380499	R	II	TSS1500	shore	TSS1500-shore
CXorf48	-0.176951	1.26e-25	1.62e-23	0.759254	0.936206	X	134305126	F	II	5'UTR	opensea	5'UTR-opensea
CXorf56	-0.124345	1.73e-14	1.43e-12	0.777179	0.901524	X	118675443	R	II	Body	opensea	Body-opensea
CXorf57	-0.259568	1.03e-27	1.46e-25	0.692975	0.952543	X	105882883	F	II	Body	opensea	Body-opensea
CXorf58	0.18103	6.67e-31	1.09e-28	0.300148	0.119118	X	23926248	R	I	5'UTR	island	5'UTR-island
CXorf59	-0.106863	6.42e-10	4.45e-08	0.776789	0.883652	X	36081090	R	II	5'UTR	opensea	5'UTR-opensea
CXorf61	-0.30434	1.87e-38	4.55e-36	0.669757	0.974097	X	115594157	R	II	TSS200	opensea	TSS200-opensea
CXorf64	-0.252347	3.38e-11	2.46e-09	0.314598	0.566945	X	125953844	F	II	1stExon	opensea	1stExon-opensea
CXorf65	0.140823	1.3e-07	7.72e-06	0.635287	0.494463	X	70326418	R	II	Body	opensea	Body-opensea
CXorf67	-0.367219	2.14e-36	4.58e-34	0.500707	0.867925	X	51149573	F	II	TSS200	shore	TSS200-shore
CXXC1	-0.123331	0.000284448	0.00459735	0.276608	0.399939	18	47815588	R	II	TSS1500	shore	TSS1500-shore
CXXC1P1	-0.369589	3.42e-35	6.92e-33	0.404335	0.773925	X	47583441	F	II	Body	opensea	Body-opensea
CXXC5	-0.124944	3.15e-05	0.000944877	0.329383	0.454327	5	139051131	R	I	5'UTR	shelf	5'UTR-shelf
CYB561	-0.101481	7.43e-06	0.000302865	0.217355	0.318836	17	61515854	F	II	5'UTR	shore	5'UTR-shore
CYB5R2	-0.13399	0.000587071	0.00772718	0.331565	0.465555	11	7692131	R	II	Body	shelf	Body-shelf
CYB5RL	-0.127035	0.000732398	0.00908061	0.343149	0.470184	1	54638426	R	II	3'UTR	opensea	3'UTR-opensea
CYBB	-0.329758	3.46e-42	1.09e-39	0.62779	0.957548	X	37649522	R	II	Body	opensea	Body-opensea
CYBRD1	0.111094	0.000182023	0.00335106	0.797536	0.686442	2	172413979	R	II	3'UTR	opensea	3'UTR-opensea
CYFIP1	0.145381	2.03e-05	0.000675339	0.703675	0.558294	15	22992842	R	II	Body	opensea	Body-opensea
CYFIP2	-0.115945	0.0036996	0.030051	0.291865	0.40781	5	156747613	R	II	Body	opensea	Body-opensea
CYLC1	0.112347	9.5e-06	0.00037023	0.842445	0.730098	X	83114969	R	II	TSS1500	opensea	TSS1500-opensea
CYLD	0.10182	1.85e-05	0.000626459	0.545916	0.444097	16	50777964	R	II	5'UTR	shore	5'UTR-shore
CYP19A1	-0.144818	0.000135492	0.00271406	0.391416	0.536233	15	51604503	R	II	5'UTR	opensea	5'UTR-opensea
CYP1A1	0.12151	1.53e-07	9.07e-06	0.597609	0.476099	15	75019302	F	II	TSS1500	island	TSS1500-island
CYP1B1-AS1	-0.152858	0.000248002	0.00417792	0.277701	0.430558	2	38375714	F	II	Body	opensea	Body-opensea
CYP27C1	-0.100946	1.69e-05	0.000584749	0.336792	0.437738	2	127955156	F	I	Body	opensea	Body-opensea
CYP2R1	-0.179987	2.44e-06	0.000116487	0.520837	0.700824	11	14907567	F	II	Body	opensea	Body-opensea
CYP39A1	-0.12008	0.00108254	0.0120888	0.245693	0.365773	6	46617172	F	II	Body	shelf	Body-shelf
CYP3A43	0.127906	5.85e-14	4.74e-12	0.874905	0.746999	7	99433008	R	II	Body	opensea	Body-opensea
CYP7B1	0.104276	1.91e-06	9.35e-05	0.482699	0.378423	8	65669513	F	II	Body	opensea	Body-opensea
CYS1	-0.132794	8.85e-07	4.66e-05	0.395367	0.528161	2	10205716	R	II	Body	opensea	Body-opensea
CYSLTR1	0.11577	1.42e-10	1.01e-08	0.241528	0.125758	X	77582839	R	II	5'UTR	opensea	5'UTR-opensea
CYSLTR2	-0.145578	0.000185941	0.00340482	0.312158	0.457736	13	49230980	F	II	5'UTR	opensea	5'UTR-opensea
CYSTM1	-0.127633	0.000459559	0.00647163	0.234744	0.362378	5	139615896	F	II	Body	opensea	Body-opensea
CYTH1	0.100453	0.000596932	0.00781958	0.747838	0.647385	17	76725893	R	II	Body	opensea	Body-opensea
CYTIP	0.104725	7.86e-05	0.00184244	0.781841	0.677116	2	158301839	F	II	TSS1500	opensea	TSS1500-opensea
CYYR1	-0.104376	0.000499248	0.00687248	0.32067	0.425047	21	27943730	R	II	Body	shore	Body-shore
D2HGDH	-0.104724	0.000220439	0.00384279	0.233366	0.33809	2	242702749	F	II	Body	opensea	Body-opensea
DAAM1	-0.157283	0.000136344	0.00272687	0.410425	0.567708	14	59814285	F	II	Body	opensea	Body-opensea
DAAM2	-0.100472	0.000878131	0.0103649	0.377045	0.477517	6	39786566	F	II	5'UTR	opensea	5'UTR-opensea
DAB1	-0.10468	3.41e-05	0.00100172	0.181263	0.285944	1	58717632	F	II	TSS1500	shore	TSS1500-shore
DAB1-AS1	-0.104348	0.000168163	0.00316522	0.436403	0.540751	1	58326034	F	II	TSS200	opensea	TSS200-opensea
DACH2	-0.235678	2.66e-24	3.23e-22	0.623812	0.85949	X	85766675	F	II	Body	opensea	Body-opensea
DAD1	0.133131	0.00011324	0.00238997	0.783533	0.650402	14	23036110	F	II	3'UTR	opensea	3'UTR-opensea
DAGLB	-0.16224	1.15e-05	0.000431446	0.265762	0.428002	7	6473557	R	II	Body	opensea	Body-opensea
DAK	-0.130435	0.000981065	0.0112546	0.270105	0.40054	11	61115736	F	II	3'UTR	opensea	3'UTR-opensea
DANT2	-0.282514	1.49e-31	2.51e-29	0.641963	0.924477	X	115083337	F	II	Body	shore	Body-shore
DAP	-0.137841	5.67e-05	0.00145765	0.282583	0.420425	5	10762626	R	II	TSS1500	shore	TSS1500-shore
DAPK1	-0.106974	0.00478251	0.0363562	0.279712	0.386686	9	90169281	F	II	Body	opensea	Body-opensea
DAPK2	-0.146706	1.33e-05	0.000484134	0.23569	0.382396	15	64279028	F	II	Body	opensea	Body-opensea
DARC	-0.115432	0.000456717	0.00644241	0.325539	0.440971	1	159173540	R	II	TSS1500	opensea	TSS1500-opensea
DARS	-0.113782	8.4e-06	0.000334831	0.23623	0.350012	2	136738377	F	II	5'UTR	opensea	5'UTR-opensea
DAXX	-0.105086	9.06e-05	0.00203814	0.619496	0.724582	6	33288296	R	II	Body	shore	Body-shore
DAZAP1	-0.115149	0.000157606	0.00302755	0.392465	0.507614	19	1423753	R	II	Body	island	Body-island
DAZAP2	-0.132739	2.87e-05	0.000881914	0.220741	0.35348	12	51636921	R	II	3'UTR	shelf	3'UTR-shelf
DAZL	-0.337229	1e-41	3.05e-39	0.0609749	0.398204	3	16642858	R	II	Body	shelf	Body-shelf
DBN1	-0.12653	0.000198098	0.00356206	0.34171	0.46824	5	176890470	F	II	Body	shelf	Body-shelf
DBNDD1	-0.11636	7.93e-06	0.000319714	0.18688	0.30324	16	90074220	F	II	Body	shelf	Body-shelf
DCAF12L1	-0.351167	1.53e-41	4.59e-39	0.522801	0.873968	X	125687704	F	II	TSS1500	shore	TSS1500-shore
DCAF12L2	-0.254312	8.13e-32	1.39e-29	0.580081	0.834394	X	125301426	R	II	TSS1500	shore	TSS1500-shore
DCAF13P3	-0.121158	2.01e-05	0.000667985	0.204736	0.325894	15	51238101	F	II	Body	opensea	Body-opensea
DCAF17	-0.135296	0.000159433	0.00305102	0.223807	0.359103	2	172338747	F	II	Body	opensea	Body-opensea
DCAF4L1	-0.150271	8.36e-05	0.00192481	0.562575	0.712845	4	41983716	F	I	5'UTR	shore	5'UTR-shore
DCAF5	-0.148647	0.000159627	0.00305346	0.307589	0.456236	14	69523229	F	II	Body	opensea	Body-opensea
DCAF7	-0.213708	1.59e-05	0.000557867	0.369155	0.582864	17	61649698	R	II	Body	opensea	Body-opensea
DCAF8	-0.110902	1.76e-05	0.000604772	0.647676	0.758578	1	160208488	F	II	Body	opensea	Body-opensea
DCAF8L1	-0.249253	2.36e-27	3.28e-25	0.64468	0.893933	X	28000355	F	II	TSS1500	opensea	TSS1500-opensea
DCAF8L2	-0.159856	1.28e-18	1.25e-16	0.558888	0.718744	X	27765005	R	II	5'UTR	opensea	5'UTR-opensea
DCBLD1	-0.114213	0.000324893	0.0050514	0.273631	0.387844	6	117826706	F	II	Body	opensea	Body-opensea
DCBLD2	-0.112935	0.00110911	0.0123035	0.597599	0.710534	3	98527126	F	II	Body	opensea	Body-opensea
DCHS2	0.109264	1.04e-08	6.77e-07	0.710002	0.600738	4	155410860	F	II	1stExon	island	1stExon-island
DCLK3	0.110512	2.54e-05	0.000800955	0.75629	0.645778	3	36782736	F	II	TSS1500	opensea	TSS1500-opensea
DCLRE1A	-0.172095	4.93e-06	0.000214191	0.277561	0.449656	10	115603898	R	II	Body	opensea	Body-opensea
DCLRE1C	0.117183	2.69e-07	1.55e-05	0.627583	0.5104	10	14983943	R	II	Body	opensea	Body-opensea
DCP1A	-0.149099	7.66e-05	0.00180995	0.368067	0.517166	3	53362965	R	II	Body	opensea	Body-opensea
DCP2	-0.162797	0.000300559	0.0047804	0.364594	0.527391	5	112341273	F	II	Body	opensea	Body-opensea
DCPS	0.119577	1.79e-05	0.000610493	0.610509	0.490933	11	126175760	F	II	Body	shore	Body-shore
DCT	-0.137715	4.6e-05	0.00125229	0.251891	0.389607	13	95133236	F	II	TSS1500	opensea	TSS1500-opensea
DCTN4	-0.142368	9.42e-05	0.00209475	0.385725	0.528093	5	150114219	F	II	Body	opensea	Body-opensea
DCUN1D1	-0.142153	3.83e-05	0.00109358	0.529543	0.671696	3	182677424	F	II	Body	opensea	Body-opensea
DCUN1D3	-0.163636	6.85e-05	0.00167116	0.268386	0.432023	16	20892998	F	II	5'UTR	opensea	5'UTR-opensea
DCX	-0.223666	1.19e-30	1.92e-28	0.713683	0.937349	X	110544388	R	II	3'UTR	opensea	3'UTR-opensea
DDAH1	-0.18861	0.00011972	0.00248591	0.384922	0.573531	1	85838570	F	II	Body	opensea	Body-opensea
DDAH2	-0.108192	3.05e-09	2.04e-07	0.098267	0.206459	6	31695599	R	I	Body	shore	Body-shore
DDHD1	-0.102301	0.000464951	0.00652742	0.36605	0.468351	14	53614207	F	II	Body	opensea	Body-opensea
DDI2	-0.102296	3.11e-06	0.000144362	0.669889	0.772185	1	15983114	R	II	ExonBnd	opensea	ExonBnd-opensea
DDIT4	0.134792	3.94e-05	0.00111489	0.544506	0.409714	10	74035570	R	II	3'UTR	shore	3'UTR-shore
DDX10	-0.233886	5.42e-07	2.97e-05	0.422644	0.65653	11	108741277	R	II	Body	opensea	Body-opensea
DDX21	-0.16507	3.22e-05	0.000960081	0.289278	0.454348	10	70719950	F	II	Body	shelf	Body-shelf
DDX26B	-0.371257	2.83e-40	7.82e-38	0.598643	0.9699	X	134715899	F	II	3'UTR	opensea	3'UTR-opensea
DDX26B-AS1	0.368308	5.03e-50	2.94e-47	0.386899	0.0185915	X	134654580	R	I	Body	shore	Body-shore
DDX31	-0.135067	0.000136525	0.00272924	0.343349	0.478416	9	135526929	R	II	Body	opensea	Body-opensea
DDX3X	0.255938	9.7e-38	2.25e-35	0.331009	0.075071	X	41191652	F	II	TSS1500	shore	TSS1500-shore
DDX3Y	-0.620306	2.52e-47	1.18e-44	0.271232	0.891538	Y	15023858	F	II	Body	opensea	Body-opensea
DDX43	0.101562	5.76e-05	0.00147481	0.815983	0.714422	6	74104868	R	II	1stExon	island	1stExon-island
DDX53	-0.218136	5e-27	6.85e-25	0.740316	0.958453	X	23017991	F	I	TSS200	opensea	TSS200-opensea
DDX6	0.114164	3.59e-05	0.00104158	0.708475	0.594311	11	118657363	R	II	5'UTR	shelf	5'UTR-shelf
DEDD	-0.139961	1.1e-05	0.000415054	0.216604	0.356564	1	161091682	R	II	3'UTR	shelf	3'UTR-shelf
DEDD2	-0.150141	3.38e-05	0.000996456	0.484867	0.635008	19	42712336	F	II	Body	opensea	Body-opensea
DEF8	-0.167638	3.73e-07	2.1e-05	0.280837	0.448476	16	90023747	R	II	Body	opensea	Body-opensea
DEFA4	-0.164863	0.000132368	0.0026686	0.375184	0.540047	8	6795989	F	II	TSS200	opensea	TSS200-opensea
DENND1A	-0.15318	0.000137207	0.00273918	0.372493	0.525673	9	126625444	R	II	Body	opensea	Body-opensea
DENND1B	-0.127423	0.000102099	0.00221915	0.35639	0.483813	1	197737026	F	II	5'UTR	opensea	5'UTR-opensea
DENND2D	-0.148347	5.68e-06	0.000242112	0.236998	0.385346	1	111748129	R	II	TSS1500	shore	TSS1500-shore
DENND3	-0.168672	2.18e-05	0.000713611	0.278566	0.447239	8	142148131	R	II	ExonBnd	opensea	ExonBnd-opensea
DENND5B	0.108642	0.000329605	0.00510156	0.769611	0.660969	12	31559410	F	II	Body	opensea	Body-opensea
DENND5B-AS1	-0.127683	0.000220148	0.00383953	0.244595	0.372278	12	31747193	F	II	Body	shelf	Body-shelf
DGAT2	-0.137775	1.79e-06	8.85e-05	0.328598	0.466373	11	75482823	F	II	Body	shelf	Body-shelf
DGAT2L6	-0.302066	1.3e-31	2.21e-29	0.483184	0.78525	X	69397157	F	II	TSS200	opensea	TSS200-opensea
DGCR2	-0.123785	0.000270333	0.00443849	0.407348	0.531133	22	19072685	F	II	Body	opensea	Body-opensea
DGKA	0.101774	5.01e-05	0.00133435	0.825555	0.723781	12	56329903	R	II	5'UTR	shore	5'UTR-shore
DGKD	0.10435	1.88e-08	1.2e-06	0.620206	0.515856	2	234262348	F	II	TSS1500	opensea	TSS1500-opensea
DGKG	-0.178964	3.77e-05	0.00108051	0.33585	0.514814	3	185900959	R	II	Body	opensea	Body-opensea
DGKK	-0.364612	1.17e-38	2.9e-36	0.511887	0.876498	X	50197996	R	II	Body	opensea	Body-opensea
DGKZ	-0.163356	1.59e-05	0.000557897	0.289337	0.452693	11	46378773	R	II	Body	opensea	Body-opensea
DGUOK	-0.12511	0.000165887	0.00313681	0.270685	0.395795	2	74171927	F	II	Body	opensea	Body-opensea
DHCR24	-0.109386	0.000287858	0.0046358	0.39424	0.503625	1	55353706	F	II	TSS1500	shore	TSS1500-shore
DHODH	-0.159521	6.79e-05	0.00166135	0.289779	0.449299	16	72041376	R	II	TSS1500	shore	TSS1500-shore
DHRS12	-0.128151	5.25e-06	0.000226437	0.195024	0.323174	13	52368291	F	II	Body	opensea	Body-opensea
DHRS3	-0.105149	5.14e-07	2.83e-05	0.228667	0.333816	1	12656375	R	I	Body	shore	Body-shore
DHRS4L2	-0.128432	0.00075869	0.00931926	0.280849	0.40928	14	24457541	R	II	TSS1500	shore	TSS1500-shore
DHRS7	-0.139657	9.77e-05	0.00215172	0.303998	0.443655	14	60628545	F	II	Body	shelf	Body-shelf
DHRS7B	-0.147121	0.00104431	0.0117768	0.443356	0.590477	17	21044489	F	II	Body	opensea	Body-opensea
DHRS9	-0.166543	1.89e-06	9.27e-05	0.267156	0.433699	2	169939873	R	II	Body	opensea	Body-opensea
DHTKD1	-0.156581	3.84e-05	0.00109588	0.225235	0.381815	10	12126715	F	II	Body	opensea	Body-opensea
DHX16	-0.144482	7e-05	0.00169854	0.369032	0.513514	6	30624467	F	II	Body	opensea	Body-opensea
DHX29	-0.158229	1.04e-05	0.000396764	0.218641	0.37687	5	54599343	R	II	Body	shelf	Body-shelf
DHX34	-0.113257	0.000517043	0.0070464	0.383372	0.49663	19	47873225	R	II	Body	opensea	Body-opensea
DHX35	-0.11093	0.000706166	0.00884178	0.546026	0.656956	20	37614741	R	II	Body	opensea	Body-opensea
DHX57	-0.17077	1.12e-05	0.000423343	0.25141	0.42218	2	39063259	F	II	Body	opensea	Body-opensea
DIABLO	0.105782	0.00035189	0.00534297	0.669178	0.563395	12	122712153	F	II	TSS200	shore	TSS200-shore
DIAPH1	-0.169296	0.000209548	0.00370768	0.320696	0.489992	5	140901022	F	II	Body	opensea	Body-opensea
DIAPH2	-0.439147	6.44e-50	3.72e-47	0.532358	0.971505	X	96098801	R	II	Body	opensea	Body-opensea
DIAPH3	-0.149368	7.21e-05	0.00173287	0.27205	0.421419	13	60397725	R	II	Body	opensea	Body-opensea
DIDO1	0.100365	0.00145596	0.0150369	0.715545	0.61518	20	61554004	F	II	5'UTR	shelf	5'UTR-shelf
DIEXF	-0.155702	6.72e-06	0.000278145	0.370563	0.526265	1	210011959	F	II	Body	opensea	Body-opensea
DIO1	-0.142507	8.77e-06	0.000347346	0.211933	0.35444	1	54358862	F	II	TSS1500	shelf	TSS1500-shelf
DIP2A	-0.104206	1.53e-05	0.000539949	0.399645	0.503851	21	47892256	F	II	Body	opensea	Body-opensea
DIP2B	-0.170277	0.000233525	0.00400363	0.298026	0.468303	12	51139321	F	II	3'UTR	opensea	3'UTR-opensea
DIP2C	-0.159163	0.000286761	0.004624	0.39232	0.551483	10	323649	F	I	Body	opensea	Body-opensea
DIS3L2	-0.146294	9.13e-06	0.000358551	0.261232	0.407527	2	232829998	F	II	5'UTR	shelf	5'UTR-shelf
DISC1	-0.178916	1.06e-05	0.000404986	0.244547	0.423464	1	231799060	F	II	Body	opensea	Body-opensea
DIXDC1	-0.123655	2.64e-06	0.000124839	0.206384	0.330039	11	111859626	F	II	Body	opensea	Body-opensea
DKC1	-0.291658	1.02e-40	2.88e-38	0.66362	0.955278	X	154003304	R	II	Body	opensea	Body-opensea
DLEC1	-0.168598	4.98e-05	0.00132886	0.284818	0.453416	3	38109650	R	II	Body	opensea	Body-opensea
DLEU1	-0.161391	2.44e-05	0.000778379	0.261097	0.422488	13	50795209	F	II	Body	opensea	Body-opensea
DLEU1-AS1	-0.185991	1.76e-05	0.000603895	0.314079	0.50007	13	51102958	R	II	TSS1500	opensea	TSS1500-opensea
DLEU2	-0.130973	0.000195885	0.00353357	0.369568	0.500541	13	50696070	R	II	Body	shore	Body-shore
DLEU7	-0.150239	0.000450861	0.00638333	0.327686	0.477925	13	51286764	F	II	3'UTR	opensea	3'UTR-opensea
DLEU7-AS1	-0.126424	0.000732901	0.00908522	0.244095	0.370518	13	51404212	F	II	Body	opensea	Body-opensea
DLG1	-0.14062	5.3e-05	0.0013879	0.202511	0.343131	3	196908930	R	II	Body	opensea	Body-opensea
DLG2	-0.117178	0.00304526	0.0259866	0.409454	0.526632	11	85242554	R	II	Body	opensea	Body-opensea
DLG3	-0.355026	1.17e-36	2.55e-34	0.493644	0.84867	X	69712223	R	II	Body	opensea	Body-opensea
DLG3-AS1	0.1263	4.54e-26	5.96e-24	0.135582	0.00928195	X	69674746	R	II	Body	shore	Body-shore
DLGAP1	-0.134021	5.21e-05	0.00137193	0.229466	0.363487	18	3722551	F	II	Body	opensea	Body-opensea
DLGAP2	-0.104032	5.04e-06	0.000218418	0.70599	0.810022	8	1497078	F	I	Body	island	Body-island
DLGAP2-AS1	-0.170554	6.75e-06	0.000279271	0.310726	0.48128	8	1514321	R	II	Body	shelf	Body-shelf
DLGAP4	-0.151811	0.000164805	0.00312173	0.309134	0.460944	20	35110294	R	II	Body	opensea	Body-opensea
DLL1	-0.151316	4.7e-05	0.00127234	0.324598	0.475914	6	170595920	F	I	Body	shore	Body-shore
DMC1	-0.127143	0.000385777	0.00570759	0.305774	0.432917	22	38967436	R	II	TSS1500	shore	TSS1500-shore
DMD	-0.268845	7.95e-31	1.29e-28	0.605647	0.874492	X	31282451	R	II	Body	shelf	Body-shelf
DMRTC1B	-0.179275	3.22e-19	3.21e-17	0.689083	0.868358	X	72068025	F	II	Body	opensea	Body-opensea
DMXL2	-0.123578	0.000789849	0.00959574	0.217647	0.341226	15	51850888	R	II	Body	opensea	Body-opensea
DNAAF1	-0.105912	2.61e-05	0.000817638	0.339563	0.445475	16	84209609	R	II	Body	opensea	Body-opensea
DNAH14	-0.131336	0.00158916	0.0160359	0.423413	0.554749	1	225542826	F	II	Body	opensea	Body-opensea
DNAH17	-0.112465	6.14e-05	0.001545	0.32628	0.438745	17	76439249	R	II	Body	opensea	Body-opensea
DNAH3	-0.13826	0.000172078	0.00321598	0.473508	0.611768	16	21127930	F	II	Body	opensea	Body-opensea
DNAH6	0.124454	0.00117457	0.0128322	0.642166	0.517713	2	85009198	R	II	Body	opensea	Body-opensea
DNAJB12	-0.12181	6.7e-05	0.00164492	0.498421	0.620232	10	74113178	F	I	Body	shore	Body-shore
DNAJB14	0.114337	8.17e-06	0.000327649	0.705902	0.591565	4	100865450	F	II	Body	shore	Body-shore
DNAJC1	-0.142759	4.29e-05	0.00118851	0.269503	0.412262	10	22232700	R	II	Body	opensea	Body-opensea
DNAJC10	-0.100179	0.000402656	0.00588732	0.432988	0.533167	2	183626823	F	II	Body	opensea	Body-opensea
DNAJC12	-0.119798	5.73e-07	3.13e-05	0.194591	0.314388	10	69597799	F	II	1stExon	opensea	1stExon-opensea
DNAJC21	-0.109581	0.000385482	0.0057047	0.537682	0.647263	5	34936259	F	II	ExonBnd	opensea	ExonBnd-opensea
DNAJC27	-0.144178	0.00039907	0.0058494	0.283467	0.427645	2	25192865	R	II	Body	shore	Body-shore
DNAJC28	-0.147222	0.000447379	0.00634884	0.28971	0.436933	21	34865077	F	II	TSS1500	shore	TSS1500-shore
DNAJC3	-0.181611	1.07e-05	0.00040735	0.347607	0.529217	13	96366367	F	II	Body	opensea	Body-opensea
DNAJC5	-0.121045	4.7e-05	0.00127181	0.238622	0.359666	20	62538983	F	II	5'UTR	opensea	5'UTR-opensea
DNASE1L1	-0.215083	1e-27	1.42e-25	0.720259	0.935342	X	153632032	R	II	Body	opensea	Body-opensea
DNER	-0.174685	9.05e-06	0.000356041	0.342815	0.5175	2	230266391	F	II	Body	opensea	Body-opensea
DNM1	0.147692	1.43e-18	1.39e-16	0.688145	0.540454	9	131016143	F	II	3'UTR	shelf	3'UTR-shelf
DNM2	-0.166459	3.72e-06	0.00016867	0.30802	0.474479	19	10840295	F	II	Body	opensea	Body-opensea
DNM3	-0.141286	0.000172803	0.00322582	0.348633	0.489919	1	172239092	F	II	Body	opensea	Body-opensea
DNMT3A	-0.13206	3.81e-05	0.00109048	0.313031	0.445091	2	25527366	F	II	Body	opensea	Body-opensea
DNTT	0.114562	7.09e-08	4.34e-06	0.409774	0.295211	10	98064175	R	II	5'UTR	opensea	5'UTR-opensea
DOCK1	-0.125297	0.00117753	0.0128558	0.406041	0.531339	10	129076569	F	II	Body	opensea	Body-opensea
DOCK10	-0.189733	1.06e-05	0.000402806	0.28582	0.475554	2	225749325	R	II	Body	opensea	Body-opensea
DOCK11	-0.426472	1.16e-38	2.87e-36	0.461094	0.887567	X	117633376	F	II	Body	shelf	Body-shelf
DOCK2	-0.179591	4.86e-05	0.00130471	0.335934	0.515525	5	169144438	R	II	Body	opensea	Body-opensea
DOCK4	-0.150145	0.000112459	0.00237826	0.359885	0.51003	7	111753280	F	II	Body	opensea	Body-opensea
DOCK5	-0.122149	0.000134048	0.00269227	0.263748	0.385897	8	25096974	F	II	Body	opensea	Body-opensea
DOCK7	-0.10261	0.00171357	0.0169516	0.47674	0.57935	1	63142359	R	II	Body	opensea	Body-opensea
DOCK8	-0.136718	0.000263352	0.00435988	0.249227	0.385945	9	297309	R	II	Body	opensea	Body-opensea
DOCK9	-0.120617	6.67e-05	0.00163878	0.466573	0.587191	13	99499944	R	II	Body	opensea	Body-opensea
DOK1	-0.1098	4.79e-07	2.65e-05	0.515449	0.625248	2	74783088	R	I	Body	shore	Body-shore
DOK2	0.10252	2.06e-05	0.000683346	0.644959	0.542438	8	21770233	F	II	Body	shore	Body-shore
DOK3	-0.113652	2.84e-06	0.000133144	0.202408	0.31606	5	176937834	R	II	TSS1500	opensea	TSS1500-opensea
DONSON	-0.118804	0.000178701	0.00330614	0.580582	0.699385	21	34950679	F	II	Body	opensea	Body-opensea
DOPEY2	-0.162209	2.12e-05	0.000697532	0.326478	0.488688	21	37539151	R	II	Body	opensea	Body-opensea
DOT1L	-0.134815	0.000193796	0.00350678	0.466962	0.601777	19	2162766	R	II	TSS1500	shore	TSS1500-shore
DPEP2	0.121908	6.77e-15	5.68e-13	0.474817	0.352909	16	68028395	F	I	5'UTR	shore	5'UTR-shore
DPF2	0.113806	2.85e-07	1.63e-05	0.805558	0.691752	11	65102891	F	II	Body	shore	Body-shore
DPH5	-0.1859	1.48e-05	0.000526219	0.315284	0.501184	1	101470324	F	II	Body	opensea	Body-opensea
DPP3	-0.102751	0.00221206	0.020503	0.317934	0.420686	11	66276414	F	II	Body	opensea	Body-opensea
DPPA5	0.109677	5.45e-07	2.99e-05	0.799854	0.690176	6	74064149	F	II	TSS200	island	TSS200-island
DPY19L3	-0.148489	0.000139389	0.00277088	0.241853	0.390343	19	32895224	F	II	TSS1500	shore	TSS1500-shore
DPYD	-0.173227	0.000206753	0.00367152	0.315642	0.488869	1	98372526	R	II	Body	opensea	Body-opensea
DPYS	-0.138625	0.000502488	0.00690383	0.453073	0.591697	8	105424058	F	II	Body	opensea	Body-opensea
DPYSL2	-0.120337	0.000371834	0.00555694	0.294634	0.414971	8	26469274	F	II	Body	opensea	Body-opensea
DPYSL3	-0.123607	0.000404469	0.00590739	0.298154	0.421761	5	146864694	R	II	Body	opensea	Body-opensea
DPYSL5	-0.173435	0.000142956	0.00282154	0.361403	0.534838	2	27108952	R	II	5'UTR	opensea	5'UTR-opensea
DRAM1	-0.147623	0.000277799	0.00452316	0.322113	0.469736	12	102283406	R	II	Body	opensea	Body-opensea
DRG1	-0.133423	0.000148081	0.00289444	0.279281	0.412704	22	31794552	R	II	TSS1500	shore	TSS1500-shore
DRGX	-0.203344	2.64e-05	0.000825087	0.324438	0.527783	10	50595181	F	II	Body	opensea	Body-opensea
DRP2	-0.136747	6.86e-21	7.31e-19	0.829642	0.966389	X	100515569	F	II	Body	opensea	Body-opensea
DSCAML1	-0.111257	0.0021072	0.0197778	0.395536	0.506793	11	117614695	F	II	Body	opensea	Body-opensea
DSCR3	-0.160737	0.000123055	0.00253517	0.287686	0.448423	21	38623464	R	II	Body	opensea	Body-opensea
DSE	-0.11508	0.000910405	0.0106461	0.509029	0.624109	6	116608164	R	II	5'UTR	opensea	5'UTR-opensea
DSN1	-0.135565	0.000135249	0.00271038	0.22908	0.364645	20	35386550	R	II	ExonBnd	opensea	ExonBnd-opensea
DST	-0.116414	5.46e-05	0.00141897	0.220239	0.336652	6	56405167	R	II	Body	shelf	Body-shelf
DSTYK	-0.161683	7.29e-05	0.00174641	0.334036	0.49572	1	205157410	R	II	Body	opensea	Body-opensea
DTHD1	-0.101189	8.94e-05	0.0020194	0.620957	0.722146	4	36292218	F	II	Body	opensea	Body-opensea
DTNA	-0.103397	8.36e-08	5.08e-06	0.154717	0.258114	18	32229249	F	II	5'UTR	opensea	5'UTR-opensea
DTNB	-0.191626	3.03e-05	0.000918115	0.290978	0.482604	2	25873395	R	II	TSS1500	opensea	TSS1500-opensea
DTNBP1	-0.144506	0.00135565	0.0142709	0.312957	0.457463	6	15580678	F	II	Body	opensea	Body-opensea
DTWD2	-0.163658	7.82e-05	0.00183566	0.377599	0.541258	5	118193625	F	II	Body	opensea	Body-opensea
DTX1	0.110248	0.000492941	0.00680963	0.594235	0.483987	12	113527500	F	II	Body	shelf	Body-shelf
DUPD1	-0.180567	1.72e-05	0.000592262	0.399781	0.580348	10	76808677	R	II	Body	opensea	Body-opensea
DUS2	-0.159938	2.59e-06	0.000122625	0.200269	0.360207	16	68071987	R	II	Body	opensea	Body-opensea
DUSP10	-0.161892	0.000210172	0.00371508	0.315591	0.477483	1	221877891	R	II	Body	opensea	Body-opensea
DUSP16	-0.159086	0.000133056	0.00267859	0.266923	0.426009	12	12661682	F	II	Body	opensea	Body-opensea
DUSP2	0.101813	1.77e-05	0.000606373	0.68678	0.584967	2	96809970	R	II	Body	shore	Body-shore
DUSP21	-0.254931	1.56e-32	2.76e-30	0.711	0.965931	X	44703210	R	II	TSS200	shore	TSS200-shore
DUSP27	-0.1077	8.33e-06	0.000332693	0.152209	0.259909	1	167074894	R	II	Body	opensea	Body-opensea
DUSP3	-0.165739	0.000403157	0.00589289	0.344033	0.509772	17	41844416	F	II	3'UTR	opensea	3'UTR-opensea
DUSP9	0.126637	1.3e-25	1.68e-23	0.207633	0.0809964	X	152906667	F	II	TSS1500	shore	TSS1500-shore
DYM	-0.162305	7.57e-05	0.00179529	0.296235	0.458541	18	46754833	R	II	Body	opensea	Body-opensea
DYNC1H1	-0.159773	0.000292845	0.00469452	0.433998	0.593771	14	102499390	R	II	ExonBnd	opensea	ExonBnd-opensea
DYNC1I1	-0.110731	0.00150622	0.0154094	0.524307	0.635038	7	95495104	R	II	Body	opensea	Body-opensea
DYNC1LI1	-0.153914	0.000157079	0.00302051	0.267244	0.421158	3	32599360	F	II	Body	opensea	Body-opensea
DYNC1LI2	-0.12833	0.000210055	0.00371379	0.267062	0.395392	16	66774626	F	II	Body	opensea	Body-opensea
DYNLT3	-0.168565	6.35e-16	5.57e-14	0.529159	0.697724	X	37699631	F	II	3'UTR	opensea	3'UTR-opensea
DYRK1A	-0.146464	5.59e-05	0.001443	0.433468	0.579932	21	38886664	F	II	3'UTR	opensea	3'UTR-opensea
DYRK2	0.410628	6.29e-46	2.68e-43	0.560602	0.149974	12	68042445	R	I	TSS200	island	TSS200-island
DYRK4	-0.159551	3.18e-05	0.000951833	0.296348	0.455899	12	4699085	F	II	TSS200	opensea	TSS200-opensea
DYSF	-0.172256	0.000396751	0.00582229	0.381196	0.553452	2	71704580	R	II	Body	opensea	Body-opensea
E2F1	0.144793	6.54e-05	0.00161597	0.666952	0.522159	20	32266794	F	II	Body	shore	Body-shore
E2F3	-0.144665	0.00066316	0.00844314	0.310559	0.455225	6	20483859	R	II	Body	opensea	Body-opensea
E2F7	-0.14325	5.53e-05	0.00143078	0.290569	0.433819	12	77426239	R	II	Body	opensea	Body-opensea
EAF2	-0.110784	2.33e-06	0.000111985	0.117788	0.228572	3	121555571	R	II	Body	shore	Body-shore
EBF3	-0.113497	0.0020377	0.019288	0.237287	0.350784	10	131670950	R	II	Body	opensea	Body-opensea
EBP	-0.138124	1.15e-20	1.21e-18	0.826531	0.964655	X	48382288	R	II	Body	shore	Body-shore
EBPL	-0.121016	0.00057299	0.00759357	0.33204	0.453056	13	50244794	R	II	Body	opensea	Body-opensea
ECE1	-0.145719	3.96e-05	0.00112033	0.263988	0.409707	1	21664810	R	II	Body	opensea	Body-opensea
ECHDC2	-0.10661	0.00030809	0.00486693	0.21213	0.318741	1	53365446	R	II	Body	opensea	Body-opensea
ECI1	-0.143096	6.4e-05	0.00159076	0.55487	0.697966	16	2298791	R	II	Body	shelf	Body-shelf
ECM2	-0.146172	0.000272991	0.0044689	0.381092	0.527264	9	95299530	F	II	TSS1500	opensea	TSS1500-opensea
ECT2	-0.187099	0.000131661	0.002659	0.359398	0.546497	3	172494364	F	II	Body	opensea	Body-opensea
EDA	-0.371633	3.75e-38	8.97e-36	0.390541	0.762174	X	69257154	R	II	3'UTR	opensea	3'UTR-opensea
EDA2R	-0.307441	3.81e-33	6.99e-31	0.617458	0.924899	X	65853151	F	II	5'UTR	opensea	5'UTR-opensea
EDARADD	-0.144151	0.000272852	0.00446801	0.322728	0.466879	1	236563070	R	II	Body	shelf	Body-shelf
EDEM2	-0.109421	0.00457574	0.0351815	0.265025	0.374445	20	33736089	R	II	TSS1500	shore	TSS1500-shore
EDNRB-AS1	-0.128076	0.000131793	0.00266047	0.210071	0.338147	13	78410670	F	II	Body	opensea	Body-opensea
EEA1	-0.166106	6.26e-05	0.00156624	0.309902	0.476008	12	93172875	R	II	Body	opensea	Body-opensea
EEF1DP3	-0.115338	0.000374461	0.00558483	0.440196	0.555534	13	32519553	F	II	Body	opensea	Body-opensea
EEF2K	-0.123417	0.000114604	0.00240999	0.550795	0.674212	16	22251819	F	II	Body	opensea	Body-opensea
EEFSEC	-0.143906	0.000258463	0.00430133	0.384249	0.528155	3	127889913	F	II	Body	opensea	Body-opensea
EEPD1	-0.144837	0.000181535	0.00334441	0.436788	0.581625	7	36301371	R	II	Body	opensea	Body-opensea
EFCAB1	-0.133505	0.000501342	0.00689182	0.307542	0.441046	8	49643972	R	II	Body	shelf	Body-shelf
EFCAB2	-0.12063	0.000274517	0.00448462	0.513702	0.634332	1	245273257	R	II	Body	opensea	Body-opensea
EFCAB9	-0.100331	0.00284089	0.0246816	0.48727	0.587601	5	171627720	R	II	Body	opensea	Body-opensea
EFHC2	-0.254418	6.88e-30	1.07e-27	0.637119	0.891536	X	44082528	F	II	Body	opensea	Body-opensea
EFNA5	-0.115827	2.64e-05	0.000826466	0.225248	0.341075	5	106725742	R	II	Body	opensea	Body-opensea
EFNB1	-0.367352	8.01e-30	1.24e-27	0.362123	0.729475	X	68060738	R	I	3'UTR	shore	3'UTR-shore
EFNB3	-0.122839	0.000160126	0.00306047	0.32853	0.451368	17	7614597	F	II	3'UTR	opensea	3'UTR-opensea
EFR3A	-0.140062	0.000205468	0.00365623	0.260391	0.400454	8	132951124	F	II	Body	opensea	Body-opensea
EFR3B	-0.12112	0.000557743	0.00744507	0.345262	0.466382	2	25321917	F	II	Body	opensea	Body-opensea
EFTUD1	-0.10062	0.000803669	0.00971082	0.284807	0.385427	15	82469848	R	II	Body	opensea	Body-opensea
EGFL6	-0.371685	4.55e-38	1.08e-35	0.480377	0.852062	X	13587443	F	II	TSS1500	shore	TSS1500-shore
EGFL7	-0.134945	1.38e-05	0.000498338	0.292196	0.427141	9	139557253	F	I	TSS200	shelf	TSS200-shelf
EGLN1	-0.1637	2.44e-05	0.00077761	0.287203	0.450903	1	231553510	F	II	Body	shelf	Body-shelf
EGOT	-0.140616	2.1e-05	0.000692795	0.245539	0.386155	3	4793415	F	II	TSS200	opensea	TSS200-opensea
EGR3	-0.151547	2.39e-05	0.000764195	0.250991	0.402538	8	22546240	F	II	3'UTR	shore	3'UTR-shore
EHBP1	-0.148238	0.000238424	0.00406312	0.395672	0.54391	2	62966228	R	II	Body	opensea	Body-opensea
EHD1	-0.113567	9.6e-05	0.00212313	0.390473	0.504039	11	64642316	R	II	Body	shelf	Body-shelf
EHD3	-0.116914	2.31e-05	0.000744946	0.297718	0.414632	2	31455443	F	II	TSS1500	shore	TSS1500-shore
EHD4	-0.109574	4.08e-07	2.28e-05	0.118688	0.228262	15	42260283	R	II	Body	shelf	Body-shelf
EHF	-0.110134	0.00245833	0.0221763	0.260366	0.370501	11	34675716	R	II	Body	opensea	Body-opensea
EHHADH	-0.107032	0.00364181	0.0297062	0.402457	0.509489	3	184925696	F	II	Body	opensea	Body-opensea
EHMT1	-0.154006	0.000126444	0.00258372	0.359234	0.51324	9	140554884	R	II	Body	opensea	Body-opensea
EI24	-0.131556	0.000158138	0.00303421	0.289638	0.421194	11	125441060	F	II	5'UTR	shore	5'UTR-shore
EIF1B-AS1	-0.111333	0.00274469	0.0240592	0.411149	0.522482	3	40341800	F	II	Body	opensea	Body-opensea
EIF2AK4	-0.147912	2.69e-05	0.00083894	0.239602	0.387514	15	40314382	R	II	Body	opensea	Body-opensea
EIF2C2	-0.152297	1.39e-05	0.000501435	0.333325	0.485622	8	141568652	F	II	Body	opensea	Body-opensea
EIF2C3	-0.178489	2.92e-05	0.000893479	0.265905	0.444394	1	36521401	F	II	3'UTR	opensea	3'UTR-opensea
EIF2S3	0.123736	5.79e-07	3.16e-05	0.883616	0.75988	X	24083875	R	II	Body	opensea	Body-opensea
EIF3A	-0.142005	0.000167406	0.00315642	0.416781	0.558786	10	120802096	F	II	Body	island	Body-island
EIF3H	-0.160192	7.81e-05	0.00183433	0.258751	0.418944	8	117664615	F	II	Body	opensea	Body-opensea
EIF3J	-0.156702	4.17e-27	5.74e-25	0.447486	0.604188	15	44853982	F	II	3'UTR	opensea	3'UTR-opensea
EIF4E	-0.1622	0.000259677	0.00431624	0.385429	0.547629	4	99812050	F	II	Body	opensea	Body-opensea
EIF4E3	-0.136266	8.94e-08	5.42e-06	0.191408	0.327674	3	71730474	F	II	3'UTR	opensea	3'UTR-opensea
EIF4G1	-0.152082	0.000460638	0.00648307	0.364895	0.516977	3	184050393	R	I	Body	shelf	Body-shelf
EIF4G3	-0.205437	1.93e-06	9.45e-05	0.318046	0.523483	1	21326868	F	II	Body	opensea	Body-opensea
EIF5	-0.119842	0.00123508	0.0133252	0.344614	0.464456	14	103807182	R	II	Body	opensea	Body-opensea
EIF5AL1	-0.129086	1.74e-26	2.33e-24	0.591261	0.720347	10	81271805	F	II	TSS1500	opensea	TSS1500-opensea
ELANE	-0.147391	9.23e-05	0.0020653	0.300562	0.447952	19	852114	F	II	TSS200	shore	TSS200-shore
ELF4	-0.276067	1.87e-24	2.28e-22	0.653862	0.929929	X	129246153	F	II	TSS1500	shore	TSS1500-shore
ELF5	-0.125631	0.000140304	0.00278356	0.233948	0.359579	11	34523344	F	II	Body	opensea	Body-opensea
ELK1	-0.106669	2.69e-17	2.49e-15	0.816564	0.923233	X	47496001	F	II	3'UTR	shore	3'UTR-shore
ELK3	-0.120999	0.000154993	0.00299119	0.547946	0.668946	12	96649103	R	II	Body	opensea	Body-opensea
ELL	-0.133669	0.000293887	0.00470718	0.265011	0.39868	19	18594426	F	II	Body	opensea	Body-opensea
ELL2	-0.168684	7.33e-05	0.00175328	0.292968	0.461652	5	95252658	F	II	Body	opensea	Body-opensea
ELMO1	-0.144812	0.00024466	0.00413782	0.302532	0.447344	7	37269786	R	II	Body	opensea	Body-opensea
ELMO2	-0.101238	6.85e-05	0.00167129	0.179894	0.281132	20	45023784	F	II	5'UTR	opensea	5'UTR-opensea
ELMSAN1	-0.10358	0.00148063	0.0152178	0.477399	0.580979	14	74197163	R	II	Body	opensea	Body-opensea
ELOF1	0.100844	0.000131668	0.00265901	0.703234	0.60239	19	11665102	R	I	Body	opensea	Body-opensea
ELOVL3	-0.127403	7.03e-05	0.00170443	0.232322	0.359725	10	103986736	R	II	Body	shore	Body-shore
ELOVL5	0.105825	0.000588818	0.00774356	0.70583	0.600005	6	53155555	F	II	Body	opensea	Body-opensea
ELP3	-0.101728	0.00419542	0.0329813	0.739657	0.841385	8	28043245	R	II	Body	opensea	Body-opensea
EMB	-0.110429	0.000197566	0.00355596	0.394407	0.504836	5	49716549	F	II	Body	opensea	Body-opensea
EMC8	-0.181866	3.02e-05	0.000916311	0.294688	0.476554	16	85815790	F	II	Body	opensea	Body-opensea
EMD	0.195664	3.75e-27	5.17e-25	0.464166	0.268502	X	153606335	R	II	TSS1500	island	TSS1500-island
EMILIN2	-0.139763	8.3e-05	0.00191453	0.253842	0.393606	18	2857947	F	II	Body	opensea	Body-opensea
EML2	-0.121797	2.9e-07	1.66e-05	0.332966	0.454763	19	46119475	R	I	Body	island	Body-island
EML4	-0.187694	4.49e-05	0.00123006	0.303309	0.491003	2	42444827	F	II	Body	opensea	Body-opensea
EMR1	-0.158747	5.42e-05	0.00141129	0.272424	0.431172	19	6887530	R	II	TSS200	opensea	TSS200-opensea
ENC1	-0.119063	0.000535655	0.00722698	0.482098	0.601161	5	73938574	F	II	TSS1500	shore	TSS1500-shore
ENDOD1	-0.108536	4.29e-05	0.00118876	0.233145	0.34168	11	94841384	F	I	Body	opensea	Body-opensea
ENG	-0.10444	0.000612158	0.00796197	0.310952	0.415392	9	130598107	F	II	Body	opensea	Body-opensea
ENO1	-0.206487	1.95e-05	0.000653085	0.419145	0.625632	1	8931135	F	I	Body	opensea	Body-opensea
ENOSF1	-0.109512	0.000226793	0.00391985	0.35295	0.462462	18	688474	R	II	Body	opensea	Body-opensea
ENOX1	-0.121736	0.00024259	0.00411201	0.260058	0.381793	13	43930918	F	II	Body	opensea	Body-opensea
ENOX2	-0.249431	4.75e-36	1e-33	0.721036	0.970466	X	129905165	F	II	5'UTR	opensea	5'UTR-opensea
ENPEP	-0.114852	5.85e-07	3.19e-05	0.218014	0.332866	4	111405399	R	II	Body	opensea	Body-opensea
ENPP2	-0.105095	0.00250291	0.0224672	0.338802	0.443897	8	120627704	R	II	Body	opensea	Body-opensea
ENPP3	-0.153644	0.000173564	0.0032361	0.263178	0.416821	6	131958341	R	II	TSS200	opensea	TSS200-opensea
ENPP4	-0.158615	8.63e-05	0.00196894	0.30264	0.461255	6	46096318	R	II	TSS1500	shore	TSS1500-shore
ENSA	-0.129857	0.000205098	0.00365129	0.283978	0.413835	1	150600601	R	II	Body	shore	Body-shore
ENTHD1	-0.115688	0.000193468	0.00350253	0.321605	0.437293	22	40271823	F	II	Body	opensea	Body-opensea
ENTHD2	-0.102494	0.000103399	0.0022396	0.440756	0.54325	17	79202435	F	II	3'UTR	opensea	3'UTR-opensea
ENTPD1	-0.130962	0.000132819	0.00267485	0.22194	0.352902	10	97515319	F	II	TSS1500	opensea	TSS1500-opensea
ENTPD4	0.109043	9.22e-05	0.00206329	0.815119	0.706077	8	23305122	F	II	Body	opensea	Body-opensea
EP400	-0.156208	2.36e-05	0.000757092	0.260108	0.416316	12	132469937	R	II	Body	opensea	Body-opensea
EPAS1	-0.114671	9.95e-07	5.19e-05	0.260001	0.374672	2	46562819	F	I	Body	opensea	Body-opensea
EPB41	-0.136594	0.000229216	0.00394823	0.402507	0.539101	1	29384988	R	II	Body	opensea	Body-opensea
EPB41L2	-0.110291	0.000188955	0.00344431	0.430606	0.540896	6	131291248	R	II	5'UTR	opensea	5'UTR-opensea
EPB41L3	-0.136644	0.000487567	0.00675487	0.298124	0.434767	18	5463618	F	II	Body	opensea	Body-opensea
EPB49	-0.116633	4.11e-08	2.57e-06	0.185886	0.302519	8	21914287	F	I	TSS1500	island	TSS1500-island
EPC1	-0.118211	2.06e-05	0.000681563	0.493982	0.612194	10	32616338	F	II	Body	opensea	Body-opensea
EPC2	-0.12822	0.000355306	0.00537878	0.415413	0.543632	2	149478494	F	II	Body	opensea	Body-opensea
EPG5	-0.1251	0.000668037	0.00848871	0.490935	0.616034	18	43436628	F	II	Body	opensea	Body-opensea
EPHA1-AS1	-0.113327	0.00620598	0.0442218	0.273422	0.386749	7	143111028	R	II	Body	opensea	Body-opensea
EPHA2	-0.105516	8.73e-05	0.00198707	0.506374	0.61189	1	16483658	F	I	TSS1500	shore	TSS1500-shore
EPHB3	-0.111728	0.000156348	0.00301008	0.227198	0.338926	3	184297495	R	II	Body	shelf	Body-shelf
EPHX1	-0.13555	3.49e-05	0.00101986	0.405297	0.540847	1	226015073	F	II	5'UTR	opensea	5'UTR-opensea
EPM2AIP1	-0.11097	0.000280012	0.00454806	0.227365	0.338336	3	37030880	R	II	3'UTR	shelf	3'UTR-shelf
EPS15	-0.163825	0.000517044	0.0070464	0.366937	0.530762	1	51956747	F	II	Body	opensea	Body-opensea
EPS15L1	-0.116978	2.08e-05	0.000688478	0.508668	0.625645	19	16556977	F	II	Body	opensea	Body-opensea
EPSTI1	-0.118532	0.000216996	0.00379988	0.235042	0.353574	13	43558950	F	II	Body	opensea	Body-opensea
ERAP2	0.145124	0.000288809	0.00464573	0.688056	0.542932	5	96221731	F	II	Body	opensea	Body-opensea
ERAS	-0.185739	3.63e-25	4.58e-23	0.739909	0.925648	X	48687169	F	II	TSS200	shore	TSS200-shore
ERBB2	-0.119308	0.000151957	0.00294926	0.260522	0.379831	17	37875709	F	II	Body	shelf	Body-shelf
ERBB4	-0.104853	0.000210542	0.00371971	0.412022	0.516875	2	212602163	F	II	Body	opensea	Body-opensea
ERC1	-0.152732	0.000128507	0.00261373	0.291176	0.443907	12	1212226	R	II	Body	opensea	Body-opensea
ERC2	-0.113405	5.91e-06	0.000250081	0.605957	0.719362	3	55651043	F	II	3'UTR	opensea	3'UTR-opensea
ERCC3	-0.201059	8.59e-06	0.000341527	0.348457	0.549516	2	128052778	F	II	TSS1500	shore	TSS1500-shore
ERCC6L	0.143486	2.04e-25	2.6e-23	0.162738	0.0192524	X	71458866	R	II	TSS200	island	TSS200-island
ERCC6L2	-0.102553	0.00381278	0.0307187	0.265429	0.367982	9	98743029	F	II	Body	opensea	Body-opensea
ERCC8	-0.127903	5.84e-05	0.00148786	0.223559	0.351462	5	60239580	R	II	Body	shore	Body-shore
ERG	-0.138257	0.000234746	0.00401849	0.341175	0.479432	21	39810663	F	II	Body	opensea	Body-opensea
ERGIC1	-0.138206	0.000234371	0.00401396	0.296551	0.434757	5	172280684	R	II	Body	opensea	Body-opensea
ERI1	-0.147954	0.00028458	0.00459924	0.298986	0.44694	8	8881121	R	II	Body	opensea	Body-opensea
ERI3	-0.160088	0.000517425	0.00705061	0.361992	0.52208	1	44799317	F	II	5'UTR	opensea	5'UTR-opensea
ERICH1	-0.200553	7.35e-06	0.000299918	0.302212	0.502765	8	622346	F	II	Body	shore	Body-shore
ERLIN1	-0.169918	0.000136015	0.00272178	0.387377	0.557295	10	101942078	F	II	Body	shelf	Body-shelf
ERN1	-0.139239	0.000151921	0.0029487	0.255724	0.394963	17	62169667	R	II	Body	opensea	Body-opensea
ERP27	-0.104328	0.000382583	0.00567359	0.248758	0.353087	12	15091395	R	II	1stExon	opensea	1stExon-opensea
ERV3-1	0.281722	8.37e-39	2.08e-36	0.909879	0.628157	7	64459246	R	II	5'UTR	opensea	5'UTR-opensea
ERVK13-1	0.186307	3.32e-17	3.06e-15	0.880374	0.694066	16	2714370	F	II	Body	opensea	Body-opensea
ESD	-0.143216	0.00026624	0.00439277	0.296137	0.439353	13	47371987	F	II	TSS1500	shore	TSS1500-shore
ESM1	-0.139936	0.000587111	0.00772748	0.432739	0.572674	5	54275198	R	I	Body	opensea	Body-opensea
ESPL1	-0.126917	3.24e-06	0.000149445	0.171086	0.298003	12	53661219	F	II	TSS1500	shore	TSS1500-shore
ESR1	-0.140062	6.6e-06	0.000274205	0.396166	0.536228	6	152136221	F	II	Body	opensea	Body-opensea
ESRRA	-0.10159	0.000849983	0.0101309	0.412874	0.514464	11	64081158	R	II	Body	shelf	Body-shelf
ESRRB	-0.119175	0.00729971	0.0499084	0.477437	0.596612	14	76873677	F	II	5'UTR	opensea	5'UTR-opensea
ESRRG	-0.134991	6.61e-08	4.06e-06	0.487893	0.622884	1	216770086	R	II	Body	opensea	Body-opensea
ESX1	-0.151865	2.79e-12	2.12e-10	0.696541	0.848406	X	103494829	F	II	3'UTR	shore	3'UTR-shore
ESYT1	-0.112919	5.15e-05	0.00135954	0.24724	0.360159	12	56520954	R	II	TSS1500	shore	TSS1500-shore
ETF1	-0.163017	0.000106098	0.00228166	0.320763	0.48378	5	137843400	F	II	3'UTR	opensea	3'UTR-opensea
ETFB	0.105529	0.00037097	0.00554813	0.770271	0.664742	19	51858098	R	II	TSS200	opensea	TSS200-opensea
ETFDH	-0.167951	0.000335679	0.00516526	0.352237	0.520188	4	159603427	R	II	1stExon	opensea	1stExon-opensea
ETNK1	-0.166773	9.88e-05	0.00216855	0.311793	0.478566	12	22843015	F	II	3'UTR	opensea	3'UTR-opensea
ETS1	-0.13243	3.32e-06	0.000152809	0.145119	0.277549	11	128446070	F	II	5'UTR	opensea	5'UTR-opensea
ETS2	-0.15603	0.000256786	0.00428164	0.276775	0.432804	21	40183363	R	II	Body	opensea	Body-opensea
ETV3	0.108083	0.00269992	0.0237661	0.745523	0.63744	1	157103641	R	II	3'UTR	opensea	3'UTR-opensea
ETV5	0.101211	0.000574844	0.0076111	0.642248	0.541037	3	185785561	F	II	Body	opensea	Body-opensea
ETV6	-0.167464	0.000140794	0.00279017	0.294394	0.461858	12	11887650	R	II	Body	opensea	Body-opensea
ETV7	-0.122257	1.04e-05	0.000398042	0.228876	0.351133	6	36341704	F	II	Body	opensea	Body-opensea
EVI5	-0.112261	0.00017131	0.00320652	0.229739	0.342001	1	92981652	R	II	Body	opensea	Body-opensea
EVL	0.111311	0.000121281	0.00250904	0.770443	0.659132	14	100559341	R	II	Body	opensea	Body-opensea
EXD3	-0.124585	4.52e-06	0.000198735	0.481777	0.606362	9	140259748	F	II	Body	shelf	Body-shelf
EXOC1	0.127	0.000122735	0.00253059	0.798535	0.671536	4	56718320	F	II	TSS1500	shore	TSS1500-shore
EXOC2	-0.12793	0.00277035	0.024223	0.469076	0.597006	6	611523	R	II	Body	opensea	Body-opensea
EXOC3	-0.154921	8.39e-06	0.000334791	0.415918	0.570839	5	448790	F	I	Body	opensea	Body-opensea
EXOC4	-0.166471	0.000137177	0.00273872	0.387792	0.554262	7	132978646	F	II	Body	opensea	Body-opensea
EXOC5	-0.100676	0.000968738	0.0111477	0.579196	0.679872	14	57715646	R	II	Body	opensea	Body-opensea
EXOC6	-0.141202	0.000104039	0.00225007	0.244459	0.385661	10	94750225	F	II	Body	opensea	Body-opensea
EXOC6B	-0.115579	4.38e-07	2.44e-05	0.132765	0.248344	2	73007743	F	II	Body	opensea	Body-opensea
EXOC7	-0.130226	0.000402561	0.00588656	0.333413	0.463638	17	74100277	R	II	TSS1500	shore	TSS1500-shore
EXT1	-0.13103	5.3e-07	2.91e-05	0.148309	0.27934	8	119098754	F	II	Body	opensea	Body-opensea
EYA3	-0.121024	9.67e-05	0.00213571	0.386195	0.507219	1	28396758	R	II	Body	opensea	Body-opensea
EYS	-0.124786	0.000815538	0.00982189	0.314269	0.439055	6	64516610	F	II	Body	opensea	Body-opensea
EZH1	0.123138	9.91e-05	0.00217276	0.759967	0.636829	17	40856988	F	II	Body	opensea	Body-opensea
EZH2	-0.108199	0.00138017	0.014452	0.231902	0.340102	7	148554020	F	II	5'UTR	opensea	5'UTR-opensea
EZR-AS1	-0.151806	0.000123187	0.00253695	0.353226	0.505032	6	159240983	F	II	Body	shore	Body-shore
F10	-0.112594	0.000535829	0.00722838	0.224746	0.33734	13	113793268	R	II	Body	opensea	Body-opensea
F12	-0.115247	0.000329488	0.00510089	0.388812	0.504059	5	176836695	R	II	TSS200	opensea	TSS200-opensea
F8	-0.366278	3e-43	1.03e-40	0.580243	0.946521	X	154066166	F	II	Body	opensea	Body-opensea
F9	-0.15861	2.13e-19	2.14e-17	0.371428	0.530038	X	138612736	R	II	TSS200	opensea	TSS200-opensea
FAAH2	-0.272394	1.45e-36	3.14e-34	0.513421	0.785815	X	57312189	F	II	TSS1500	opensea	TSS1500-opensea
FABP5	-0.150727	5.07e-05	0.00134469	0.318722	0.469449	8	82191838	R	II	TSS1500	shore	TSS1500-shore
FADS2	-0.109744	5.56e-06	0.000237887	0.174344	0.284088	11	61594708	F	II	TSS1500	shore	TSS1500-shore
FADS6	-0.104469	5.69e-05	0.00146038	0.194617	0.299086	17	72879607	F	II	Body	opensea	Body-opensea
FAF2	-0.114467	1.43e-05	0.000512174	0.565048	0.679516	5	175913341	R	II	ExonBnd	opensea	ExonBnd-opensea
FAH	-0.117985	0.00193459	0.0185555	0.338065	0.456049	15	80469670	R	II	Body	opensea	Body-opensea
FAM104B	-0.122402	4.57e-06	0.000200841	0.517835	0.640237	X	55181874	F	II	Body	opensea	Body-opensea
FAM105A	-0.156378	3.68e-05	0.00106084	0.235674	0.392051	5	14588320	R	II	Body	opensea	Body-opensea
FAM107B	-0.156106	3.65e-05	0.00105471	0.19448	0.350585	10	14620934	R	II	Body	opensea	Body-opensea
FAM110B	-0.108885	0.000414037	0.00601018	0.320341	0.429226	8	59050602	F	II	5'UTR	opensea	5'UTR-opensea
FAM111A	0.12438	4.04e-05	0.00113621	0.785295	0.660915	11	58920029	F	II	Body	opensea	Body-opensea
FAM114A1	-0.106501	0.00175193	0.0172393	0.276615	0.383116	4	38875533	R	II	5'UTR	opensea	5'UTR-opensea
FAM117A	0.107277	0.000676714	0.00856969	0.5221	0.414823	17	47826445	R	II	Body	opensea	Body-opensea
FAM118B	-0.105974	3.44e-05	0.00101001	0.312028	0.418002	11	126084874	R	II	5'UTR	shelf	5'UTR-shelf
FAM120A	-0.154521	9.66e-05	0.00213303	0.279246	0.433767	9	96224366	R	II	Body	opensea	Body-opensea
FAM120B	-0.212011	2.09e-05	0.000688949	0.352253	0.564265	6	170684299	R	II	Body	shore	Body-shore
FAM120C	-0.336837	1.01e-41	3.07e-39	0.591546	0.928383	X	54205289	R	II	Body	shelf	Body-shelf
FAM122B	-0.276851	1.35e-26	1.81e-24	0.497434	0.774285	X	133917390	F	II	Body	opensea	Body-opensea
FAM122C	-0.236264	4.37e-32	7.57e-30	0.616706	0.85297	X	133944482	F	II	Body	opensea	Body-opensea
FAM123B	-0.332505	2.84e-33	5.23e-31	0.513992	0.846497	X	63424405	R	II	5'UTR	island	5'UTR-island
FAM124A	-0.12252	0.000455105	0.0064271	0.225802	0.348322	13	51815959	R	II	Body	opensea	Body-opensea
FAM125B	-0.164062	0.000158922	0.0030446	0.395228	0.55929	9	129184186	F	II	Body	opensea	Body-opensea
FAM126A	-0.156754	4.66e-18	4.45e-16	0.670021	0.826774	7	22981286	R	II	3'UTR	opensea	3'UTR-opensea
FAM127A	0.28311	1.48e-43	5.19e-41	0.302624	0.0195146	X	134166046	R	II	TSS1500	shore	TSS1500-shore
FAM127B	0.149053	2.61e-19	2.61e-17	0.299338	0.150286	X	134185523	R	II	3'UTR	shore	3'UTR-shore
FAM127C	-0.241119	4.56e-20	4.68e-18	0.71299	0.95411	X	134157153	F	II	TSS1500	shore	TSS1500-shore
FAM129A	-0.135579	0.000670784	0.00851451	0.304771	0.44035	1	184899589	F	II	Body	opensea	Body-opensea
FAM133A	0.124622	3.35e-16	2.97e-14	0.161339	0.0367176	X	92929446	F	II	5'UTR	shore	5'UTR-shore
FAM133B	-0.147521	0.000123234	0.00253734	0.210552	0.358073	7	92198639	R	II	Body	opensea	Body-opensea
FAM134B	-0.138959	7.7e-05	0.00181588	0.520008	0.658966	5	16509481	R	II	TSS1500	opensea	TSS1500-opensea
FAM13A	-0.14419	0.000673138	0.00853695	0.276758	0.420949	4	89885303	F	II	Body	opensea	Body-opensea
FAM13B	-0.115551	2.82e-05	0.000869979	0.145539	0.261091	5	137330883	F	II	Body	opensea	Body-opensea
FAM149B1	-0.111062	0.00117112	0.012804	0.340664	0.451726	10	74988294	R	II	Body	opensea	Body-opensea
FAM151B	-0.148418	1.23e-06	6.29e-05	0.239949	0.388367	5	79799917	R	II	Body	opensea	Body-opensea
FAM155B	-0.155891	7.07e-12	5.29e-10	0.562927	0.718819	X	68727150	R	II	Body	shore	Body-shore
FAM156A	-0.344078	1.46e-35	3e-33	0.545086	0.889164	X	53025900	F	II	TSS1500	shore	TSS1500-shore
FAM157B	-0.102766	0.000214149	0.00376505	0.617004	0.719771	9	141107176	R	II	Body	opensea	Body-opensea
FAM160B1	-0.166235	0.000296955	0.00474249	0.548779	0.715014	10	116640016	F	II	Body	opensea	Body-opensea
FAM161B	-0.147023	0.000506427	0.00694232	0.311783	0.458806	14	74409552	F	II	Body	opensea	Body-opensea
FAM162A	-0.12576	0.000659584	0.00840816	0.240746	0.366506	3	122128730	F	II	3'UTR	opensea	3'UTR-opensea
FAM163B	-0.115648	0.000196021	0.00353543	0.255717	0.371365	9	136446041	R	II	TSS1500	shore	TSS1500-shore
FAM165B	-0.120748	1.96e-05	0.000657063	0.236355	0.357103	21	35746798	R	II	TSS1500	shore	TSS1500-shore
FAM167A	0.100673	0.000783614	0.00954009	0.752884	0.652211	8	11280085	R	II	3'UTR	opensea	3'UTR-opensea
FAM168A	-0.156897	9.86e-05	0.00216595	0.313125	0.470022	11	73115417	F	II	3'UTR	opensea	3'UTR-opensea
FAM169A	-0.107589	0.00246769	0.0222361	0.52153	0.62912	5	74145773	F	II	Body	opensea	Body-opensea
FAM169B	-0.130167	0.000637091	0.00819855	0.302703	0.43287	15	99048945	F	II	5'UTR	opensea	5'UTR-opensea
FAM172A	-0.128636	0.000892715	0.0104923	0.514964	0.6436	5	93217325	R	II	Body	opensea	Body-opensea
FAM174A	-0.109453	0.000741604	0.00916262	0.294895	0.404348	5	99886768	F	II	Body	opensea	Body-opensea
FAM178B	-0.131574	0.000527458	0.007149	0.311759	0.443333	2	97551653	R	II	Body	opensea	Body-opensea
FAM179A	-0.148545	5.37e-05	0.00140178	0.3021	0.450645	2	29241078	R	II	Body	opensea	Body-opensea
FAM184A	-0.147941	0.000360888	0.00543816	0.29911	0.447051	6	119441387	F	II	5'UTR	opensea	5'UTR-opensea
FAM186B	-0.155762	0.000351901	0.00534305	0.296084	0.451846	12	50000856	F	II	TSS1500	opensea	TSS1500-opensea
FAM188B	-0.13917	6.58e-05	0.00162294	0.274912	0.414082	7	30829005	F	II	Body	opensea	Body-opensea
FAM18A	-0.125072	0.00081231	0.00979273	0.337675	0.462747	16	10909361	F	II	Body	shelf	Body-shelf
FAM192A	-0.125319	4.15e-05	0.00115886	0.230765	0.356084	16	57200965	F	II	Body	opensea	Body-opensea
FAM193A	-0.114854	0.00231751	0.0212368	0.456903	0.571757	4	2665187	R	II	Body	opensea	Body-opensea
FAM193B	-0.155606	0.00013427	0.00269577	0.313387	0.468993	5	176972593	R	II	Body	opensea	Body-opensea
FAM194A	0.108977	0.000279043	0.00453774	0.5971	0.488123	3	150420821	F	II	Body	shore	Body-shore
FAM196A	0.127864	1.02e-06	5.32e-05	0.839659	0.711796	10	128940318	R	II	Body	opensea	Body-opensea
FAM196B	-0.105269	0.000771583	0.00943245	0.403697	0.508966	5	169302407	F	II	Body	opensea	Body-opensea
FAM197Y2	-0.528498	9.24e-45	3.59e-42	0.324059	0.852557	Y	9214230	F	I	TSS1500	shore	TSS1500-shore
FAM198A	-0.100407	0.00124876	0.0134322	0.36721	0.467618	3	43073152	R	II	Body	opensea	Body-opensea
FAM199X	-0.151427	1.18e-23	1.4e-21	0.79723	0.948657	X	103430634	R	II	Body	opensea	Body-opensea
FAM19A5	0.117012	0.000178541	0.00330362	0.49576	0.378748	22	49031665	R	II	Body	opensea	Body-opensea
FAM200B	-0.208503	1.87e-06	9.18e-05	0.299047	0.50755	4	15691805	R	II	3'UTR	opensea	3'UTR-opensea
FAM208A	-0.13898	3.56e-05	0.00103644	0.574397	0.713376	3	56707886	R	II	Body	opensea	Body-opensea
FAM208B	-0.180413	8.4e-05	0.0019315	0.366161	0.546574	10	5791876	F	II	Body	opensea	Body-opensea
FAM20A	-0.104854	0.000216365	0.00379228	0.195583	0.300437	17	66576548	R	II	Body	opensea	Body-opensea
FAM212B	-0.157345	5.23e-05	0.00137437	0.253015	0.41036	1	112276821	F	II	Body	opensea	Body-opensea
FAM214A	-0.13769	1.44e-08	9.31e-07	0.58576	0.72345	15	52944269	F	II	TSS200	opensea	TSS200-opensea
FAM216B	-0.142882	0.000156814	0.00301681	0.22496	0.367842	13	43354782	R	II	TSS1500	opensea	TSS1500-opensea
FAM221A	-0.15042	0.000200353	0.00359015	0.28766	0.43808	7	23721400	F	II	Body	shore	Body-shore
FAM227A	-0.103083	0.000936514	0.0108768	0.37681	0.479893	22	39024644	R	II	Body	opensea	Body-opensea
FAM227B	-0.134233	0.0011371	0.0125308	0.288266	0.422499	15	49785386	R	II	Body	opensea	Body-opensea
FAM24B	-0.101516	5.07e-07	2.79e-05	0.645696	0.747212	10	124635805	R	II	5'UTR	shelf	5'UTR-shelf
FAM35A	0.1355	1.97e-22	2.22e-20	0.282632	0.147132	10	88854244	F	I	TSS1500	island	TSS1500-island
FAM3A	-0.240765	3.43e-32	5.97e-30	0.730936	0.971701	X	153736032	F	II	Body	shore	Body-shore
FAM3C	-0.126575	0.000280899	0.0045576	0.219908	0.346484	7	121021802	R	II	Body	opensea	Body-opensea
FAM3D	-0.123009	2.67e-05	0.000832157	0.568687	0.691697	3	58652503	F	II	1stExon	opensea	1stExon-opensea
FAM45A	-0.189873	7.39e-06	0.000301406	0.260314	0.450187	10	120873428	F	II	Body	opensea	Body-opensea
FAM45B	-0.172473	5.32e-21	5.69e-19	0.713165	0.885639	X	129627603	R	II	TSS1500	opensea	TSS1500-opensea
FAM46A	-0.140315	0.000120691	0.00250054	0.280686	0.421002	6	82459006	R	II	3'UTR	shelf	3'UTR-shelf
FAM46C	-0.11837	0.000230048	0.00395858	0.603571	0.721941	1	118150813	R	II	5'UTR	shore	5'UTR-shore
FAM46D	0.108729	1.08e-08	7e-07	0.79336	0.684631	X	79591032	F	II	5'UTR	shore	5'UTR-shore
FAM47A	-0.266677	2.36e-36	5.05e-34	0.636486	0.903163	X	34150470	R	I	TSS200	shore	TSS200-shore
FAM47B	-0.257069	7.39e-34	1.41e-31	0.592778	0.849847	X	34960829	R	II	TSS200	shore	TSS200-shore
FAM47C	-0.242855	7.7e-27	1.05e-24	0.509394	0.752249	X	37026364	R	II	TSS200	island	TSS200-island
FAM47E	-0.138697	7.24e-05	0.00173893	0.256662	0.395359	4	77137900	R	II	5'UTR	shelf	5'UTR-shelf
FAM48B1	-0.222983	3.52e-23	4.1e-21	0.733303	0.956287	X	24380401	F	II	TSS1500	island	TSS1500-island
FAM48B2	-0.177401	1.03e-23	1.22e-21	0.484472	0.661873	X	24329961	R	II	1stExon	shore	1stExon-shore
FAM49A	-0.134415	7.17e-05	0.00172729	0.4368	0.571215	2	16804452	F	II	5'UTR	opensea	5'UTR-opensea
FAM49B	-0.14261	0.000206697	0.00367107	0.265369	0.407979	8	130970618	R	II	Body	opensea	Body-opensea
FAM50A	-0.141393	5.44e-25	6.8e-23	0.802389	0.943783	X	153675452	R	II	Body	shelf	Body-shelf
FAM53B	-0.146006	2.86e-05	0.000877655	0.390871	0.536877	10	126396176	F	II	5'UTR	opensea	5'UTR-opensea
FAM57A	-0.110943	1.92e-07	1.12e-05	0.125202	0.236145	17	643637	R	II	Body	opensea	Body-opensea
FAM58A	0.187563	1.43e-35	2.95e-33	0.221082	0.0335196	X	152865012	F	II	TSS1500	island	TSS1500-island
FAM63A	-0.118432	4.22e-05	0.00117502	0.252953	0.371385	1	150974186	R	II	Body	opensea	Body-opensea
FAM65B	-0.115363	0.000190676	0.00346671	0.450978	0.566341	6	25022493	R	II	Body	opensea	Body-opensea
FAM65C	-0.105588	0.000109302	0.00232922	0.443726	0.549314	20	49253618	F	II	TSS200	opensea	TSS200-opensea
FAM69A	0.100601	0.00096533	0.0111191	0.714729	0.614128	1	93343575	R	II	TSS1500	opensea	TSS1500-opensea
FAM70A	-0.170845	4.63e-15	3.91e-13	0.608657	0.779502	X	119445843	F	II	TSS1500	shore	TSS1500-shore
FAM71B	0.120384	0.000676374	0.00856675	0.718877	0.598493	5	156594465	R	II	TSS1500	opensea	TSS1500-opensea
FAM82B	-0.138393	0.000131353	0.00265472	0.388878	0.527271	8	87521456	F	II	TSS1500	shore	TSS1500-shore
FAM83F	-0.165354	4.13e-06	0.000184385	0.281509	0.446863	22	40403980	R	II	Body	opensea	Body-opensea
FAM86B3P	-0.172312	1.26e-05	0.000465213	0.406846	0.579157	8	8102345	F	II	Body	opensea	Body-opensea
FAM87B	-0.124049	0.000963002	0.011098	0.263543	0.387593	1	752696	F	II	TSS200	opensea	TSS200-opensea
FAM96A	-0.176751	2.07e-07	1.21e-05	0.258587	0.435338	15	64382893	R	II	Body	shelf	Body-shelf
FAM9A	-0.165115	2.53e-27	3.51e-25	0.752311	0.917426	X	8766726	F	II	Body	shelf	Body-shelf
FAM9B	-0.185687	4.27e-21	4.57e-19	0.699824	0.885511	X	9001881	F	II	TSS1500	opensea	TSS1500-opensea
FAM9C	-0.327398	1.07e-39	2.83e-37	0.593251	0.920649	X	13062862	F	II	TSS200	opensea	TSS200-opensea
FANCA	-0.118882	4.72e-05	0.00127728	0.397051	0.515933	16	89845389	F	II	Body	opensea	Body-opensea
FANCB	0.240093	7.94e-22	8.78e-20	0.266537	0.0264441	X	14891763	F	II	TSS1500	shore	TSS1500-shore
FANCM	-0.122323	0.00116189	0.0127282	0.259844	0.382167	14	45646416	F	II	Body	opensea	Body-opensea
FAP	-0.141425	2.05e-05	0.000680364	0.392891	0.534316	2	163034394	F	II	Body	opensea	Body-opensea
FAR2	-0.149426	0.000141153	0.00279525	0.241366	0.390792	12	29376483	F	II	TSS200	opensea	TSS200-opensea
FARP1	-0.135245	5.27e-05	0.00138166	0.282783	0.418028	13	99081199	F	II	Body	opensea	Body-opensea
FARP2	0.107188	0.000261758	0.0043405	0.766884	0.659696	2	242409407	F	II	Body	opensea	Body-opensea
FARS2	-0.155643	0.000187336	0.00342322	0.302832	0.458476	6	5525721	R	II	Body	opensea	Body-opensea
FARSB	-0.192914	5.92e-05	0.0015024	0.36395	0.556864	2	223448731	F	II	Body	opensea	Body-opensea
FASLG	0.107001	0.000389632	0.00574625	0.678683	0.571682	1	172628065	F	II	TSS200	opensea	TSS200-opensea
FAT3	0.101464	8.23e-05	0.00190419	0.625268	0.523805	11	92559970	R	II	Body	opensea	Body-opensea
FATE1	-0.289196	8.84e-31	1.43e-28	0.576703	0.865899	X	150884746	R	II	Body	opensea	Body-opensea
FBLN1	-0.100281	0.00435954	0.0339448	0.299888	0.400168	22	45996826	R	II	3'UTR	opensea	3'UTR-opensea
FBLN5	0.100879	0.000133332	0.00268217	0.787489	0.68661	14	92336250	R	II	3'UTR	opensea	3'UTR-opensea
FBN2	-0.133135	0.000387088	0.00572116	0.335699	0.468834	5	127676746	F	II	Body	opensea	Body-opensea
FBP2	0.12234	7.46e-05	0.00177607	0.689632	0.567292	9	97346942	R	II	Body	opensea	Body-opensea
FBXL13	-0.117076	7.94e-06	0.000319927	0.563781	0.680856	7	102613941	R	II	Body	opensea	Body-opensea
FBXL14	-0.126917	0.000109248	0.00232847	0.499957	0.626874	12	1687227	R	II	Body	opensea	Body-opensea
FBXL17	-0.160883	0.000315371	0.00495079	0.353274	0.514157	5	107229650	F	II	Body	opensea	Body-opensea
FBXL18	-0.109376	0.000475882	0.00663793	0.326183	0.435559	7	5523636	R	II	Body	shelf	Body-shelf
FBXL20	-0.124835	2.73e-06	0.000128427	0.172378	0.297214	17	37482420	R	II	Body	opensea	Body-opensea
FBXO11	-0.128783	0.000593665	0.00778905	0.320172	0.448955	2	48116881	R	II	TSS1500	opensea	TSS1500-opensea
FBXO22	-0.139008	3.54e-05	0.00103029	0.22002	0.359028	15	76194729	R	II	TSS1500	shore	TSS1500-shore
FBXO3	0.101382	8.33e-06	0.000332728	0.763878	0.662496	11	33775048	R	II	Body	opensea	Body-opensea
FBXO31	-0.109939	2.15e-05	0.000704067	0.182483	0.292422	16	87402123	F	II	Body	opensea	Body-opensea
FBXO32	0.114185	0.000134125	0.00269351	0.724361	0.610175	8	124529273	R	II	5'UTR	opensea	5'UTR-opensea
FBXO34	-0.117662	0.0027304	0.0239689	0.364651	0.482313	14	55764647	R	II	5'UTR	shore	5'UTR-shore
FBXO38	-0.174401	4.91e-05	0.00131455	0.215482	0.389883	5	147777756	F	II	Body	opensea	Body-opensea
FBXO5	-0.113311	0.000465982	0.00653736	0.233305	0.346615	6	153299788	R	II	5'UTR	shelf	5'UTR-shelf
FBXO8	-0.155221	0.000107898	0.00230858	0.358299	0.51352	4	175206217	F	II	TSS1500	shore	TSS1500-shore
FBXO9	-0.130776	0.00122531	0.0132438	0.257591	0.388368	6	52934457	R	II	Body	shelf	Body-shelf
FBXW10	-0.192914	7.96e-06	0.000320544	0.346679	0.539593	17	18672614	F	II	Body	opensea	Body-opensea
FBXW11	-0.144505	0.000119791	0.00248697	0.304654	0.449159	5	171301564	R	II	Body	opensea	Body-opensea
FBXW12	-0.16562	2.81e-05	0.000867062	0.311523	0.477143	3	48412245	R	II	TSS1500	opensea	TSS1500-opensea
FBXW2	-0.124492	0.000428818	0.00616014	0.449516	0.574008	9	123546098	R	II	Body	opensea	Body-opensea
FBXW7	-0.137708	1.99e-05	0.000664768	0.453878	0.591586	4	153346037	F	II	5'UTR	opensea	5'UTR-opensea
FCAR	-0.165703	5.15e-05	0.00136076	0.303154	0.468857	19	55385662	F	II	5'UTR	opensea	5'UTR-opensea
FCER1G	-0.164124	2.34e-05	0.000752539	0.317397	0.481521	1	161184305	R	II	TSS1500	opensea	TSS1500-opensea
FCGR2A	-0.125463	8.75e-05	0.00198991	0.356355	0.481817	1	161476380	R	I	ExonBnd	opensea	ExonBnd-opensea
FCGR3B	-0.126643	5.15e-05	0.00135964	0.245614	0.372257	1	161601053	R	II	5'UTR	opensea	5'UTR-opensea
FCGRT	-0.121544	1.06e-06	5.52e-05	0.229303	0.350847	19	50015780	F	II	5'UTR	shore	5'UTR-shore
FCHO1	-0.144645	8.56e-07	4.52e-05	0.210228	0.354874	19	17876064	R	II	Body	shore	Body-shore
FCHSD2	-0.188936	2.03e-05	0.000674462	0.319611	0.508547	11	72662461	R	II	Body	opensea	Body-opensea
FCN1	-0.123778	0.000162169	0.00308779	0.412367	0.536145	9	137810159	R	II	TSS1500	opensea	TSS1500-opensea
FCRL2	-0.10808	2.35e-05	0.000753986	0.215611	0.323691	1	157746930	F	II	TSS200	opensea	TSS200-opensea
FECH	0.112856	0.0036012	0.0294632	0.759779	0.646923	18	55212809	F	II	3'UTR	opensea	3'UTR-opensea
FER	-0.126594	7.04e-05	0.00170531	0.606387	0.732981	5	108082959	R	II	TSS1500	shore	TSS1500-shore
FER1L5	-0.182668	7.59e-05	0.00179842	0.312897	0.495565	2	97331035	R	II	Body	opensea	Body-opensea
FER1L6	-0.135092	0.000874103	0.0103295	0.352817	0.487909	8	124893208	R	II	5'UTR	opensea	5'UTR-opensea
FERMT3	-0.119781	4.39e-05	0.00121021	0.286565	0.406346	11	63973006	F	II	TSS1500	shore	TSS1500-shore
FES	-0.100199	0.000317349	0.00497221	0.271716	0.371915	15	91427184	F	II	TSS1500	shore	TSS1500-shore
FEZ2	-0.174091	0.000166378	0.00314379	0.310286	0.484377	2	36790185	R	II	Body	opensea	Body-opensea
FFAR2	-0.105097	6.81e-05	0.0016637	0.19165	0.296747	19	35939561	F	II	TSS1500	opensea	TSS1500-opensea
FGD1	-0.380639	3.25e-39	8.33e-37	0.483127	0.863765	X	54472372	F	II	3'UTR	opensea	3'UTR-opensea
FGD4	-0.193131	1.25e-05	0.000460136	0.300563	0.493694	12	32638839	F	II	TSS200	opensea	TSS200-opensea
FGD5	-0.161343	0.00010328	0.00223739	0.336765	0.498109	3	14865571	F	II	Body	opensea	Body-opensea
FGF13	-0.329571	1.22e-23	1.44e-21	0.514651	0.844222	X	138274632	R	II	5'UTR	shelf	5'UTR-shelf
FGF13-AS1	0.336458	4.98e-40	1.36e-37	0.37391	0.0374517	X	137793850	R	I	TSS1500	island	TSS1500-island
FGF16	-0.238303	4.52e-25	5.68e-23	0.649135	0.887439	X	76709434	F	II	TSS1500	opensea	TSS1500-opensea
FGF17	-0.101387	3.12e-05	0.000938953	0.158875	0.260262	8	21905599	F	I	Body	island	Body-island
FGF23	-0.145963	6.36e-05	0.00158357	0.287215	0.433179	12	4488997	F	I	TSS200	opensea	TSS200-opensea
FGFR2	-0.11797	0.000908942	0.0106328	0.448013	0.565983	10	123337074	F	II	Body	opensea	Body-opensea
FGGY	-0.148276	0.000548403	0.00735478	0.265823	0.414099	1	60171660	F	II	Body	opensea	Body-opensea
FGR	-0.159209	1.29e-06	6.56e-05	0.560459	0.719668	1	27961680	F	I	1stExon	island	1stExon-island
FHAD1	-0.108937	0.000615215	0.00799167	0.298637	0.407574	1	15650937	R	II	ExonBnd	opensea	ExonBnd-opensea
FHIT	-0.125629	0.000118603	0.00246849	0.401067	0.526696	3	60596554	R	II	5'UTR	opensea	5'UTR-opensea
FHL1	-0.234003	1.19e-23	1.41e-21	0.657686	0.891689	X	135248328	F	II	Body	opensea	Body-opensea
FHL3	-0.107863	2.07e-06	0.000100603	0.179304	0.287167	1	38462546	F	II	3'UTR	shore	3'UTR-shore
FIBP	-0.126457	0.0005395	0.00726646	0.27593	0.402387	11	65657254	R	II	TSS1500	shore	TSS1500-shore
FIG4	-0.194446	3.4e-05	0.00100088	0.335162	0.529608	6	110022770	R	II	Body	opensea	Body-opensea
FIGF	-0.314839	7.92e-39	1.97e-36	0.639238	0.954078	X	15401021	R	II	Body	opensea	Body-opensea
FILIP1L	-0.1591	0.000159965	0.00305831	0.298585	0.457685	3	99565499	R	II	Body	opensea	Body-opensea
FIP1L1	-0.104585	0.000237336	0.00405014	0.570839	0.675424	4	54246543	R	II	Body	shelf	Body-shelf
FIRRE	-0.688292	2.16e-35	4.41e-33	0.237098	0.925389	X	130845126	F	II	Body	opensea	Body-opensea
FIS1	-0.128398	2.57e-05	0.000808658	0.264026	0.392424	7	100885251	F	II	Body	shelf	Body-shelf
FKBP15	-0.165399	4.85e-06	0.000211377	0.278259	0.443658	9	115950806	F	II	Body	opensea	Body-opensea
FKBP1A-SDCBP2	0.109764	0.000188818	0.00344272	0.653005	0.543241	20	1338659	F	II	Body	opensea	Body-opensea
FKBP7	-0.108594	0.00092904	0.0108126	0.581844	0.690438	2	179344387	F	II	TSS1500	shore	TSS1500-shore
FKBP9	-0.188477	1.25e-05	0.000460708	0.401286	0.589763	7	33016825	F	II	Body	opensea	Body-opensea
FKRP	-0.131049	7.68e-05	0.00181241	0.47041	0.601458	19	47258676	F	I	5'UTR	shore	5'UTR-shore
FLJ10213	-0.139093	0.000211461	0.00373063	0.336112	0.475205	3	73109785	F	II	TSS1500	opensea	TSS1500-opensea
FLJ13197	-0.14286	3.71e-05	0.00106818	0.210349	0.353209	4	38622735	R	II	Body	opensea	Body-opensea
FLJ21408	-0.160817	1.56e-05	0.000547983	0.289017	0.449834	16	27299412	R	II	Body	opensea	Body-opensea
FLJ22447	-0.132978	8.98e-06	0.000353741	0.248066	0.381044	14	62069030	F	II	Body	opensea	Body-opensea
FLJ22536	-0.151195	3.76e-05	0.0010791	0.302953	0.454148	6	21856613	R	II	Body	opensea	Body-opensea
FLJ25758	-0.102015	7.16e-05	0.00172503	0.503256	0.60527	19	7007910	F	II	TSS1500	opensea	TSS1500-opensea
FLJ27354	0.120171	0.000174271	0.00324637	0.62693	0.506759	1	90094827	R	II	Body	shelf	Body-shelf
FLJ30058	-0.12708	6.97e-16	6.11e-14	0.760203	0.887283	X	130210534	F	II	5'UTR	shelf	5'UTR-shelf
FLJ32810	-0.101107	9.17e-06	0.000359971	0.291787	0.392894	11	100734094	F	II	Body	opensea	Body-opensea
FLJ40288	-0.106752	3.16e-06	0.000146206	0.174113	0.280864	7	132338277	F	II	Body	opensea	Body-opensea
FLJ42289	-0.148365	0.000653329	0.00835248	0.381246	0.529611	15	100890963	F	II	TSS1500	shore	TSS1500-shore
FLJ44606	-0.109759	0.00175995	0.0173008	0.450717	0.560476	5	126407100	F	II	5'UTR	shore	5'UTR-shore
FLJ44635	-0.343298	9.83e-44	3.49e-41	0.465602	0.8089	X	71362841	R	II	TSS1500	opensea	TSS1500-opensea
FLJ90757	-0.126889	0.000116795	0.00244205	0.424335	0.551223	17	79005047	F	I	Body	shore	Body-shore
FLNA	-0.19039	4.18e-24	5.02e-22	0.788829	0.979219	X	153603482	R	II	TSS1500	shore	TSS1500-shore
FLNB	-0.129468	0.00122214	0.013218	0.408718	0.538186	3	57995180	R	II	Body	island	Body-island
FLOT1	0.110754	0.000116287	0.00243484	0.480678	0.369925	6	30704809	R	II	Body	opensea	Body-opensea
FLRT2	-0.15683	0.000895469	0.0105183	0.395135	0.551965	14	86074156	R	II	5'UTR	opensea	5'UTR-opensea
FLT1	-0.128394	0.000330487	0.00511084	0.241116	0.36951	13	29042431	F	II	Body	opensea	Body-opensea
FLT3	-0.140575	0.000805466	0.00972788	0.382011	0.522586	13	28670602	F	II	Body	shelf	Body-shelf
FLYWCH1	-0.113451	0.000812242	0.00979205	0.402372	0.515823	16	2984574	R	II	Body	opensea	Body-opensea
FMN2	0.286023	0.000747447	0.0092163	0.447241	0.161219	1	240620177	R	II	Body	opensea	Body-opensea
FMNL2	-0.125305	5.64e-06	0.000240607	0.173851	0.299156	2	153342752	F	II	Body	opensea	Body-opensea
FMO1	0.105031	0.000554661	0.00741651	0.589544	0.484514	1	171221772	R	II	5'UTR	opensea	5'UTR-opensea
FMR1	-0.168176	4.83e-25	6.05e-23	0.800525	0.9687	X	147011671	F	II	Body	opensea	Body-opensea
FMR1NB	-0.163859	2.26e-21	2.45e-19	0.802095	0.965954	X	147061357	F	II	TSS1500	shore	TSS1500-shore
FNBP1	-0.122033	7.16e-05	0.00172575	0.183626	0.305659	9	132682378	F	II	Body	opensea	Body-opensea
FNDC3B	-0.180254	1.65e-05	0.000573951	0.292504	0.472758	3	171853630	F	II	Body	opensea	Body-opensea
FNIP1	-0.117701	6.84e-06	0.000282523	0.459753	0.577454	5	131130438	F	II	Body	shore	Body-shore
FNIP2	-0.134557	4.8e-05	0.00129176	0.199416	0.333973	4	159727112	F	II	Body	opensea	Body-opensea
FNTB	-0.114659	3.56e-06	0.000162369	0.291546	0.406205	14	65521454	F	II	Body	opensea	Body-opensea
FOCAD	-0.15487	1.77e-06	8.75e-05	0.198092	0.352962	9	20980901	R	II	Body	opensea	Body-opensea
FOLR3	-0.116295	0.000160097	0.00306004	0.257855	0.37415	11	71846788	R	II	5'UTR	opensea	5'UTR-opensea
FOPNL	-0.105957	0.00725763	0.0496922	0.537761	0.643718	16	15973723	F	II	Body	opensea	Body-opensea
FOXJ2	-0.138297	2.7e-06	0.000127546	0.20144	0.339737	12	8205602	R	II	3'UTR	opensea	3'UTR-opensea
FOXK1	-0.217211	4.29e-06	0.000190393	0.333923	0.551133	7	4755415	F	II	Body	shelf	Body-shelf
FOXK2	-0.14325	0.000302822	0.00480728	0.514957	0.658207	17	80539733	F	II	Body	shore	Body-shore
FOXN2	-0.190923	1.06e-06	5.49e-05	0.301006	0.491929	2	48573478	F	II	Body	opensea	Body-opensea
FOXN3	-0.166462	0.000239646	0.00407763	0.399346	0.565807	14	89864727	F	II	Body	opensea	Body-opensea
FOXO1	-0.137015	0.000873324	0.0103234	0.269683	0.406698	13	41230707	R	II	Body	opensea	Body-opensea
FOXO3	-0.135586	4.43e-06	0.000195554	0.220281	0.355867	6	108883909	R	II	Body	shore	Body-shore
FOXO4	-0.416956	5.21e-39	1.32e-36	0.476294	0.89325	X	70319871	F	II	Body	shelf	Body-shelf
FOXP1	-0.175613	0.0003508	0.00533149	0.390742	0.566355	3	71305262	R	II	5'UTR	opensea	5'UTR-opensea
FOXP1-AS1	0.122727	0.000134639	0.00270134	0.696926	0.574199	3	71350480	F	II	Body	opensea	Body-opensea
FOXP3	-0.347837	4.8e-33	8.72e-31	0.561536	0.909373	X	49121983	F	II	TSS1500	shelf	TSS1500-shelf
FOXR2	-0.24306	9.61e-28	1.36e-25	0.693567	0.936627	X	55648411	F	II	TSS1500	opensea	TSS1500-opensea
FPGS	-0.108552	1.99e-05	0.000664849	0.137967	0.246519	9	130564509	F	II	TSS1500	shore	TSS1500-shore
FPR2	-0.182988	3.21e-06	0.000148518	0.388165	0.571153	19	52264303	F	II	TSS200	opensea	TSS200-opensea
FPR3	-0.163398	3.8e-05	0.00108768	0.497674	0.661072	19	52308831	R	I	5'UTR	opensea	5'UTR-opensea
FRAS1	-0.134077	1.02e-05	0.000392705	0.256162	0.390239	4	79453459	R	II	Body	opensea	Body-opensea
FRAT1	-0.117022	0.000111156	0.00235766	0.281913	0.398935	10	99077698	R	II	TSS1500	shore	TSS1500-shore
FRG1B	0.212396	8.12e-08	4.94e-06	0.354477	0.142081	20	29611924	R	I	Body	island	Body-island
FRMD4A	-0.133699	0.000267351	0.00440475	0.284661	0.41836	10	13812165	R	II	Body	opensea	Body-opensea
FRMD4B	-0.121259	1.41e-05	0.000506738	0.193428	0.314687	3	69370218	F	II	Body	opensea	Body-opensea
FRMD7	-0.353564	3.6e-42	1.13e-39	0.547979	0.901543	X	131227682	F	II	Body	opensea	Body-opensea
FRMD8	-0.120077	1.26e-06	6.45e-05	0.202602	0.322679	11	65171397	F	II	Body	shore	Body-shore
FRMPD2	-0.122998	0.000515281	0.00703006	0.274882	0.39788	10	49407766	F	II	Body	opensea	Body-opensea
FRMPD3	-0.250524	7.18e-35	1.43e-32	0.665125	0.915648	X	106809322	R	II	Body	opensea	Body-opensea
FRMPD3-AS1	-0.196049	1.46e-28	2.13e-26	0.748874	0.944923	X	106790100	F	II	TSS1500	opensea	TSS1500-opensea
FRMPD4	-0.347246	4.51e-32	7.8e-30	0.47348	0.820726	X	12586004	F	II	Body	opensea	Body-opensea
FRS2	0.131468	8.96e-05	0.00202261	0.768973	0.637505	12	69928631	F	II	5'UTR	opensea	5'UTR-opensea
FRY	-0.175264	0.000183236	0.00336716	0.309413	0.484678	13	32699995	F	II	Body	opensea	Body-opensea
FRYL	-0.144916	7.28e-06	0.000297553	0.234336	0.379252	4	48754953	F	II	5'UTR	opensea	5'UTR-opensea
FSIP1	-0.112721	0.00163015	0.0163523	0.266614	0.379335	15	40074070	F	II	5'UTR	shore	5'UTR-shore
FSTL4	-0.114009	0.000212205	0.00374026	0.279357	0.393365	5	132577108	F	II	Body	opensea	Body-opensea
FTH1P18	-0.248268	1.24e-22	1.41e-20	0.459922	0.70819	X	37062891	F	II	TSS1500	shore	TSS1500-shore
FTHL17	-0.287786	5.23e-27	7.16e-25	0.39419	0.681976	X	31090793	R	II	TSS1500	shore	TSS1500-shore
FTO	-0.152813	0.000332988	0.00513679	0.279527	0.43234	16	54008833	R	II	Body	opensea	Body-opensea
FTSJ1	-0.202635	1.1e-31	1.88e-29	0.748005	0.950639	X	48337367	R	II	5'UTR	shelf	5'UTR-shelf
FTSJ3	-0.100327	0.000630124	0.00813396	0.369882	0.470209	17	61896912	F	II	3'UTR	opensea	3'UTR-opensea
FTX	-0.429487	3.57e-47	1.66e-44	0.509949	0.939436	X	73504993	R	II	Body	opensea	Body-opensea
FUBP3	-0.141842	0.000260848	0.00432994	0.441157	0.582999	9	133473888	F	II	Body	opensea	Body-opensea
FUNDC1	0.184206	5.71e-31	9.35e-29	0.39563	0.211424	X	44401588	F	II	Body	opensea	Body-opensea
FUNDC2	-0.214127	1.02e-25	1.32e-23	0.736957	0.951084	X	154261661	F	II	ExonBnd	opensea	ExonBnd-opensea
FUT4	-0.144575	0.000123969	0.00254799	0.402011	0.546586	11	94280121	R	II	1stExon	shore	1stExon-shore
FUT8	-0.101902	0.00192634	0.0184919	0.212072	0.313974	14	65938016	R	II	5'UTR	opensea	5'UTR-opensea
FXYD1	-0.149324	9.52e-05	0.00211152	0.355051	0.504374	19	35630425	R	II	5'UTR	shore	5'UTR-shore
FYB	-0.1516	3.33e-06	0.000153109	0.23497	0.38657	5	39219698	R	II	TSS200	opensea	TSS200-opensea
FYCO1	-0.121569	0.000318503	0.00498488	0.247483	0.369053	3	46034485	R	II	5'UTR	shelf	5'UTR-shelf
FYN	-0.109446	1.21e-05	0.000447664	0.31048	0.419927	6	111984370	F	II	Body	opensea	Body-opensea
FYTTD1	-0.113552	5.62e-05	0.00144705	0.206735	0.320287	3	197478459	R	I	5'UTR	shore	5'UTR-shore
FZR1	-0.168171	9.33e-05	0.00208099	0.349948	0.518119	19	3504945	R	II	TSS1500	shore	TSS1500-shore
G0S2	-0.109411	0.000349182	0.00531517	0.462995	0.572407	1	209847618	R	II	TSS1500	shore	TSS1500-shore
G2E3	-0.13194	0.00109004	0.0121487	0.273683	0.405623	14	31080494	F	II	Body	opensea	Body-opensea
G3BP2	-0.118483	3.43e-06	0.000157061	0.704095	0.822578	4	76584219	R	II	Body	opensea	Body-opensea
G6PD	-0.276922	7.37e-38	1.72e-35	0.462581	0.739503	X	153763426	R	II	Body	opensea	Body-opensea
GAB2	-0.143654	0.000166767	0.00314839	0.249277	0.392931	11	78000703	F	II	5'UTR	opensea	5'UTR-opensea
GAB3	-0.353536	2.17e-41	6.43e-39	0.572695	0.926231	X	153959137	F	II	Body	opensea	Body-opensea
GABPA	-0.140019	7.63e-31	1.24e-28	0.026688	0.166707	21	27107221	F	I	TSS200	island	TSS200-island
GABPB1	-0.177597	5.26e-05	0.00138035	0.343899	0.521496	15	50570473	R	II	3'UTR	opensea	3'UTR-opensea
GABRA3	-0.383336	1.05e-44	4.03e-42	0.526491	0.909826	X	151561584	F	II	5'UTR	opensea	5'UTR-opensea
GABRA4	-0.100983	5.54e-05	0.00143415	0.651159	0.752141	4	46978003	F	II	Body	opensea	Body-opensea
GABRE	-0.228262	1.25e-26	1.69e-24	0.55718	0.785442	X	151126195	F	II	Body	opensea	Body-opensea
GABRQ	-0.297417	2.66e-28	3.86e-26	0.440799	0.738217	X	151810246	F	II	Body	shelf	Body-shelf
GADL1	-0.131378	0.000347651	0.00529919	0.250781	0.382159	3	30794667	R	II	Body	opensea	Body-opensea
GAGE10	-0.117899	5.41e-20	5.54e-18	0.704036	0.821935	X	49158640	F	II	TSS1500	opensea	TSS1500-opensea
GAGE12J	-0.170553	1.05e-21	1.16e-19	0.735106	0.905658	X	49178004	F	II	TSS1500	shore	TSS1500-shore
GAGE2A	-0.201201	3.24e-28	4.68e-26	0.694204	0.895405	X	49220271	F	II	Body	shelf	Body-shelf
GAK	0.104588	0.000474575	0.00662422	0.791117	0.686529	4	873212	R	II	Body	shore	Body-shore
GAL3ST4	0.100537	0.00108034	0.0120704	0.682139	0.581601	7	99761053	R	II	Body	opensea	Body-opensea
GALC	-0.172971	0.000129508	0.00262825	0.316156	0.489127	14	88457175	F	II	Body	shore	Body-shore
GALM	0.115282	1.1e-09	7.52e-08	0.344355	0.229072	2	38937034	R	II	Body	opensea	Body-opensea
GALNS	-0.117532	0.00013875	0.00276196	0.264662	0.382194	16	88907370	F	II	Body	shore	Body-shore
GALNT10	-0.14096	6.67e-05	0.00163863	0.314041	0.455001	5	153617637	R	II	Body	opensea	Body-opensea
GALNT12	-0.153771	6.34e-05	0.00158069	0.353299	0.50707	9	101594150	R	I	Body	opensea	Body-opensea
GALNT14	-0.130722	0.000141528	0.00280134	0.564653	0.695374	2	31178783	F	II	ExonBnd	opensea	ExonBnd-opensea
GALNT15	-0.110846	0.0004833	0.00671301	0.237809	0.348655	3	16222033	F	II	Body	opensea	Body-opensea
GALNT18	-0.105011	0.000651234	0.00833327	0.614013	0.719023	11	11578126	R	II	Body	opensea	Body-opensea
GALNT2	-0.151772	0.000102488	0.00222527	0.298933	0.450705	1	230260177	R	II	Body	opensea	Body-opensea
GALNT3	-0.12782	0.000269236	0.00442499	0.316005	0.443825	2	166626783	R	II	Body	opensea	Body-opensea
GALNT7	-0.101747	0.000498464	0.0068643	0.186631	0.288379	4	174158498	F	II	Body	opensea	Body-opensea
GANC	-0.140775	2.42e-07	1.4e-05	0.20145	0.342225	15	42637106	R	II	Body	opensea	Body-opensea
GAP43	0.101623	1.47e-07	8.72e-06	0.356192	0.254569	3	115377007	F	II	5'UTR	shore	5'UTR-shore
GAPVD1	-0.179902	0.000228271	0.00393741	0.395859	0.575762	9	128099545	R	II	Body	opensea	Body-opensea
GAREM	0.117786	0.00041443	0.00601347	0.494967	0.377181	18	29843604	F	II	3'UTR	opensea	3'UTR-opensea
GAS7	-0.163904	5.99e-05	0.00151699	0.328331	0.492235	17	9940321	F	II	TSS1500	opensea	TSS1500-opensea
GATA1	-0.237373	1.29e-27	1.82e-25	0.39089	0.628263	X	48643568	F	II	TSS1500	opensea	TSS1500-opensea
GATAD2A	-0.13435	6.55e-05	0.00161742	0.227586	0.361935	19	19505975	R	II	5'UTR	opensea	5'UTR-opensea
GATAD2B	-0.122906	0.000775246	0.00946483	0.303094	0.426	1	153800699	R	II	Body	opensea	Body-opensea
GBA	-0.163413	0.000273481	0.00447363	0.30804	0.471454	1	155206349	R	II	Body	opensea	Body-opensea
GBAP1	-0.118463	0.000293579	0.00470342	0.283324	0.401786	1	155184704	R	II	Body	opensea	Body-opensea
GBE1	-0.156142	0.000861885	0.0102324	0.290327	0.446469	3	81541482	F	II	Body	opensea	Body-opensea
GBP2	0.109683	4.95e-05	0.00132169	0.71812	0.608437	1	89592433	R	II	TSS1500	opensea	TSS1500-opensea
GCA	-0.130352	9.45e-05	0.00210058	0.369376	0.499728	2	163200131	R	II	TSS1500	shore	TSS1500-shore
GCET2	0.116352	1.94e-06	9.52e-05	0.24933	0.132978	3	111852325	F	II	TSS1500	opensea	TSS1500-opensea
GCM1	0.153057	2.74e-05	0.000849793	0.590939	0.437883	6	52999813	F	II	Body	opensea	Body-opensea
GDE1	-0.132494	4.61e-05	0.00125373	0.267797	0.400292	16	19525303	F	II	Body	opensea	Body-opensea
GDI1	-0.260989	5.94e-30	9.23e-28	0.649047	0.910036	X	153669049	F	II	Body	shelf	Body-shelf
GDI2	-0.136839	0.00124902	0.013434	0.335058	0.471897	10	5819013	R	II	Body	opensea	Body-opensea
GDPD1	-0.15736	0.000174789	0.00325303	0.34302	0.500381	17	57344133	F	II	Body	opensea	Body-opensea
GDPD2	-0.305913	1.82e-31	3.05e-29	0.648988	0.9549	X	69643844	R	II	5'UTR	opensea	5'UTR-opensea
GEMIN8	-0.125149	1.02e-14	8.49e-13	0.800406	0.925555	X	14044613	R	II	5'UTR	shelf	5'UTR-shelf
GEN1	-0.138959	0.00054403	0.00731171	0.320019	0.458978	2	17941268	F	II	Body	opensea	Body-opensea
GFI1	-0.149536	0.000155986	0.00300492	0.413638	0.563174	1	92953279	F	II	TSS1500	shore	TSS1500-shore
GFM1	-0.122799	0.00139359	0.014553	0.387915	0.510715	3	158410264	F	II	3'UTR	opensea	3'UTR-opensea
GFOD1	-0.160607	4.66e-05	0.00126545	0.257355	0.417961	6	13408158	F	II	Body	opensea	Body-opensea
GFPT2	-0.103216	0.000117269	0.00244906	0.538427	0.641642	5	179751165	F	II	Body	opensea	Body-opensea
GGACT	0.122775	7.91e-06	0.00031904	0.452336	0.329561	13	101237377	F	II	5'UTR	shelf	5'UTR-shelf
GGCX	-0.100621	2.59e-07	1.49e-05	0.192793	0.293414	2	85777747	F	II	Body	opensea	Body-opensea
GGH	-0.138697	0.000173167	0.00323073	0.259289	0.397987	8	63945368	R	II	Body	opensea	Body-opensea
GGT1	-0.139188	0.000146053	0.00286498	0.543801	0.682989	22	24992578	R	II	5'UTR	shelf	5'UTR-shelf
GGT6	-0.116967	0.00133196	0.0140867	0.483743	0.60071	17	4464518	R	II	TSS1500	opensea	TSS1500-opensea
GHRL	-0.16259	7.76e-05	0.00182705	0.372045	0.534635	3	10335288	F	II	TSS1500	opensea	TSS1500-opensea
GHRLOS	-0.134294	1.58e-07	9.33e-06	0.227358	0.361653	3	10334731	F	I	Body	opensea	Body-opensea
GIGYF2	-0.177739	2.26e-05	0.000732285	0.437666	0.615405	2	233707561	R	II	Body	opensea	Body-opensea
GIMAP1-GIMAP5	0.112109	3.6e-05	0.00104525	0.646585	0.534475	7	150436665	F	II	Body	opensea	Body-opensea
GIMAP5	0.105652	2.53e-05	0.000798275	0.746865	0.641214	7	150434077	F	II	TSS1500	opensea	TSS1500-opensea
GIMAP7	0.103673	0.00173753	0.0171335	0.768821	0.665148	7	150216489	R	II	5'UTR	opensea	5'UTR-opensea
GIMAP8	0.103401	0.000358499	0.00541305	0.824235	0.720834	7	150150444	R	II	5'UTR	opensea	5'UTR-opensea
GINS3	-0.112583	2.01e-05	0.000670491	0.624472	0.737055	16	58439361	R	II	3'UTR	opensea	3'UTR-opensea
GIT2	-0.161377	1.18e-05	0.000440098	0.223981	0.385358	12	110435418	F	II	TSS1500	shore	TSS1500-shore
[truncated: 3,866 more rows]
