# Supplementary material for: Genomic DNA methylation profile in peripheral blood of children with congenital biliary dilatation
Source: BMC Med Genomics. 2025 Oct 23;18:168. doi: 10.1186/s12920-025-02223-3 (PMC12548212; doi:10.1186/s12920-025-02223-3)
Supplement: Supplementary file 1 — Additional file 1: Table S1. Illumina Human Methylation 850 K Beadchip Raw Data. Table S2. Primers of this study. Table S3. CBD-associated site differences in DNA methylation. Table S4. Differentially methylated positions of DMR [file 12920_2025_2223_MOESM1_ESM.zip › Additional file 1/Table S4.xlsx]

## Sheet: Sheet1
Table S4：Differentially methylated positions of DMR
gene	ID	DMRindex	CHR	BP	Strand	Type	Feature	CpG island	Feat.cgi	t	adj.P.Val_cg
PEX10	cg13306335	DMR_1	1	2345376	F	II	TSS1500	shore	TSS1500-shore	-3.39683	0.0131347
PEX10	cg14373988	DMR_1	1	2345333	F	I	TSS1500	shore	TSS1500-shore	-4.10019	0.00256841
PEX10	cg20136951	DMR_1	1	2345400	F	II	TSS1500	shore	TSS1500-shore	-4.17909	0.00212313
PEX10	cg20823695	DMR_1	1	2345410	F	II	TSS1500	shore	TSS1500-shore	-4.62932	0.000666305
PEX10	cg24439334	DMR_1	1	2345374	F	I	TSS1500	shore	TSS1500-shore	-4.8834	0.000322511
PEX10	cg20664247	DMR_1	1	2345475	R	II	TSS1500	shore	TSS1500-shore	-5.91334	9.93e-06
PEX10	cg23626733	DMR_1	1	2345398	F	I	TSS1500	shore	TSS1500-shore	-6.39158	1.68e-06
PEX10	cg23629166	DMR_1	1	2345368	F	I	TSS1500	shore	TSS1500-shore	-6.44125	1.39e-06
HOXB-AS3	cg14230750	DMR_10	17	46681635	R	II	Body	shelf	Body-shelf	2.78032	0.0495638
HOXB-AS3	cg05900563	DMR_10	17	46681550	R	II	Body	shelf	Body-shelf	2.79074	0.0485225
LOC404266	cg00072689	DMR_10	17	46681111	R	II	Body	opensea	Body-opensea	2.80275	0.0473542
LOC404266	cg20471691	DMR_10	17	46681316	F	II	Body	shelf	Body-shelf	2.87144	0.0410664
LOC404266	cg01986016	DMR_10	17	46681154	R	II	Body	opensea	Body-opensea	2.89091	0.0394508
LOC404266	cg03803541	DMR_10	17	46681401	F	I	Body	shelf	Body-shelf	3.00035	0.031331
LOC404266	cg16848873	DMR_10	17	46682308	F	II	Body	shelf	Body-shelf	3.06612	0.0272299
LOC404266	cg15435170	DMR_10	17	46681135	R	I	Body	opensea	Body-opensea	3.0755	0.0266912
LOC404266	cg05888755	DMR_10	17	46682319	F	II	Body	shelf	Body-shelf	3.30143	0.0162676
LOC404266	cg17179862	DMR_10	17	46681362	F	I	Body	shelf	Body-shelf	3.44328	0.0118293
TMEM49	cg01409343	DMR_11	17	57915740	R	II	Body	opensea	Body-opensea	-3.07381	0.0267888
MIR21	cg27023597	DMR_11	17	57918262	F	II	TSS1500	opensea	TSS1500-opensea	-3.80727	0.00511762
MIR21	cg02515217	DMR_11	17	57918600	R	II	TSS200	opensea	TSS200-opensea	-4.36402	0.00134717
TMEM49	cg02782634	DMR_11	17	57916643	F	II	Body	opensea	Body-opensea	-4.61741	0.000688478
MIR21	cg04276626	DMR_11	17	57918500	F	II	TSS200	opensea	TSS200-opensea	-4.63357	0.000658663
MIR21	cg15759721	DMR_11	17	57918630	F	II	Body	opensea	Body-opensea	-4.67278	0.000590532
MIR21	cg07181702	DMR_11	17	57918682	R	II	Body	opensea	Body-opensea	-4.7632	0.000457389
TMEM49	cg14032089	DMR_11	17	57917589	R	II	3'UTR	opensea	3'UTR-opensea	-5.31675	8.08e-05
RECQL5	cg14063566	DMR_12	17	73642773	R	II	Body	opensea	Body-opensea	3.10913	0.0248233
LOC100130933	cg20093718	DMR_12	17	73643683	F	II	3'UTR	opensea	3'UTR-opensea	3.13732	0.0233531
RECQL5	cg23702727	DMR_12	17	73642607	F	II	Body	opensea	Body-opensea	3.31153	0.0158987
RECQL5	cg14691671	DMR_12	17	73642503	F	II	Body	opensea	Body-opensea	3.46902	0.0111595
RECQL5	cg15335334	DMR_12	17	73642547	F	II	Body	opensea	Body-opensea	4.22102	0.00191748
RECQL5	cg24869815	DMR_12	17	73642486	R	II	Body	opensea	Body-opensea	4.29824	0.00158702
LOC100130933	cg19468528	DMR_12	17	73642404	F	II	TSS1500	opensea	TSS1500-opensea	5.28038	9.13e-05
NA	cg22805688	DMR_13	17	80197841	R	I	IGR	shore	IGR-shore	2.9292	0.0363984
NA	cg17749033	DMR_13	17	80197412	F	II	IGR	shore	IGR-shore	3.53106	0.00967933
SLC16A3	cg04147593	DMR_13	17	80196719	R	II	Body	shore	Body-shore	3.56072	0.00904657
SLC16A3	cg23664708	DMR_13	17	80196903	F	II	3'UTR	shore	3'UTR-shore	3.57525	0.00875126
NA	cg23993559	DMR_13	17	80197538	R	II	IGR	shore	IGR-shore	3.61121	0.00805263
SLC16A3	cg10241809	DMR_13	17	80197360	F	II	3'UTR	shore	3'UTR-shore	3.73495	0.00605514
SLC16A3	cg09186101	DMR_13	17	80197062	R	II	3'UTR	shore	3'UTR-shore	4.75006	0.000475015
NA	cg15296856	DMR_13	17	80199608	F	II	IGR	shore	IGR-shore	5.29149	8.8e-05
LDLRAD4	cg12273502	DMR_14	18	13611004	R	II	TSS1500	opensea	TSS1500-opensea	3.45898	0.0114191
C18orf1	cg22454011	DMR_14	18	13611439	F	II	TSS1500	opensea	TSS1500-opensea	3.72435	0.00620317
LDLRAD4	cg04131829	DMR_14	18	13611430	F	II	TSS1500	opensea	TSS1500-opensea	3.76204	0.00568356
C18orf1	cg14825976	DMR_14	18	13611370	R	II	TSS1500	opensea	TSS1500-opensea	4.06143	0.00282019
LDLRAD4	cg12329720	DMR_14	18	13611409	F	I	TSS1500	opensea	TSS1500-opensea	4.16561	0.00219384
C18orf1	cg00737978	DMR_14	18	13611807	F	II	5'UTR	opensea	5'UTR-opensea	4.21942	0.00192543
C18orf1	cg14846965	DMR_14	18	13611481	R	I	TSS200	opensea	TSS200-opensea	4.22812	0.001885
C18orf1	cg15056105	DMR_14	18	13611489	R	II	TSS200	opensea	TSS200-opensea	4.71232	0.000528837
C18orf1	cg25374649	DMR_14	18	13611400	F	II	TSS1500	opensea	TSS1500-opensea	4.77075	0.000447495
C18orf1	cg24404630	DMR_14	18	13611824	F	I	5'UTR	opensea	5'UTR-opensea	5.13017	0.000149789
FXYD1	cg17540545	DMR_15	19	35630355	R	I	5'UTR	shelf	5'UTR-shelf	3.6762	0.00693334
FXYD1	cg07780528	DMR_15	19	35630334	R	II	5'UTR	shelf	5'UTR-shelf	3.88073	0.0043259
FXYD1	cg24168413	DMR_15	19	35630388	F	I	5'UTR	shore	5'UTR-shore	3.97691	0.00345161
FXYD1	cg27461196	DMR_15	19	35630106	F	II	5'UTR	shelf	5'UTR-shelf	4.01716	0.00313453
FXYD1	cg06743610	DMR_15	19	35630305	R	II	5'UTR	shelf	5'UTR-shelf	4.10541	0.00253698
FXYD1	cg04425701	DMR_15	19	35630474	F	II	5'UTR	shore	5'UTR-shore	4.13997	0.00233354
FXYD1	cg26501313	DMR_15	19	35630425	R	II	5'UTR	shore	5'UTR-shore	4.18131	0.00211152
FXYD1	cg18503912	DMR_15	19	35630279	R	II	5'UTR	shelf	5'UTR-shelf	4.25906	0.00174726
SNORD34	cg21293902	DMR_16	19	49994097	F	II	TSS200	shelf	TSS200-shelf	-2.80491	0.0471461
RPL13AP5	cg08291040	DMR_16	19	49994485	R	II	Body	shelf	Body-shelf	-2.87725	0.0405797
RPL13AP5	cg15531369	DMR_16	19	49993157	F	I	Body	shore	Body-shore	-3.02299	0.029886
RPL13AP5	cg27321942	DMR_16	19	49993217	F	II	Body	shore	Body-shore	-3.25986	0.0178381
RPL13A	cg09171103	DMR_16	19	49994336	F	II	Body	shelf	Body-shelf	-3.35882	0.0143088
SNORD34	cg00821444	DMR_16	19	49994149	F	II	TSS200	shelf	TSS200-shelf	-3.5026	0.0103295
RPL13AP5	cg06538345	DMR_16	19	49993186	R	II	Body	shore	Body-shore	-3.52682	0.00977531
RPL13AP5	cg23390488	DMR_16	19	49993150	R	I	Body	shore	Body-shore	-3.58572	0.00854106
RPL13AP5	cg11252555	DMR_16	19	49993865	R	I	Body	shelf	Body-shelf	-3.80312	0.00516515
RPL13AP5	cg08570691	DMR_16	19	49993873	R	I	Body	shelf	Body-shelf	-3.82375	0.00493281
SNORD35A	cg07592513	DMR_16	19	49994239	R	II	TSS200	shelf	TSS200-shelf	-3.82669	0.00489786
RPL13AP5	cg24082526	DMR_16	19	49993125	R	II	Body	shore	Body-shore	-3.86031	0.00453123
RPL13A	cg18728862	DMR_16	19	49993915	F	II	Body	shelf	Body-shelf	-4.29536	0.00159841
RPL13A	cg05864763	DMR_16	19	49994115	F	II	Body	shelf	Body-shelf	-4.38747	0.00126906
RPL13A	cg17857881	DMR_16	19	49993008	R	II	5'UTR	shore	5'UTR-shore	-4.45352	0.00106974
C20orf199	cg16704590	DMR_17	20	47896769	R	II	Body	shore	Body-shore	-3.15479	0.0224793
C20orf199	cg25531857	DMR_17	20	47897451	F	II	Body	shelf	Body-shelf	-3.5571	0.0091227
C20orf199	cg06893362	DMR_17	20	47897124	F	II	Body	shore	Body-shore	-3.61218	0.00803437
SNORD12	cg27229100	DMR_17	20	47897260	R	II	Body	shelf	Body-shelf	-3.69154	0.00669294
C20orf199	cg10177030	DMR_17	20	47897207	R	II	Body	shelf	Body-shelf	-3.94093	0.00375773
SNORD12B	cg18598146	DMR_17	20	47896448	R	II	TSS1500	shore	TSS1500-shore	-4.14025	0.00233206
C20orf199	cg01188753	DMR_17	20	47897068	R	II	Body	shore	Body-shore	-4.39819	0.00123462
NFAM1	cg03365751	DMR_18	22	42828386	F	I	1stExon	opensea	1stExon-opensea	2.98366	0.0324655
NFAM1	cg09335713	DMR_18	22	42828418	R	I	TSS200	opensea	TSS200-opensea	3.41281	0.0126637
NFAM1	cg27098470	DMR_18	22	42828411	R	I	TSS200	opensea	TSS200-opensea	3.6462	0.00742879
NFAM1	cg17568996	DMR_18	22	42828125	F	II	Body	opensea	Body-opensea	3.80038	0.00519995
NFAM1	cg07264666	DMR_18	22	42828415	R	I	TSS200	opensea	TSS200-opensea	4.16818	0.00218114
NFAM1	cg07044422	DMR_18	22	42828516	F	II	TSS200	opensea	TSS200-opensea	4.77713	0.000439181
NFAM1	cg01383955	DMR_18	22	42828447	F	II	TSS200	opensea	TSS200-opensea	4.78939	0.000424038
STAB1	cg21445366	DMR_19	3	52529195	R	II	TSS200	opensea	TSS200-opensea	2.91757	0.037305
STAB1	cg10061138	DMR_19	3	52529085	F	II	TSS1500	opensea	TSS1500-opensea	3.10764	0.0249032
STAB1	cg02792780	DMR_19	3	52529341	R	II	TSS200	opensea	TSS200-opensea	3.65587	0.0072645
STAB1	cg11866943	DMR_19	3	52529351	F	I	TSS200	opensea	TSS200-opensea	3.98164	0.00341282
STAB1	cg15407570	DMR_19	3	52529524	R	II	Body	opensea	Body-opensea	4.27602	0.00167748
STAB1	cg13311890	DMR_19	3	52529317	F	I	TSS200	opensea	TSS200-opensea	4.45099	0.00107692
STAB1	cg13421412	DMR_19	3	52529393	F	I	5'UTR	opensea	5'UTR-opensea	5.12819	0.000150657
NDUFS2	cg09070378	DMR_2	1	161183762	F	II	3'UTR	opensea	3'UTR-opensea	3.97952	0.00343012
FCER1G	cg05659526	DMR_2	1	161184528	R	II	TSS1500	opensea	TSS1500-opensea	4.08677	0.00265214
FCER1G	cg16589911	DMR_2	1	161184489	F	II	TSS1500	opensea	TSS1500-opensea	4.41946	0.00116738
FCER1G	cg20609803	DMR_2	1	161184305	R	II	TSS1500	opensea	TSS1500-opensea	4.5847	0.000752539
NDUFS2	cg07356342	DMR_2	1	161183820	F	II	3'UTR	opensea	3'UTR-opensea	4.58476	0.000752455
FCER1G	cg13853198	DMR_2	1	161185092	R	II	1stExon	opensea	1stExon-opensea	4.92279	0.000286092
FCER1G	cg18094277	DMR_2	1	161184870	F	II	TSS1500	opensea	TSS1500-opensea	5.42576	5.58e-05
FCER1G	cg10046726	DMR_2	1	161184971	R	I	TSS200	opensea	TSS200-opensea	5.71653	2.02e-05
FCER1G	cg24465943	DMR_2	1	161185061	F	II	TSS200	opensea	TSS200-opensea	5.89462	1.06e-05
FCER1G	cg26394055	DMR_2	1	161184921	R	II	TSS200	opensea	TSS200-opensea	6.24439	2.92e-06
NA	cg13565129	DMR_20	6	28601419	R	I	IGR	shore	IGR-shore	-2.85807	0.0422375
NA	cg07017437	DMR_20	6	28601271	R	II	IGR	shore	IGR-shore	-2.88341	0.0400783
NA	cg12763978	DMR_20	6	28601519	F	II	IGR	shore	IGR-shore	-3.17717	0.021425
NA	cg03759229	DMR_20	6	28601417	R	I	IGR	shore	IGR-shore	-3.39033	0.0133325
NA	cg26865747	DMR_20	6	28601377	R	I	IGR	shore	IGR-shore	-3.41837	0.0125067
NA	cg22572476	DMR_20	6	28601324	R	II	IGR	shore	IGR-shore	-3.66126	0.00717392
NA	cg14654363	DMR_20	6	28601443	R	I	IGR	shore	IGR-shore	-3.71208	0.00637976
NA	cg25653641	DMR_20	6	28601312	R	I	IGR	shore	IGR-shore	-3.80794	0.00511047
NA	cg00990380	DMR_20	6	28601477	R	II	IGR	shore	IGR-shore	-3.86826	0.00444999
NA	cg19488431	DMR_20	6	28601329	R	I	IGR	shore	IGR-shore	-3.93413	0.00381781
NA	cg27535677	DMR_20	6	28601365	R	I	IGR	shore	IGR-shore	-4.01825	0.00312597
NA	cg22497095	DMR_20	6	28601375	R	I	IGR	shore	IGR-shore	-4.3346	0.00144882
TRIM39	cg07905808	DMR_21	6	30297389	F	II	Body	shelf	Body-shelf	4.22561	0.00189632
TRIM39	cg14066298	DMR_21	6	30297565	F	I	Body	shelf	Body-shelf	4.26346	0.00173039
TRIM39	cg01383911	DMR_21	6	30297627	F	II	Body	shelf	Body-shelf	4.46787	0.00103033
TRIM39	cg03094134	DMR_21	6	30297174	F	II	Body	shelf	Body-shelf	4.48716	0.00097946
TRIM39	cg06230847	DMR_21	6	30297594	F	II	Body	shelf	Body-shelf	4.49148	0.000968365
TRIM39	cg17080697	DMR_21	6	30297382	R	II	Body	shelf	Body-shelf	4.50952	0.000923528
TRIM39	cg09020199	DMR_21	6	30297320	F	II	Body	shelf	Body-shelf	4.67811	0.000582216
TRIM39	cg04425551	DMR_21	6	30297338	F	II	Body	shelf	Body-shelf	4.86766	0.000337987
TRIM39	cg13079571	DMR_21	6	30297257	R	II	Body	shelf	Body-shelf	4.91153	0.000296103
HLA-E	cg17615629	DMR_22	6	30459867	F	I	Body	shore	Body-shore	-3.69553	0.00662963
HLA-E	cg13036546	DMR_22	6	30460576	R	II	3'UTR	shelf	3'UTR-shelf	-4.17749	0.00213187
HLA-E	cg09569347	DMR_22	6	30460548	F	II	3'UTR	shelf	3'UTR-shelf	-4.50685	0.00092974
HLA-E	cg16535080	DMR_22	6	30460600	R	II	3'UTR	shelf	3'UTR-shelf	-4.74511	0.00048166
HLA-E	cg27486585	DMR_22	6	30459595	R	II	Body	shore	Body-shore	-4.80337	0.000407134
HLA-E	cg23235965	DMR_22	6	30459540	R	II	Body	shore	Body-shore	-4.89671	0.000309823
HLA-E	cg11019014	DMR_22	6	30460798	R	II	3'UTR	shelf	3'UTR-shelf	-5.33612	7.56e-05
HLA-E	cg21366673	DMR_22	6	30459512	R	II	Body	shore	Body-shore	-5.60976	2.95e-05
HLA-E	cg02678305	DMR_22	6	30460322	F	II	Body	shelf	Body-shelf	-5.67554	2.34e-05
HLA-E	cg19109457	DMR_22	6	30460484	R	II	3'UTR	shelf	3'UTR-shelf	-5.72018	2e-05
HLA-E	cg04907849	DMR_22	6	30459317	F	II	Body	shore	Body-shore	-6.02903	6.49e-06
HLA-E	cg20105257	DMR_22	6	30460244	R	I	Body	shelf	Body-shelf	-7.27785	5.61e-08
DDR1	cg02376496	DMR_23	6	30860175	F	II	Body	opensea	Body-opensea	3.04783	0.0283344
DDR1	cg07912416	DMR_23	6	30860130	R	II	Body	opensea	Body-opensea	3.15819	0.0223168
DDR1	cg01936707	DMR_23	6	30860905	F	II	Body	opensea	Body-opensea	3.1819	0.0212028
DDR1	cg17879299	DMR_23	6	30860300	R	I	Body	opensea	Body-opensea	3.55182	0.0092344
DDR1	cg12669395	DMR_23	6	30860866	R	II	Body	opensea	Body-opensea	3.62302	0.00783499
DDR1	cg09810078	DMR_23	6	30860265	R	I	Body	opensea	Body-opensea	3.77405	0.0055249
DDR1	cg19148201	DMR_23	6	30860237	R	I	Body	opensea	Body-opensea	4.28718	0.00163101
HLA-B	cg15340334	DMR_24	6	31322298	R	II	Body	shore	Body-shore	-2.89648	0.039001
HLA-B	cg23533285	DMR_24	6	31322348	R	II	Body	shore	Body-shore	-3.49303	0.0105587
HLA-B	cg06422189	DMR_24	6	31322766	F	II	Body	shore	Body-shore	-3.70333	0.00651157
HLA-B	cg13031097	DMR_24	6	31322577	F	II	Body	shore	Body-shore	-4.38641	0.00127244
NA	cg02212084	DMR_24	6	31321433	F	II	IGR	shelf	IGR-shelf	-4.62615	0.000672137
HLA-B	cg23923934	DMR_24	6	31322914	F	II	Body	shore	Body-shore	-5.59524	3.1e-05
HLA-B	cg27529346	DMR_24	6	31322926	F	II	Body	shore	Body-shore	-6.31067	2.27e-06
LTA	cg00501919	DMR_25	6	31540750	R	II	Body	opensea	Body-opensea	-3.02842	0.0295427
LTA	cg17709873	DMR_25	6	31540456	R	II	5'UTR	opensea	5'UTR-opensea	-3.25272	0.0181178
LTA	cg26348243	DMR_25	6	31540461	R	I	5'UTR	opensea	5'UTR-opensea	-3.36213	0.0142038
LTA	cg13815684	DMR_25	6	31540440	F	I	5'UTR	opensea	5'UTR-opensea	-3.55532	0.0091593
TNF	cg03037030	DMR_25	6	31543300	F	II	TSS200	opensea	TSS200-opensea	3.63463	0.00763168
TNF	cg12681001	DMR_25	6	31543540	R	II	1stExon	opensea	1stExon-opensea	3.71941	0.00627211
TNF	cg01569083	DMR_25	6	31543289	R	II	TSS200	opensea	TSS200-opensea	4.05019	0.0028985
TNF	cg08553327	DMR_25	6	31543647	F	II	1stExon	opensea	1stExon-opensea	4.0739	0.00273581
TNF	cg24452282	DMR_25	6	31542740	R	II	TSS1500	opensea	TSS1500-opensea	-4.07926	0.00270004
TNF	cg08639424	DMR_25	6	31542556	F	II	TSS1500	opensea	TSS1500-opensea	-4.1614	0.00221631
TNF	cg19648923	DMR_25	6	31543266	R	II	TSS200	opensea	TSS200-opensea	4.28353	0.00164642
TNF	cg19978379	DMR_25	6	31542671	R	II	TSS1500	opensea	TSS1500-opensea	-4.29653	0.00159411
TNF	cg04425624	DMR_25	6	31543565	R	II	1stExon	opensea	1stExon-opensea	4.34041	0.00142851
TNF	cg21467614	DMR_25	6	31543638	F	I	1stExon	opensea	1stExon-opensea	4.66257	0.000607378
TNF	cg26729380	DMR_25	6	31543655	F	II	1stExon	opensea	1stExon-opensea	4.73562	0.000494768
TNF	cg10717214	DMR_25	6	31543557	R	II	1stExon	opensea	1stExon-opensea	4.77645	0.000440081
TNF	cg21222743	DMR_25	6	31543545	R	II	1stExon	opensea	1stExon-opensea	5.09506	0.000167583
LTA	cg03599224	DMR_25	6	31541349	R	II	Body	opensea	Body-opensea	-5.89984	1.04e-05
SNORA38	cg11643442	DMR_26	6	31590513	F	II	TSS1500	shore	TSS1500-shore	2.84405	0.0435077
SNORA38	cg13704497	DMR_26	6	31590622	F	II	TSS1500	shore	TSS1500-shore	3.0655	0.0272658
SNORA38	cg07708721	DMR_26	6	31590586	F	II	TSS1500	shore	TSS1500-shore	3.35589	0.0143985
SNORA38	cg16291917	DMR_26	6	31590576	R	I	TSS1500	shore	TSS1500-shore	3.46275	0.0113219
SNORA38	cg18020072	DMR_26	6	31590640	F	II	TSS1500	shore	TSS1500-shore	3.69829	0.00658732
BAT2	cg08500171	DMR_26	6	31590674	R	II	Body	shore	Body-shore	3.91486	0.00399373
BAT2	cg00774102	DMR_26	6	31590870	F	II	Body	shore	Body-shore	4.09109	0.00262506
SNORA38	cg06023161	DMR_26	6	31590572	R	II	TSS1500	shore	TSS1500-shore	4.21207	0.00195966
VARS	cg04659729	DMR_27	6	31762688	F	II	Body	shore	Body-shore	2.96698	0.0336252
VARS	cg11073255	DMR_27	6	31762455	F	II	Body	shore	Body-shore	3.24743	0.0183317
VARS	cg13014333	DMR_27	6	31762776	F	II	Body	shore	Body-shore	3.26455	0.0176533
VARS	cg18274559	DMR_27	6	31762685	F	I	Body	shore	Body-shore	3.59388	0.00838019
VARS	cg03877020	DMR_27	6	31762680	R	II	Body	shore	Body-shore	3.81441	0.00503756
VARS	cg16988810	DMR_27	6	31762650	F	II	Body	shore	Body-shore	4.3717	0.00132107
VARS	cg03078400	DMR_27	6	31762644	F	I	Body	shore	Body-shore	4.85114	0.000354726
VARS	cg12670305	DMR_27	6	31762630	F	I	Body	shore	Body-shore	4.92304	0.000285884
SLC44A4	cg27257955	DMR_28	6	31833827	R	II	Body	shelf	Body-shelf	-3.12418	0.0240268
SLC44A4	cg20498033	DMR_28	6	31833291	F	II	Body	shelf	Body-shelf	-3.3432	0.0148134
SLC44A4	cg25368728	DMR_28	6	31833007	F	II	Body	shelf	Body-shelf	-3.39827	0.0130903
SLC44A4	cg05686323	DMR_28	6	31833162	R	II	Body	shelf	Body-shelf	-3.49338	0.0105505
SLC44A4	cg09153713	DMR_28	6	31833028	R	II	Body	shelf	Body-shelf	-3.62063	0.00787813
SLC44A4	cg26472225	DMR_28	6	31832238	R	II	Body	shore	Body-shore	3.72893	0.00613905
SLC44A4	cg18263014	DMR_28	6	31833386	R	II	Body	shelf	Body-shelf	-3.85209	0.00461603
SLC44A4	cg23701033	DMR_28	6	31833153	R	II	Body	shelf	Body-shelf	-3.88271	0.00430458
SLC44A4	cg20961940	DMR_28	6	31832850	R	II	Body	shore	Body-shore	-3.98585	0.00337699
SLC44A4	cg02775414	DMR_28	6	31832962	F	II	Body	shelf	Body-shelf	-4.82401	0.000383938
ATF6B	cg19004565	DMR_29	6	32086893	R	II	Body	opensea	Body-opensea	2.78602	0.0489917
ATF6B	cg06111526	DMR_29	6	32086782	F	II	Body	opensea	Body-opensea	2.94996	0.034852
ATF6B	cg12735838	DMR_29	6	32086902	F	II	Body	opensea	Body-opensea	2.97343	0.0331746
ATF6B	cg07986385	DMR_29	6	32086857	F	I	Body	opensea	Body-opensea	3.01255	0.0305452
ATF6B	cg27001603	DMR_29	6	32086758	R	I	Body	opensea	Body-opensea	3.49392	0.0105379
ATF6B	cg06976485	DMR_29	6	32086928	F	II	Body	opensea	Body-opensea	3.62227	0.00784757
ATF6B	cg10089357	DMR_29	6	32086818	R	II	Body	opensea	Body-opensea	3.77855	0.00546835
ATF6B	cg04962282	DMR_29	6	32086779	F	I	Body	opensea	Body-opensea	5.07023	0.000181326
C10orf26	cg14939082	DMR_3	10	104535990	F	II	5'UTR	opensea	5'UTR-opensea	4.33304	0.00145471
C10orf26	cg17740322	DMR_3	10	104535521	R	II	TSS1500	opensea	TSS1500-opensea	4.36576	0.00134169
C10orf26	cg23247968	DMR_3	10	104535961	F	II	5'UTR	opensea	5'UTR-opensea	4.36664	0.0013387
C10orf26	cg25104397	DMR_3	10	104535920	R	II	5'UTR	opensea	5'UTR-opensea	4.63052	0.000664063
C10orf26	cg03161190	DMR_3	10	104535792	R	II	TSS200	opensea	TSS200-opensea	4.73568	0.000494685
C10orf26	cg17894755	DMR_3	10	104535794	R	II	TSS200	opensea	TSS200-opensea	5.22189	0.000111013
C10orf26	cg15227982	DMR_3	10	104535854	R	II	TSS200	opensea	TSS200-opensea	5.35066	7.2e-05
GPSM3	cg06254182	DMR_30	6	32161340	F	II	5'UTR	shore	5'UTR-shore	-3.0381	0.0289399
GPSM3	cg20808711	DMR_30	6	32160998	R	II	5'UTR	shelf	5'UTR-shelf	3.62221	0.0078488
GPSM3	cg19555708	DMR_30	6	32159604	F	II	Body	shelf	Body-shelf	-3.95075	0.00367114
GPSM3	cg19321684	DMR_30	6	32159933	R	II	Body	shelf	Body-shelf	-4.21222	0.00195893
PBX2	cg16609995	DMR_30	6	32159036	F	II	TSS1500	opensea	TSS1500-opensea	-4.24485	0.00180996
GPSM3	cg06194738	DMR_30	6	32159607	F	II	Body	shelf	Body-shelf	-4.36562	0.00134209
PBX2	cg03280235	DMR_30	6	32158953	R	II	TSS1500	opensea	TSS1500-opensea	-4.38543	0.00127585
PBX2	cg17851795	DMR_30	6	32158927	F	II	TSS1500	opensea	TSS1500-opensea	-5.10508	0.000162302
PSMB8	cg08331398	DMR_31	6	32808918	R	II	Body	shelf	Body-shelf	-2.77797	0.049807
PSMB8	cg24031377	DMR_31	6	32810026	R	II	Body	shore	Body-shore	-2.88113	0.0402619
PSMB8	cg03078854	DMR_31	6	32810001	F	II	Body	shore	Body-shore	-3.15378	0.0225262
PSMB8	cg22158175	DMR_31	6	32809475	R	II	Body	shelf	Body-shelf	-3.16539	0.0219744
PSMB8	cg00971309	DMR_31	6	32809960	F	II	Body	shore	Body-shore	-3.45275	0.0115777
PSMB8	cg18505752	DMR_31	6	32808752	R	II	Body	shelf	Body-shelf	-3.95113	0.00366788
PSMB8	cg12094903	DMR_31	6	32808689	R	II	3'UTR	shelf	3'UTR-shelf	-4.29881	0.00158488
PSMB8	cg23750151	DMR_31	6	32808504	R	II	3'UTR	shore	3'UTR-shore	-4.58002	0.000762474
PSMB8	cg12048225	DMR_31	6	32808669	F	II	3'UTR	shelf	3'UTR-shelf	-5.28175	9.09e-05
PSMB8	cg25693349	DMR_31	6	32808596	R	II	3'UTR	shore	3'UTR-shore	-5.96478	8.22e-06
HLA-DMB	cg20978247	DMR_32	6	32905085	R	II	Body	opensea	Body-opensea	2.98305	0.0325065
HLA-DMB	cg26964592	DMR_32	6	32904621	R	II	Body	opensea	Body-opensea	3.39484	0.0131941
HLA-DMB	cg01026383	DMR_32	6	32905012	R	II	Body	opensea	Body-opensea	4.36504	0.00134384
HLA-DMB	cg19268453	DMR_32	6	32905114	R	II	Body	opensea	Body-opensea	4.51109	0.00091962
HLA-DMB	cg10453850	DMR_32	6	32905320	R	II	Body	opensea	Body-opensea	4.71717	0.000521625
HLA-DMB	cg01374870	DMR_32	6	32905127	F	II	Body	opensea	Body-opensea	4.83157	0.000375422
HLA-DMB	cg04903089	DMR_32	6	32905190	F	II	Body	opensea	Body-opensea	4.97196	0.000246301
CSGALNACT1	cg15379858	DMR_33	8	19540466	R	II	TSS1500	opensea	TSS1500-opensea	3.35644	0.0143821
CSGALNACT1	cg11155735	DMR_33	8	19540479	F	II	TSS1500	opensea	TSS1500-opensea	3.36976	0.0139633
CSGALNACT1	cg23328404	DMR_33	8	19539991	F	II	Body	opensea	Body-opensea	3.5301	0.00969871
CSGALNACT1	cg02694058	DMR_33	8	19540254	F	II	TSS200	opensea	TSS200-opensea	3.55457	0.00917516
CSGALNACT1	cg11505841	DMR_33	8	19540576	F	II	TSS1500	opensea	TSS1500-opensea	3.68115	0.00685394
CSGALNACT1	cg14818701	DMR_33	8	19540453	R	II	TSS1500	opensea	TSS1500-opensea	3.69191	0.00668706
CSGALNACT1	cg18325192	DMR_33	8	19540396	R	II	TSS1500	opensea	TSS1500-opensea	3.90806	0.00405845
CSGALNACT1	cg20450123	DMR_33	8	19540210	R	II	TSS200	opensea	TSS200-opensea	3.93912	0.00377357
CSGALNACT1	cg14854503	DMR_33	8	19540272	F	II	TSS200	opensea	TSS200-opensea	4.64108	0.000644713
CSGALNACT1	cg24423468	DMR_33	8	19540219	F	II	TSS200	opensea	TSS200-opensea	4.78419	0.000430441
DMD	cg25857333	DMR_34	X	31285204	R	II	Body	shore	Body-shore	-14.6215	1.86e-19
DMD	cg04647039	DMR_34	X	31285105	R	I	Body	shore	Body-shore	-14.9743	6.11e-20
DMD	cg06746884	DMR_34	X	31285129	F	I	Body	shore	Body-shore	-20.9668	3.27e-27
DMD	cg00661180	DMR_34	X	31285029	R	I	Body	shore	Body-shore	-24.7	5.6e-31
DMD	cg09192059	DMR_34	X	31285032	R	I	Body	shore	Body-shore	-28.7589	1.41e-34
DMD	cg22069989	DMR_34	X	31285009	R	I	Body	island	Body-island	-35.8812	6.76e-40
DMD	cg04217946	DMR_34	X	31285018	R	II	Body	island	Body-island	-42.5976	4.49e-44
TIMM17B	cg26815962	DMR_35	X	48755797	R	II	TSS1500	shore	TSS1500-shore	-27.1531	3.28e-33
PQBP1	cg12419383	DMR_35	X	48755596	R	I	5'UTR	shore	5'UTR-shore	-27.3355	2.28e-33
PQBP1	cg06971254	DMR_35	X	48755675	R	II	5'UTR	shore	5'UTR-shore	-29.0727	7.8e-35
PQBP1	cg09909221	DMR_35	X	48755522	R	I	TSS1500	shore	TSS1500-shore	-30.7153	3.78e-36
PQBP1	cg11857742	DMR_35	X	48755493	R	II	TSS1500	shore	TSS1500-shore	-40.8338	4.87e-43
PQBP1	cg04771154	DMR_35	X	48755502	R	I	TSS1500	shore	TSS1500-shore	-42.1817	7.83e-44
PQBP1	cg21142420	DMR_35	X	48755706	F	II	5'UTR	shore	5'UTR-shore	-43.9734	7.41e-45
PQBP1	cg04769268	DMR_35	X	48755762	F	II	5'UTR	shore	5'UTR-shore	-47.7909	6.62e-47
PQBP1	cg08065501	DMR_35	X	48755716	F	II	5'UTR	shore	5'UTR-shore	-56.4163	5.67e-51
PQBP1	cg10030436	DMR_35	X	48755633	F	II	5'UTR	shore	5'UTR-shore	-62.3084	2.07e-53
PQBP1	cg25415674	DMR_35	X	48755699	F	I	5'UTR	shore	5'UTR-shore	-64.0057	4.55e-54
GRIPAP1	cg07906564	DMR_36	X	48858799	F	II	TSS200	opensea	TSS200-opensea	-20.1727	2.43e-26
GRIPAP1	cg16930349	DMR_36	X	48858660	F	I	1stExon	opensea	1stExon-opensea	-20.6819	6.66e-27
GRIPAP1	cg13443410	DMR_36	X	48858686	F	II	TSS200	opensea	TSS200-opensea	-29.3776	4.39e-35
GRIPAP1	cg25846190	DMR_36	X	48858796	F	II	TSS200	opensea	TSS200-opensea	-31.3531	1.22e-36
GRIPAP1	cg04703500	DMR_36	X	48858679	F	II	TSS200	opensea	TSS200-opensea	-34.6553	4.7e-39
GRIPAP1	cg15392343	DMR_36	X	48858832	R	I	TSS200	opensea	TSS200-opensea	-38.7682	8.98e-42
GRIPAP1	cg15858894	DMR_36	X	48858776	F	I	TSS200	opensea	TSS200-opensea	-42.231	7.33e-44
GRIPAP1	cg06645047	DMR_36	X	48858904	R	II	TSS1500	opensea	TSS1500-opensea	-42.9991	2.63e-44
GRIPAP1	cg17291758	DMR_36	X	48858921	R	II	TSS1500	opensea	TSS1500-opensea	-49.1014	1.43e-47
TSR2	cg06069996	DMR_37	X	54466836	R	I	TSS200	opensea	TSS200-opensea	-11.6929	3.5e-15
TSR2	cg03735049	DMR_37	X	54466618	F	II	TSS1500	opensea	TSS1500-opensea	-22.1612	1.8e-28
TSR2	cg21290775	DMR_37	X	54466879	R	I	1stExon	opensea	1stExon-opensea	-23.583	6.65e-30
TSR2	cg04935261	DMR_37	X	54466643	F	II	TSS1500	opensea	TSS1500-opensea	-26.0586	3.1e-32
TSR2	cg17914143	DMR_37	X	54466747	R	II	TSS200	opensea	TSS200-opensea	-34.2034	9.72e-39
TSR2	cg23247655	DMR_37	X	54466701	R	II	TSS200	opensea	TSS200-opensea	-45.7084	8.27e-46
TSR2	cg03751162	DMR_37	X	54466849	R	I	TSS200	opensea	TSS200-opensea	-47.3638	1.1e-46
TSR2	cg23939077	DMR_37	X	54466697	R	II	TSS200	opensea	TSS200-opensea	-60.2074	1.43e-52
TSR2	cg20504202	DMR_37	X	54467052	F	II	Body	opensea	Body-opensea	-69.6559	3.79e-56
PAGE2B	cg27492220	DMR_38	X	55101327	F	II	TSS200	opensea	TSS200-opensea	4.7818	0.000433448
PAGE2B	cg00290944	DMR_38	X	55101346	F	II	TSS200	opensea	TSS200-opensea	4.8383	0.000368201
PAGE2B	cg18983126	DMR_38	X	55101351	F	II	TSS200	opensea	TSS200-opensea	5.02199	0.000210715
PAGE2B	cg02490931	DMR_38	X	55101410	R	II	TSS200	opensea	TSS200-opensea	6.46724	1.26e-06
PAGE2B	cg26239772	DMR_38	X	55101301	F	II	TSS1500	opensea	TSS1500-opensea	6.98252	1.75e-07
PAGE2B	cg07413956	DMR_38	X	55101460	R	I	TSS200	opensea	TSS200-opensea	10.0909	1.18e-12
PAGE2B	cg19744943	DMR_38	X	55101639	R	II	5'UTR	opensea	5'UTR-opensea	11.545	5.92e-15
PAGE2B	cg18431579	DMR_38	X	55101509	F	II	1stExon	opensea	1stExon-opensea	13.5584	5.83e-18
PAGE2B	cg20228978	DMR_38	X	55101448	R	II	TSS200	opensea	TSS200-opensea	15.6027	8.72e-21
LOC92249	cg10576274	DMR_39	X	62780989	F	II	TSS200	opensea	TSS200-opensea	-8.04709	2.86e-09
LOC92249	cg01127586	DMR_39	X	62780937	F	II	TSS200	opensea	TSS200-opensea	-18.1697	5.01e-24
LOC92249	cg09815545	DMR_39	X	62781074	R	II	TSS1500	opensea	TSS1500-opensea	-23.9183	3.13e-30
LOC92249	cg16956903	DMR_39	X	62780793	F	II	Body	opensea	Body-opensea	-23.9439	2.96e-30
LOC92249	cg18625305	DMR_39	X	62780753	F	II	Body	opensea	Body-opensea	-25.4447	1.13e-31
LINC01278	cg19428945	DMR_39	X	62780359	F	II	Body	opensea	Body-opensea	-26.9076	5.4e-33
LOC92249	cg18409082	DMR_39	X	62781086	R	II	TSS1500	opensea	TSS1500-opensea	-31.165	1.7e-36
LOC92249	cg05375065	DMR_39	X	62780844	F	II	Body	opensea	Body-opensea	-43.7728	9.57e-45
LOC92249	cg14314451	DMR_39	X	62780853	R	II	Body	opensea	Body-opensea	-59.6101	2.54e-52
PTPRCAP	cg27262415	DMR_4	11	67205166	R	II	TSS200	shore	TSS200-shore	-2.80844	0.0468059
PTPRCAP	cg12535569	DMR_4	11	67205291	F	II	TSS200	shore	TSS200-shore	-3.27898	0.0170932
CORO1B	cg02740606	DMR_4	11	67206418	R	I	Body	shelf	Body-shelf	-3.3496	0.0146008
PTPRCAP	cg20792833	DMR_4	11	67205195	R	II	TSS200	shore	TSS200-shore	-3.36341	0.0141648
CORO1B	cg23468927	DMR_4	11	67206263	F	I	Body	shelf	Body-shelf	-4.07834	0.0027061
PTPRCAP	cg09127129	DMR_4	11	67205642	R	II	TSS1500	shore	TSS1500-shore	-4.08783	0.00264564
CORO1B	cg12044599	DMR_4	11	67206308	F	I	Body	shelf	Body-shelf	-4.14921	0.00228301
PTPRCAP	cg20786697	DMR_4	11	67205650	R	II	TSS1500	shore	TSS1500-shore	-4.32654	0.00147832
CORO1B	cg25256924	DMR_4	11	67205739	R	I	3'UTR	shelf	3'UTR-shelf	-5.02088	0.000211445
CORO1B	cg16408081	DMR_4	11	67205869	F	I	Body	shelf	Body-shelf	-5.06992	0.000181513
NA	cg26492744	DMR_40	X	68046595	F	II	IGR	shelf	IGR-shelf	4.5087	0.000925336
EFNB1	cg00839572	DMR_40	X	68047847	R	I	TSS1500	shore	TSS1500-shore	-9.29212	2.39e-11
EFNB1	cg09134399	DMR_40	X	68047854	R	I	TSS1500	shore	TSS1500-shore	-10.439	3.26e-13
EFNB1	cg01999212	DMR_40	X	68047865	R	I	TSS1500	shore	TSS1500-shore	-12.9505	4.48e-17
EFNB1	cg12753358	DMR_40	X	68047716	F	II	TSS1500	shore	TSS1500-shore	-28.7671	1.39e-34
EFNB1	cg01081720	DMR_40	X	68047734	F	II	TSS1500	shore	TSS1500-shore	-29.9578	1.5e-35
EFNB1	cg04368919	DMR_40	X	68048131	F	II	TSS1500	shore	TSS1500-shore	-32.3188	2.28e-37
EFNB1	cg21544051	DMR_40	X	68048104	F	I	TSS1500	shore	TSS1500-shore	-35.2247	1.9e-39
EFNB1	cg04932755	DMR_40	X	68047893	R	I	TSS1500	shore	TSS1500-shore	-35.5254	1.18e-39
EFNB1	cg09867302	DMR_40	X	68048137	F	II	TSS1500	shore	TSS1500-shore	-50.6031	2.64e-48
EFNB1	cg05849149	DMR_40	X	68048224	R	I	TSS1500	shore	TSS1500-shore	-61.791	3.29e-53
EFNB1	cg02775175	DMR_40	X	68048001	R	I	TSS1500	shore	TSS1500-shore	-66.3523	5.93e-55
EFNB1	cg19056391	DMR_40	X	68047992	R	I	TSS1500	shore	TSS1500-shore	-66.3755	5.84e-55
EFNB1	cg10274815	DMR_40	X	68048015	R	I	TSS1500	shore	TSS1500-shore	-89.2239	3.3e-62
RAB41	cg18453389	DMR_41	X	69502490	R	II	Body	opensea	Body-opensea	3.94163	0.00375162
RAB41	cg11843943	DMR_41	X	69502005	R	II	TSS200	opensea	TSS200-opensea	6.73446	4.55e-07
RAB41	cg22773241	DMR_41	X	69502066	R	II	TSS200	opensea	TSS200-opensea	7.62838	1.45e-08
RAB41	cg15443127	DMR_41	X	69501934	R	I	TSS200	opensea	TSS200-opensea	10.3275	4.91e-13
RAB41	cg01005760	DMR_41	X	69501696	R	II	TSS1500	opensea	TSS1500-opensea	12.4926	2.14e-16
RAB41	cg24000816	DMR_41	X	69501942	R	I	TSS200	opensea	TSS200-opensea	12.827	6.81e-17
RAB41	cg01927625	DMR_41	X	69502017	F	II	TSS200	opensea	TSS200-opensea	12.9683	4.21e-17
RAB41	cg10509982	DMR_41	X	69502031	F	II	TSS200	opensea	TSS200-opensea	15.0711	4.51e-20
RAB41	cg18742181	DMR_41	X	69501635	F	II	TSS1500	opensea	TSS1500-opensea	17.8993	1.06e-23
ARR3	cg03213502	DMR_41	X	69501023	F	II	Body	opensea	Body-opensea	18.436	2.41e-24
ARR3	cg08300559	DMR_41	X	69500616	F	II	ExonBnd	opensea	ExonBnd-opensea	22.5955	6.46e-29
SH3BGRL	cg19919335	DMR_42	X	80457556	R	I	5'UTR	opensea	5'UTR-opensea	-20.4913	1.08e-26
HMGN5	cg00715011	DMR_42	X	80457681	F	II	TSS1500	opensea	TSS1500-opensea	-21.5211	8.36e-28
SH3BGRL	cg18116135	DMR_42	X	80457960	F	II	Body	opensea	Body-opensea	-21.6477	6.15e-28
SH3BGRL	cg21791702	DMR_42	X	80457531	R	II	5'UTR	opensea	5'UTR-opensea	-23.0911	2.05e-29
HMGN5	cg05474077	DMR_42	X	80457709	R	I	TSS1500	opensea	TSS1500-opensea	-24.4888	8.86e-31
HMGN5	cg06144825	DMR_42	X	80457687	F	I	TSS1500	opensea	TSS1500-opensea	-25.8709	4.6e-32
SH3BGRL	cg12650780	DMR_42	X	80458049	F	II	Body	opensea	Body-opensea	-71.1409	1.17e-56
HDX	cg06544877	DMR_43	X	83757131	F	I	5'UTR	opensea	5'UTR-opensea	-19.5265	1.3e-25
HDX	cg19514725	DMR_43	X	83757504	R	II	TSS200	opensea	TSS200-opensea	-20.6931	6.48e-27
HDX	cg04412186	DMR_43	X	83757470	R	II	TSS200	opensea	TSS200-opensea	-22.0159	2.54e-28
HDX	cg16107992	DMR_43	X	83756854	R	II	5'UTR	opensea	5'UTR-opensea	-24.2431	1.52e-30
HDX	cg15336560	DMR_43	X	83757519	F	II	TSS200	opensea	TSS200-opensea	-26.0661	3.06e-32
HDX	cg03039483	DMR_43	X	83757499	R	II	TSS200	opensea	TSS200-opensea	-31.7498	6.08e-37
HDX	cg09553014	DMR_43	X	83757168	F	II	5'UTR	opensea	5'UTR-opensea	-37.2843	7.96e-41
HDX	cg06936709	DMR_43	X	83757476	R	II	TSS200	opensea	TSS200-opensea	-47.2314	1.29e-46
HDX	cg16639627	DMR_43	X	83757414	F	II	5'UTR	opensea	5'UTR-opensea	-50.1147	4.54e-48
POF1B	cg05190630	DMR_44	X	84634433	R	II	Body	opensea	Body-opensea	8.32072	9.91e-10
POF1B	cg25323709	DMR_44	X	84634451	R	II	Body	opensea	Body-opensea	11.6348	4.3e-15
POF1B	cg10907112	DMR_44	X	84634768	F	II	TSS200	opensea	TSS200-opensea	13.9782	1.47e-18
POF1B	cg24387818	DMR_44	X	84634756	R	II	TSS200	opensea	TSS200-opensea	15.3486	1.9e-20
POF1B	cg04704683	DMR_44	X	84634308	R	II	Body	opensea	Body-opensea	17.5582	2.77e-23
POF1B	cg08238865	DMR_44	X	84634593	F	II	5'UTR	opensea	5'UTR-opensea	18.779	9.5e-25
POF1B	cg20017658	DMR_44	X	84634582	F	II	5'UTR	opensea	5'UTR-opensea	20.2735	1.88e-26
ARMCX1	cg14682726	DMR_45	X	100806596	F	II	5'UTR	shore	5'UTR-shore	5.90336	1.03e-05
ARMCX1	cg00040923	DMR_45	X	100806880	F	II	5'UTR	shore	5'UTR-shore	7.36621	4e-08
ARMCX1	cg02854497	DMR_45	X	100804600	R	II	TSS1500	shelf	TSS1500-shelf	11.1491	2.45e-14
ARMCX1	cg12947498	DMR_45	X	100806397	F	II	5'UTR	shore	5'UTR-shore	-15.8351	4.3e-21
ARMCX1	cg23116589	DMR_45	X	100805503	R	II	TSS200	shelf	TSS200-shelf	-17.4912	3.34e-23
ARMCX1	cg10513418	DMR_45	X	100805297	F	II	TSS1500	shelf	TSS1500-shelf	-20.0792	3.09e-26
ARMCX1	cg19687016	DMR_45	X	100805492	R	I	TSS200	shelf	TSS200-shelf	-21.7845	4.42e-28
ARMCX1	cg18731813	DMR_45	X	100805683	R	II	5'UTR	shelf	5'UTR-shelf	-36.2321	3.93e-40
ARMCX1	cg25967516	DMR_45	X	100805271	F	I	TSS1500	shelf	TSS1500-shelf	-37.1055	1.04e-40
ARMCX1	cg25576048	DMR_45	X	100805516	R	II	1stExon	shelf	1stExon-shelf	-62.441	1.83e-53
ARMCX1	cg20291091	DMR_45	X	100806034	R	II	5'UTR	shore	5'UTR-shore	-71.6839	7.7e-57
ARMCX3	cg18809883	DMR_46	X	100878346	R	I	TSS200	opensea	TSS200-opensea	-18.4104	2.59e-24
ARMCX3	cg14940223	DMR_46	X	100878118	F	I	TSS1500	opensea	TSS1500-opensea	-20.5446	9.41e-27
ARMCX3	cg12691219	DMR_46	X	100878134	R	II	1stExon	opensea	1stExon-opensea	-21.5638	7.53e-28
ARMCX3	cg22206855	DMR_46	X	100878328	R	I	TSS200	opensea	TSS200-opensea	-23.2291	1.49e-29
ARMCX3	cg06900776	DMR_46	X	100878107	F	II	TSS200	opensea	TSS200-opensea	-27.1976	3e-33
ARMCX3	cg11704309	DMR_46	X	100878326	R	I	TSS200	opensea	TSS200-opensea	-34.5355	5.69e-39
ARMCX3	cg05832562	DMR_46	X	100878294	R	II	TSS200	opensea	TSS200-opensea	-34.6476	4.76e-39
ARMCX3	cg02295504	DMR_46	X	100878362	F	I	5'UTR	opensea	5'UTR-opensea	-37.9402	2.99e-41
ARMCX3	cg05453458	DMR_46	X	100878340	R	I	TSS200	opensea	TSS200-opensea	-39.0635	5.86e-42
ARMCX3	cg12177454	DMR_46	X	100877938	F	II	TSS200	opensea	TSS200-opensea	-50.7621	2.21e-48
ARMCX3	cg25179313	DMR_46	X	100878309	R	II	TSS200	opensea	TSS200-opensea	-52.9738	1.98e-49
TCEAL2	cg01112232	DMR_47	X	101382549	R	II	3'UTR	opensea	3'UTR-opensea	4.70647	0.000537657
TCEAL2	cg20417134	DMR_47	X	101381880	F	II	Body	opensea	Body-opensea	7.56862	1.83e-08
TCEAL2	cg14805882	DMR_47	X	101381594	R	II	5'UTR	opensea	5'UTR-opensea	7.7676	8.44e-09
TCEAL2	cg14711543	DMR_47	X	101380592	R	I	TSS200	opensea	TSS200-opensea	-19.0652	4.41e-25
TCEAL2	cg00611101	DMR_47	X	101380608	R	I	TSS200	opensea	TSS200-opensea	-19.8092	6.22e-26
TCEAL2	cg23163644	DMR_47	X	101381018	F	II	5'UTR	opensea	5'UTR-opensea	-20.7249	5.98e-27
TCEAL2	cg07954607	DMR_47	X	101380464	F	I	TSS200	opensea	TSS200-opensea	-35.7461	8.35e-40
TCEAL2	cg07608505	DMR_47	X	101380476	F	II	TSS200	opensea	TSS200-opensea	-43.6111	1.18e-44
CXorf56	cg21786233	DMR_48	X	118699375	R	I	TSS200	opensea	TSS200-opensea	-9.26055	2.7e-11
CXorf56	cg04310247	DMR_48	X	118699362	R	II	1stExon	opensea	1stExon-opensea	-10.301	5.41e-13
CXorf56	cg22873668	DMR_48	X	118699347	R	II	1stExon	opensea	1stExon-opensea	-14.8541	8.91e-20
CXorf56	cg08591489	DMR_48	X	118699483	R	II	TSS200	opensea	TSS200-opensea	-22.7089	4.96e-29
CXorf56	cg26450896	DMR_48	X	118699412	F	II	TSS200	opensea	TSS200-opensea	-40.9602	4.09e-43
CXorf56	cg24263233	DMR_48	X	118699475	F	II	TSS200	opensea	TSS200-opensea	-49.7316	6.97e-48
CXorf56	cg17398485	DMR_48	X	118699448	R	II	TSS200	opensea	TSS200-opensea	-50.3324	3.56e-48
CXorf56	cg00603890	DMR_48	X	118699184	F	II	Body	opensea	Body-opensea	-53.036	1.86e-49
MIR220A	cg21139564	DMR_49	X	122696158	F	II	TSS200	opensea	TSS200-opensea	4.96996	0.000247842
MIR220A	cg05878968	DMR_49	X	122696318	F	II	TSS1500	opensea	TSS1500-opensea	5.35189	7.17e-05
MIR220A	cg08634657	DMR_49	X	122696026	F	II	Body	opensea	Body-opensea	6.90229	2.39e-07
MIR220A	cg16803643	DMR_49	X	122696406	R	II	TSS1500	opensea	TSS1500-opensea	8.70548	2.25e-10
MIR220A	cg07653550	DMR_49	X	122696079	F	II	TSS200	opensea	TSS200-opensea	11.3879	1.04e-14
MIR220A	cg16744892	DMR_49	X	122696129	R	II	TSS200	opensea	TSS200-opensea	12.4268	2.68e-16
MIR220A	cg12504641	DMR_49	X	122696254	R	II	TSS200	opensea	TSS200-opensea	12.8283	6.78e-17
TAGLN	cg03276022	DMR_5	11	117069900	F	II	TSS200	opensea	TSS200-opensea	3.30449	0.0161517
TAGLN	cg22692511	DMR_5	11	117069966	R	II	TSS200	opensea	TSS200-opensea	3.50737	0.0102261
TAGLN	cg10130564	DMR_5	11	117069849	F	I	TSS200	opensea	TSS200-opensea	3.64203	0.0075005
TAGLN	cg12051762	DMR_5	11	117069788	R	I	TSS1500	opensea	TSS1500-opensea	3.94886	0.00368854
TAGLN	cg16524733	DMR_5	11	117070046	F	I	5'UTR	opensea	5'UTR-opensea	4.03461	0.00300959
TAGLN	cg26566898	DMR_5	11	117069891	F	I	TSS200	opensea	TSS200-opensea	4.17613	0.00213883
TAGLN	cg11861562	DMR_5	11	117069780	R	I	TSS1500	opensea	TSS1500-opensea	4.32181	0.00149566
LOC100652768	cg24319867	DMR_5	11	117070017	F	II	Body	opensea	Body-opensea	4.79003	0.000423222
TAGLN	cg15534755	DMR_5	11	117069859	F	II	TSS200	opensea	TSS200-opensea	4.82924	0.000378137
IGSF1	cg19566414	DMR_50	X	130423448	F	II	TSS200	opensea	TSS200-opensea	-10.7385	1.09e-13
IGSF1	cg10743239	DMR_50	X	130423167	R	II	5'UTR	opensea	5'UTR-opensea	-16.8072	2.38e-22
IGSF1	cg16328412	DMR_50	X	130423458	F	II	TSS200	opensea	TSS200-opensea	-19.2015	3.07e-25
IGSF1	cg18452672	DMR_50	X	130423431	R	I	TSS200	opensea	TSS200-opensea	-21.9052	3.31e-28
IGSF1	cg25888867	DMR_50	X	130423014	R	II	5'UTR	opensea	5'UTR-opensea	-27.8879	7.6e-34
IGSF1	cg12162305	DMR_50	X	130423207	R	II	5'UTR	opensea	5'UTR-opensea	-28.4	2.81e-34
IGSF1	cg01010618	DMR_50	X	130423130	F	II	5'UTR	opensea	5'UTR-opensea	-31.0092	2.24e-36
IGSF1	cg04882894	DMR_50	X	130423289	R	II	5'UTR	opensea	5'UTR-opensea	-40.7777	5.26e-43
IGSF1	cg23694557	DMR_50	X	130423081	F	II	5'UTR	opensea	5'UTR-opensea	-42.2253	7.39e-44
IGSF1	cg13349581	DMR_50	X	130423111	F	II	5'UTR	opensea	5'UTR-opensea	-58.2336	9.5e-52
HS6ST2	cg22455963	DMR_51	X	132095750	F	II	TSS1500	shelf	TSS1500-shelf	15.368	1.79e-20
HS6ST2	cg19697936	DMR_51	X	132096114	F	II	TSS1500	shelf	TSS1500-shelf	16.8556	2.06e-22
HS6ST2	cg12462026	DMR_51	X	132096018	R	II	TSS1500	shelf	TSS1500-shelf	17.9615	8.92e-24
HS6ST2	cg20465655	DMR_51	X	132095282	F	II	5'UTR	shelf	5'UTR-shelf	20.0027	3.77e-26
HS6ST2	cg26093885	DMR_51	X	132096264	R	II	TSS1500	shelf	TSS1500-shelf	21.493	8.96e-28
HS6ST2	cg07929447	DMR_51	X	132095429	F	II	TSS200	shelf	TSS200-shelf	22.4954	8.17e-29
HS6ST2	cg02836821	DMR_51	X	132095360	F	II	5'UTR	shelf	5'UTR-shelf	25.2071	1.88e-31
HS6ST2	cg16508637	DMR_51	X	132094977	F	II	5'UTR	shelf	5'UTR-shelf	35.286	1.72e-39
LOC100272228	cg26289980	DMR_52	X	149106807	F	I	Body	shore	Body-shore	-10.2327	6.98e-13
CXorf40B	cg03814733	DMR_52	X	149106755	F	I	TSS200	shore	TSS200-shore	-26.0044	3.47e-32
LOC100272228	cg12857193	DMR_52	X	149106767	F	I	Body	shore	Body-shore	-27.9938	6.16e-34
LOC100272228	cg08663085	DMR_52	X	149106624	F	II	TSS200	island	TSS200-island	-48.5391	2.75e-47
LOC100272228	cg27327591	DMR_52	X	149106889	R	I	Body	shore	Body-shore	-52.7991	2.39e-49
LOC100272228	cg22827938	DMR_52	X	149106891	F	II	Body	shore	Body-shore	-53.2149	1.54e-49
LOC100272228	cg07089242	DMR_52	X	149106617	F	I	TSS200	island	TSS200-island	-54.471	4.09e-50
LOC100272228	cg09610589	DMR_52	X	149106647	F	I	TSS200	island	TSS200-island	-63.6068	6.48e-54
LOC100272228	cg06098232	DMR_52	X	149106699	R	I	TSS200	shore	TSS200-shore	-81.6572	4.98e-60
PLXNB3	cg19406003	DMR_53	X	153029309	F	II	TSS1500	shelf	TSS1500-shelf	-3.35967	0.0142827
PLXNB3	cg02273788	DMR_53	X	153029150	F	II	TSS1500	shelf	TSS1500-shelf	5.91373	9.92e-06
PLXNB3	cg00349460	DMR_53	X	153031002	F	II	Body	shore	Body-shore	6.05257	5.95e-06
PLXNB3	cg16342780	DMR_53	X	153030343	F	II	5'UTR	shelf	5'UTR-shelf	8.24854	1.31e-09
PLXNB3	cg10275056	DMR_53	X	153029223	R	II	TSS1500	shelf	TSS1500-shelf	14.3817	3.99e-19
PLXNB3	cg25875683	DMR_53	X	153029722	F	I	5'UTR	shelf	5'UTR-shelf	-15.7676	5.27e-21
PLXNB3	cg13823441	DMR_53	X	153029669	R	II	5'UTR	shelf	5'UTR-shelf	-23.6094	6.27e-30
PLXNB3	cg03061353	DMR_53	X	153029505	R	II	TSS200	shelf	TSS200-shelf	-24.7222	5.34e-31
PLXNB3	cg20679279	DMR_53	X	153029469	R	II	TSS200	shelf	TSS200-shelf	-25.5209	9.61e-32
DNASE1L1	cg07195469	DMR_54	X	153637739	F	II	TSS200	shore	TSS200-shore	-4.28769	0.00162899
DNASE1L1	cg15268562	DMR_54	X	153638008	F	II	5'UTR	shore	5'UTR-shore	5.29439	8.72e-05
TAZ	cg11331769	DMR_54	X	153639287	F	II	TSS1500	shore	TSS1500-shore	-5.64646	2.59e-05
DNASE1L1	cg10163050	DMR_54	X	153637650	F	II	TSS200	shelf	TSS200-shelf	-6.22763	3.11e-06
DNASE1L1	cg15817842	DMR_54	X	153638249	R	II	5'UTR	shore	5'UTR-shore	8.40769	7.09e-10
DNASE1L1	cg06084034	DMR_54	X	153637827	R	I	5'UTR	shore	5'UTR-shore	-10.1426	9.76e-13
DNASE1L1	cg21459545	DMR_54	X	153637814	F	I	5'UTR	shore	5'UTR-shore	-12.3404	3.62e-16
DNASE1L1	cg21153181	DMR_54	X	153637497	F	II	5'UTR	shelf	5'UTR-shelf	-13.5523	5.95e-18
DNASE1L1	cg23387422	DMR_54	X	153637603	R	II	TSS200	shelf	TSS200-shelf	-16.3241	9.85e-22
DNASE1L1	cg24834461	DMR_54	X	153637645	F	II	TSS200	shelf	TSS200-shelf	-16.849	2.1e-22
DNASE1L1	cg20329959	DMR_54	X	153637607	R	I	TSS200	shelf	TSS200-shelf	-16.9849	1.42e-22
DUSP6	cg10233654	DMR_6	12	89744621	F	I	Body	shore	Body-shore	3.88663	0.00426603
DUSP6	cg05769889	DMR_6	12	89744701	R	I	Body	shore	Body-shore	4.1216	0.00243988
DUSP6	cg25124406	DMR_6	12	89744662	R	II	Body	shore	Body-shore	4.16718	0.00218631
DUSP6	cg01814191	DMR_6	12	89744524	R	II	Body	shore	Body-shore	4.27507	0.00168149
DUSP6	cg00772407	DMR_6	12	89744471	F	II	Body	shore	Body-shore	4.39798	0.00123515
DUSP6	cg07239716	DMR_6	12	89744488	F	II	Body	shore	Body-shore	4.55767	0.000810313
DUSP6	cg17740822	DMR_6	12	89744609	F	II	Body	shore	Body-shore	4.70004	0.000547217
NA	cg08253164	DMR_7	12	133345322	F	II	IGR	opensea	IGR-opensea	2.85415	0.0425961
GOLGA3	cg22254580	DMR_7	12	133346264	R	II	3'UTR	shelf	3'UTR-shelf	3.61235	0.00803167
NA	cg04947907	DMR_7	12	133345285	R	II	IGR	opensea	IGR-opensea	3.74398	0.00593019
NA	cg26504440	DMR_7	12	133344446	R	II	IGR	shelf	IGR-shelf	3.8349	0.00480485
GOLGA3	cg14916668	DMR_7	12	133345960	F	I	3'UTR	shelf	3'UTR-shelf	3.98039	0.00342322
NA	cg14602393	DMR_7	12	133343405	F	II	IGR	shelf	IGR-shelf	4.0016	0.00325015
NA	cg25939853	DMR_7	12	133343428	F	II	IGR	shelf	IGR-shelf	4.03432	0.00301185
GOLGA3	cg21561989	DMR_7	12	133346281	R	II	3'UTR	shelf	3'UTR-shelf	4.16528	0.00219564
HTR2A	cg09798090	DMR_8	13	47472140	R	II	TSS1500	opensea	TSS1500-opensea	-3.63986	0.00753927
HTR2A	cg15692052	DMR_8	13	47472250	R	II	TSS1500	opensea	TSS1500-opensea	-4.23398	0.00185842
HTR2A	cg18200810	DMR_8	13	47472200	F	II	TSS1500	opensea	TSS1500-opensea	-4.36651	0.00133909
HTR2A	cg24118521	DMR_8	13	47472330	F	I	TSS1500	opensea	TSS1500-opensea	-4.55292	0.000820901
HTR2A	cg05506829	DMR_8	13	47472349	F	II	TSS1500	opensea	TSS1500-opensea	-4.68772	0.000566777
HTR2A	cg23881368	DMR_8	13	47472343	F	II	TSS1500	opensea	TSS1500-opensea	-4.8739	0.000331611
HTR2A	cg24320398	DMR_8	13	47472158	F	I	TSS1500	opensea	TSS1500-opensea	-5.25203	0.000100476
CEBPE	cg02246876	DMR_9	14	23586582	F	II	3'UTR	opensea	3'UTR-opensea	3.03953	0.0288473
CEBPE	cg02039171	DMR_9	14	23588162	F	II	1stExon	opensea	1stExon-opensea	3.66663	0.0070855
CEBPE	cg01242348	DMR_9	14	23586886	F	I	Body	opensea	Body-opensea	3.70021	0.00655839
CEBPE	cg22904296	DMR_9	14	23587687	F	II	Body	opensea	Body-opensea	3.87357	0.00439727
CEBPE	cg00554993	DMR_9	14	23588616	F	II	TSS200	opensea	TSS200-opensea	3.96982	0.00350982
CEBPE	cg15377871	DMR_9	14	23588325	F	II	5'UTR	opensea	5'UTR-opensea	4.24024	0.00183054
CEBPE	cg11070172	DMR_9	14	23586812	R	I	Body	opensea	Body-opensea	4.25912	0.00174704
